# Supplementary material for: Dysregulated ceramides metabolism by fatty acid 2-hydroxylase exposes a metabolic vulnerability to target cancer metastasis
Source: Signal Transduct Target Ther. 2022 Oct 24;7:370. doi: 10.1038/s41392-022-01199-1 (PMC9588768; doi:10.1038/s41392-022-01199-1)
Supplement: Supplementary file 2 — Supplementary table 1 [file 41392_2022_1199_MOESM2_ESM.xlsx]

## Sheet: Sheet1
Supplementary table 1. Information of primers
Primer Name	Forward Primer Sequence (5' to 3')	Reverse Primer Sequence (5' to 3')	Used for
FOXC2	CCTCCTGGTATCTCAACCACA	GAGGGTCGAGTTCTCAATCCC	qRT-PCR
FA2H	GTACGATGAGTGGGTTCACCA	GATGGGGACACTGTACCAGAC	qRT-PCR
E-cadherin	TTGCACCGGTCGACAAAGGAC	TGGATTCCAGAAACGGAGGCC	qRT-PCR
N-cadherin	TGTCGGTGACAAAGCCCCTG	AGGGCATTGGGATCGTCAGC	qRT-PCR
Vimentin	ACCCGCACCAACGAGAAGGT	ATTCTGCTGCTCCAGGAAGCG	qRT-PCR
SLUG	TACCGCTGCTCCATTCCACG	CATGGGGGTCTGAAAGCTTGG	qRT-PCR
SNAIL	CTGGGTGCCCTCAAGATGCA	CCGGACATGGCCTTGTAGCA	qRT-PCR
Twist1	TGCGGAAGATCATCCCCACG	GCTGCAGCTTGCCATCTTGGA	qRT-PCR
ZBTB7B	GTCCCCAGAGCTACGAACC	AGCTTAGGTAGGCCATCAGGT	qRT-PCR
EGR1	GGTCAGTGGCCTAGTGAGC	GTGCCGCTGAGTAAATGGGA	qRT-PCR
NFE2L2	TCAGCGACGGAAAGAGTATGA	CCACTGGTTTCTGACTGGATGT	qRT-PCR
ZNF148	CAGGACAATGGTTGTAATGGGT	GGTGAGGCATACTTCGATCTTGA	qRT-PCR
FOS	GGGGCAAGGTGGAACAGTTAT	CCGCTTGGAGTGTATCAGTCA	qRT-PCR
HEY1	GTTCGGCTCTAGGTTCCATGT	CGTCGGCGCTTCTCAATTATTC	qRT-PCR
DAG1	CTCTCTGTGGTTATGGCTCAGT	CTGTTGGAATGGTCACTCGAAAT	qRT-PCR
TCF7L2	AGAAACGAATCAAAACAGCTCCT	CGGGATTTGTCTCGGAAACTT	qRT-PCR
VDR	GTGGACATCGGCATGATGAAG	GGTCGTAGGTCTTATGGTGGG	qRT-PCR
NSD1	GAGCTACCTGTCCTTAGGAGAA	GACTCAGGATCATTTGTGCAGT	qRT-PCR
MEF2A	GGTCTGCCACCTCAGAACTTT	CCCTGGGTTAGTGTAGGACAA	qRT-PCR
HES2	CCAACTGCTCGAAGCTAGAGA	AGCGCACGGTCATTTCCAG	qRT-PCR
TCF7	CTGGCTTCTACTCCCTGACCT	ACCAGAACCTAGCATCAAGGA	qRT-PCR
CSNK2B	TGAGCAGGTCCCTCACTACC	GTAGCGGGCGTGGATCAAT	qRT-PCR
HOXA4	ATAACGGAGGGGAGCCTAAG	GCTCAGACAAACAGAGCGTG	qRT-PCR
TNFRSF14	GTGCAGTCCAGGTTATCGTGT	CACTTGCTTAGGCCATTGAGG	qRT-PCR
TNFRSF6B	GTACGCGGAGTGGCAGAAA	CAGAGGACGTTGCAGTAGC	qRT-PCR
TNFSF9	GGCTGGAGTCTACTATGTCTTCT	ACCTCGGTGAAGGGAGTCC	qRT-PCR
TNFAIP8L1	TCTGCTTCGAGAGTAGGC	GCGGTACAGCTCATCCAG	qRT-PCR
IL6	ACTCACCTCTTCAGAACGAATTG	CCATCTTTGGAAGGTTCAGGTTG	qRT-PCR
CSF1	AGACCTCGTGCCAAATTACATT	AGGTGTCTCATAGAAAGTTCGGA	qRT-PCR
F3	GGCGCTTCAGGCACTACAA	TTGATTGACGGGTTTGGGTTC	qRT-PCR
IL7R	CCCTCGTGGAGGTAAAGTGC	CCTTCCCGATAGACGACACTC	qRT-PCR
TNFSF12	GAGGGGAAGGCTGTCTACCT	GAACCTGGAAGAGTCCGAAGTA	qRT-PCR
TNFRSF9	AGCTGTTACAACATAGTAGCCAC	GGACAGGGACTGCAAATCTGAT	qRT-PCR
TNFAIP2	GGCCAATGTGAGGGAGTTGAT	CCCGCTTTATCTGTGAGCCC	qRT-PCR
TNFSF15	GCACCTCTTAGAGCAGACGG	CGGAATGTGACCTGGGAGTAAAT	qRT-PCR
IL1R1	ATGAAATTGATGTTCGTCCCTGT	ACCACGCAATAGTAATGTCCTG	qRT-PCR
IL20RA	ACAAAGTGTTCCAAATGGGCT	TGGGACCACGTTCTGTTTGAT	qRT-PCR
CCL20	GTGCTGTACCAAGAGTTTGCTCC	TGCCGTGTGAAGCCCACAATAAA	qRT-PCR
GAPDH	CCGGGAAACTGTGGCGTGATGG	AGGTGGAGGAGTGGGTGTCGCTGTT	qRT-PCR
FA2H promoter (wt)	TT GGTACC CAGCCTGGGCAACATAGCAA	TT CTCGAG CTGGGCCACAGAGTAAGACC	FA2H promoter
FA2H promoter (Mut1)	TTGCACACGAATGCGTGATCCTTGCAGCCCAATT	AATTGGGCTGCAAGGATCACGCATTCGTGTGCAA	Mutation primer
FA2H promoter (Mut2)	GGATAAAGAAAATGTCGCTGGTGCACACGATAGAATAC	GTATTCTATCGTGTGCACCAGCGACATTTTCTTTATCC	Mutation primer
FA2H promoter (Mut3)	TTAAAAACAAACAAGCAGGTGCATC CGAGGCGAGCA	TGCTCGCCTCGGATGCACCTGCTTGTTTGTTTTTAA	Mutation primer
shCtrl	CCGGAATTCTCCGAACGTGTCACGTCTCGAGACGTGACACGTTCGGAGAATT TTTTTG	AATTCAAAAA AATTCTCCGAACGTGTCACGT CTCGAG ACGTGACACGTTCGGAGAATT G	shRNA
shFOXC2#1	GATCCAGAACATCATGACCCTGCGAACTTCCTGTCAGA TTCGCAGGGTCATGATGTTCT TTTTTG	AATTCAAAAA AGAACATCATGACCCTGCGAA TCTGACAGGAAG TTCGCAGGGTCATGATGTTCT G	shRNA
shFOXC2#2	GATCC CCGAGAAGAAGATCACCTTGA CTTCCTGTCAGA TCAAGGTGATCTTCTTCTCGG TTTTTG	AATTCAAAAA CCGAGAAGAAGATCACCTTGA TCTGACAGGAAG TCAAGGTGATCTTCTTCTCGG G	shRNA
shFA2H#1	GATCCGAGGAAACTCAGAAGACAGATCTTCCTGTCAGAATCTGTCTTCTGAGTTTCCTCTTTTTG	AATTCAAAAA GAGGAAACTCAGAAGACAGAT TCTGACAGGAAG ATCTGTCTTCTGAGTTTCCTC G	shRNA
shFA2H#2	GATCC GTATCTCAGCTGGTCCTACTA CTTCCTGTCAGA TAGTAGGACCAGCTGAGATAC TTTTTG	AATTCAAAAA GTATCTCAGCTGGTCCTACTA TCTGACAGGAAG TAGTAGGACCAGCTGAGATAC G	shRNA
Binding site-1	CTGGGTATCTACCCAAAGGAA	TTAAGTTGGTTCCATATCTTT	ChIP
Binding site-2	ACTTAAATAACCATCAACCAA	AGAATAATGGCCTCCAGCTCC	ChIP
Binding site-3	TACAATTCCTCCATGTAACCA	GAGCGAGAGGCGAATGAGGTG	ChIP
