# Supplementary material for: Dysregulated ceramides metabolism by fatty acid 2-hydroxylase exposes a metabolic vulnerability to target cancer metastasis
Source: Signal Transduct Target Ther. 2022 Oct 24;7:370. doi: 10.1038/s41392-022-01199-1 (PMC9588768; doi:10.1038/s41392-022-01199-1)
Supplement: Supplementary file 3 — Supplementary table 2 [file 41392_2022_1199_MOESM3_ESM.xlsx]

## Sheet: K30LM3 vs K30P
Supplementary table 2. Differentially expressed genes identified from RNA-seq analysis
EnsemblGene_GeneSymbol	log2FC	pvalue	padj
ENSG00000023839_ABCC2	-5.11168	0	0
ENSG00000026025_VIM	4.93948	0	0
ENSG00000029534_ANK1	4.38717	0	0
ENSG00000044574_HSPA5	1.3593	0	0
ENSG00000060982_BCAT1	-1.89581	0	0
ENSG00000100234_TIMP3	1.70691	0	0
ENSG00000103257_SLC7A5	2.31104	0	0
ENSG00000106541_AGR2	-1.5643	0	0
ENSG00000111341_MGP	3.0413	0	0
ENSG00000111799_COL12A1	-3.99481	0	0
ENSG00000113140_SPARC	3.31661	0	0
ENSG00000115414_FN1	-1.66553	0	0
ENSG00000115457_IGFBP2	-4.31853	0	0
ENSG00000115461_IGFBP5	-5.77477	0	0
ENSG00000116667_C1orf21	-4.38553	0	0
ENSG00000117289_TXNIP	-2.36287	0	0
ENSG00000117472_TSPAN1	-1.68093	0	0
ENSG00000118785_SPP1	-4.44835	0	0
ENSG00000120885_CLU	-1.65422	0	0
ENSG00000128422_KRT17	4.37862	0	0
ENSG00000134013_LOXL2	1.82769	0	0
ENSG00000138772_ANXA3	2.02626	0	0
ENSG00000150893_FREM2	-4.48987	0	0
ENSG00000159335_PTMS	1.86231	0	0
ENSG00000162981_FAM84A	-3.89556	0	0
ENSG00000164683_HEY1	-3.40394	0	0
ENSG00000164684_ZNF704	-2.17955	0	0
ENSG00000167165_UGT1A6	-2.51593	0	0
ENSG00000167754_KLK5	3.71012	0	0
ENSG00000170477_KRT4	2.56742	0	0
ENSG00000172137_CALB2	1.80793	0	0
ENSG00000186081_KRT5	8.13152	0	0
ENSG00000205420_KRT6A	2.86627	0	0
ENSG00000211448_DIO2	4.51107	0	0
ENSG00000242265_PEG10	-1.09773	0	0
ENSG00000168003_SLC3A2	1.20921	4.94065645841247e-324	1.99602520919864e-321
ENSG00000106799_TGFBR1	-1.56278	2.45684433781963e-315	9.652742199681e-313
ENSG00000177469_PTRF	1.52032	8.53761335342597e-314	3.26608645575648e-311
ENSG00000120337_TNFSF18	-3.02778	1.11763373761378e-311	0
ENSG00000168269_FOXI1	6.48526	1.28907968459473e-310	4.68484e-308
ENSG00000188153_COL4A5	-1.67308	1.63014e-294	5.77982e-292
ENSG00000135919_SERPINE2	2.18119	2.96986e-294	1.01892e-291
ENSG00000146072_TNFRSF21	-1.07235	3.01394e-294	1.01892e-291
ENSG00000185630_PBX1	-1.40201	5.26447e-293	1.73931e-290
ENSG00000104267_CA2	2.402	1.12823e-292	3.64468e-290
ENSG00000167964_RAB26	-2.21785	2.44272e-287	7.71952e-285
ENSG00000006210_CX3CL1	7.22555	1.42143e-284	4.39647e-282
ENSG00000105388_CEACAM5	2.73364	4.51395e-284	1.36707e-281
ENSG00000170962_PDGFD	-3.32937	3.56757e-283	1.0584e-280
ENSG00000102243_VGLL1	-1.66998	7.64265e-280	2.22202e-277
ENSG00000123416_TUBA1B	1.18288	2.55093e-277	7.27116e-275
ENSG00000143412_ANXA9	-1.60788	7.80288e-272	2.18136e-269
ENSG00000111206_FOXM1	1.20046	2.58869e-270	7.10034e-268
ENSG00000148175_STOM	1.88648	8.79009e-267	2.36633e-264
ENSG00000165323_FAT3	-3.373	3.67366e-266	9.70983e-264
ENSG00000154930_ACSS1	2.55229	2.76391e-264	7.17482e-262
ENSG00000197457_STMN3	2.53523	5.21861e-264	1.33093e-261
ENSG00000136943_CTSV	1.14319	7.1459e-263	1.79103e-260
ENSG00000132688_NES	5.25011	2.19619e-260	5.41119e-258
ENSG00000138180_CEP55	1.35745	1.94868e-258	4.72134e-256
ENSG00000108106_UBE2S	1.2365	1.36327e-257	3.24883e-255
ENSG00000171241_SHCBP1	1.54634	1.97386e-257	4.62807e-255
ENSG00000171848_RRM2	1.15451	4.35222e-256	1.00426e-253
ENSG00000149212_SESN3	-2.92359	1.14925e-255	2.61042e-253
ENSG00000142619_PADI3	-1.16863	1.16725e-255	2.61051e-253
ENSG00000130600_H19	-1.39135	8.36848e-254	1.84322e-251
ENSG00000167553_TUBA1C	1.17012	1.24125e-251	2.69314e-249
ENSG00000088340_FER1L4	-1.7523	1.71948e-251	3.67589e-249
ENSG00000107984_DKK1	1.176	5.90077e-251	1.24318e-248
ENSG00000137393_RNF144B	-1.68091	6.93873e-251	1.44098e-248
ENSG00000145147_SLIT2	-2.50108	7.33025e-250	1.50084e-247
ENSG00000173621_LRFN4	3.41665	1.00613e-248	2.0314e-246
ENSG00000076716_GPC4	-2.46158	5.10332e-248	1.01626e-245
ENSG00000130508_PXDN	5.03049	8.83167e-247	1.73494e-244
ENSG00000167601_AXL	1.56687	3.48253e-246	6.75007e-244
ENSG00000230937_MIR205HG	-1.25376	3.81169e-246	7.29086e-244
ENSG00000004487_KDM1A	1.23312	4.82227e-246	9.10407e-244
ENSG00000090339_ICAM1	5.92839	1.06286e-243	1.98088e-241
ENSG00000128245_YWHAH	1.11649	4.13086e-241	7.6013e-239
ENSG00000176945_MUC20	-1.82683	2.30583e-239	4.18998e-237
ENSG00000135454_B4GALNT1	3.07997	1.04586e-238	1.877e-236
ENSG00000135480_KRT7	-1.68994	8.70861e-238	1.54387e-235
ENSG00000188229_TUBB4B	1.07093	2.77783e-236	4.86522e-234
ENSG00000167608_TMC4	-1.60969	1.71019e-235	2.95965e-233
ENSG00000258947_TUBB3	1.53812	1.92084e-235	3.28509e-233
ENSG00000065534_MYLK	2.3892	2.24714e-229	3.79846e-227
ENSG00000183853_KIRREL	1.16069	3.21522e-225	5.37237e-223
ENSG00000187231_SESTD1	-1.59252	8.51019e-223	1.40583e-220
ENSG00000021826_CPS1	5.6406	1.76391e-220	2.88113e-218
ENSG00000117448_AKR1A1	-1.12871	1.38562e-218	2.23809e-216
ENSG00000112319_EYA4	-1.42179	5.09956e-218	8.14641e-216
ENSG00000159388_BTG2	-1.49524	1.79329e-217	2.83359e-215
ENSG00000073282_TP63	-1.35405	1.91535e-215	2.99391e-213
ENSG00000173559_NABP1	-1.20757	4.08746e-214	6.25468e-212
ENSG00000123700_KCNJ2	-3.71897	1.94282e-213	2.94196e-211
ENSG00000154127_UBASH3B	1.44877	4.47315e-211	6.70373e-209
ENSG00000115112_TFCP2L1	4.4623	1.10744e-209	1.64275e-207
ENSG00000084636_COL16A1	3.86763	1.10034e-207	1.59956e-205
ENSG00000197142_ACSL5	-2.54872	1.09116e-207	1.59956e-205
ENSG00000112655_PTK7	-1.1987	2.1705e-207	3.12401e-205
ENSG00000115419_GLS	1.58329	2.26207e-206	3.22389e-204
ENSG00000011426_ANLN	1.11007	3.06065e-206	4.31968e-204
ENSG00000115380_EFEMP1	-1.00108	1.90567e-205	2.66372e-203
ENSG00000134198_TSPAN2	-2.21091	3.6301e-205	5.02579e-203
ENSG00000166165_CKB	2.11249	2.46374e-201	3.37881e-199
ENSG00000065618_COL17A1	-1.05726	6.62198e-199	8.99661e-197
ENSG00000163975_MFI2	1.61922	1.00484e-198	1.35253e-196
ENSG00000125148_MT2A	1.15487	3.03243e-197	4.04426e-195
ENSG00000198910_L1CAM	1.90632	2.80679e-196	3.7093e-194
ENSG00000147689_FAM83A	2.85675	1.93475e-194	2.53382e-192
ENSG00000163347_CLDN1	-1.00747	4.59754e-191	5.91455e-189
ENSG00000143753_DEGS1	-1.54032	5.6144e-190	7.15934e-188
ENSG00000018236_CNTN1	-4.32708	3.44697e-189	4.35727e-187
ENSG00000119771_KLHL29	4.21653	1.32583e-186	1.66151e-184
ENSG00000108244_KRT23	-2.84422	4.47331e-185	5.55799e-183
ENSG00000184564_SLITRK6	-1.52068	1.08702e-184	1.33915e-182
ENSG00000167107_ACSF2	-1.55292	4.3299e-183	5.2894e-181
ENSG00000117525_F3	1.06429	4.58491e-183	5.55424e-181
ENSG00000111328_CDK2AP1	1.06017	3.45552e-182	4.15147e-180
ENSG00000213401_MAGEA12	9.34134	2.22776e-180	2.65451e-178
ENSG00000124788_ATXN1	-1.35914	3.26056e-179	3.82248e-177
ENSG00000176014_TUBB6	1.23342	1.90981e-176	2.22103e-174
ENSG00000184611_KCNH7	-4.45369	1.12287e-175	1.28529e-173
ENSG00000148468_FAM171A1	3.27598	2.7067e-174	3.05018e-172
ENSG00000171444_MCC	2.40845	2.16859e-171	2.42499e-169
ENSG00000099250_NRP1	1.80365	2.24432e-171	2.49051e-169
ENSG00000175938_ORAI3	-1.58753	1.07591e-170	1.18488e-168
ENSG00000129451_KLK10	3.74156	3.35775e-170	3.67004e-168
ENSG00000142687_KIAA0319L	-1.0978	1.38725e-169	1.50496e-167
ENSG00000065911_MTHFD2	1.04188	1.48975e-169	1.60418e-167
ENSG00000175592_FOSL1	1.64799	2.06033e-168	2.18621e-166
ENSG00000143061_IGSF3	-1.10405	3.27516e-167	3.45007e-165
ENSG00000181449_SOX2	-1.59109	2.13237e-165	2.21416e-163
ENSG00000162836_ACP6	-1.31876	6.42785e-164	6.62707e-162
ENSG00000106853_PTGR1	2.26624	2.71752e-163	2.78202e-161
ENSG00000139514_SLC7A1	1.15585	2.42256e-162	2.46271e-160
ENSG00000137267_TUBB2A	1.36376	3.03322e-161	3.06208e-159
ENSG00000168497_SDPR	4.01729	1.22501e-160	1.22813e-158
ENSG00000185885_IFITM1	2.18299	2.42975e-159	2.41926e-157
ENSG00000235162_C12orf75	2.47251	3.88045e-159	3.83743e-157
ENSG00000123933_MXD4	-1.68758	1.15991e-158	1.13165e-156
ENSG00000117115_PADI2	1.51341	3.72093e-158	3.60607e-156
ENSG00000187210_GCNT1	-2.62173	1.40061e-157	1.34839e-155
ENSG00000023909_GCLM	1.11803	2.85675e-157	2.73215e-155
ENSG00000171208_NETO2	1.17296	4.83252e-156	4.53228e-154
ENSG00000158825_CDA	4.44853	4.50815e-155	4.20096e-153
ENSG00000117461_PIK3R3	-1.18294	7.10432e-153	6.53642e-151
ENSG00000144857_BOC	-3.37191	4.64828e-149	4.19702e-147
ENSG00000169071_ROR2	-2.17027	1.49494e-148	1.34148e-146
ENSG00000128271_ADORA2A	1.44143	1.96887e-148	1.75592e-146
ENSG00000231528_FAM225A	4.75335	3.91086e-148	3.46659e-146
ENSG00000110104_CCDC86	1.29695	4.00904e-148	3.53209e-146
ENSG00000157326_DHRS4	-1.51612	1.24252e-147	1.0881e-145
ENSG00000163683_SMIM14	-1.3786	3.05707e-147	2.66111e-145
ENSG00000187535_IFT140	-1.40787	3.75365e-147	3.24802e-145
ENSG00000196116_TDRD7	1.86188	5.73703e-147	4.93486e-145
ENSG00000150782_IL18	1.18965	1.70613e-146	1.45041e-144
ENSG00000115221_ITGB6	-1.14008	2.99841e-146	2.51953e-144
ENSG00000115756_HPCAL1	1.15398	7.08288e-146	5.91746e-144
ENSG00000183044_ABAT	-1.34245	2.08895e-145	1.73526e-143
ENSG00000136244_IL6	6.18901	2.4771e-145	2.046e-143
ENSG00000086570_FAT2	1.52078	4.30608e-145	3.53658e-143
ENSG00000205978_NYNRIN	-1.32573	5.39042e-145	4.40228e-143
ENSG00000134202_GSTM3	-2.91946	8.25186e-145	6.70152e-143
ENSG00000170727_BOP1	1.07423	1.11133e-144	8.97524e-143
ENSG00000138061_CYP1B1	-1.01981	1.02752e-143	8.25249e-142
ENSG00000105518_TMEM205	-1.1158	1.41074e-143	1.12681e-141
ENSG00000182534_MXRA7	2.05023	2.94882e-143	2.34246e-141
ENSG00000169851_PCDH7	-1.38266	9.11592e-142	7.01154e-140
ENSG00000163209_SPRR3	-1.94552	1.0264e-141	7.85307e-140
ENSG00000073849_ST6GAL1	1.15383	3.07666e-141	2.32945e-139
ENSG00000168077_SCARA3	-1.21934	5.40008e-141	4.06741e-139
ENSG00000078018_MAP2	-1.24141	2.53067e-138	1.84866e-136
ENSG00000182197_EXT1	1.20169	1.54931e-137	1.12611e-135
ENSG00000169862_CTNND2	-6.33239	2.2857e-137	1.65309e-135
ENSG00000111859_NEDD9	-1.1833	7.49966e-137	5.37057e-135
ENSG00000105519_CAPS	-1.22345	1.09163e-136	7.77895e-135
ENSG00000133135_RNF128	-3.509	3.15943e-136	2.22954e-134
ENSG00000009709_PAX7	-1.53456	4.59635e-136	3.22788e-134
ENSG00000130720_FIBCD1	-1.62784	9.92304e-136	6.93515e-134
ENSG00000164938_TP53INP1	-1.72333	9.79797e-134	6.81498e-132
ENSG00000179604_CDC42EP4	1.31199	1.51819e-133	1.05095e-131
ENSG00000058091_CDK14	3.86553	6.10712e-133	4.20755e-131
ENSG00000197448_GSTK1	-1.15324	6.39161e-133	4.38278e-131
ENSG00000185361_TNFAIP8L1	1.38814	1.24002e-132	8.463e-131
ENSG00000225614_ZNF469	1.41748	6.29598e-132	4.25696e-130
ENSG00000101160_CTSZ	1.54264	7.92243e-131	5.33187e-129
ENSG00000134258_VTCN1	-1.58156	3.5028e-130	2.33579e-128
ENSG00000051523_CYBA	4.24338	6.2114e-129	4.10433e-127
ENSG00000071539_TRIP13	1.08084	6.49499e-129	4.2723e-127
ENSG00000223764_RP11-54O7	-2.1014	9.90106e-129	6.45434e-127
ENSG00000128228_SDF2L1	1.52946	5.564e-128	3.61088e-126
ENSG00000137868_STRA6	-1.17227	7.80019e-128	5.03962e-126
ENSG00000041982_TNC	-1.02004	1.1442e-126	7.26342e-125
ENSG00000171243_SOSTDC1	2.62744	1.69985e-126	1.07438e-124
ENSG00000250722_SEPP1	-1.95435	1.06848e-125	6.69504e-124
ENSG00000144730_IL17RD	-1.63667	1.00594e-124	6.1702e-123
ENSG00000186204_CYP4F12	-1.40019	1.46208e-124	8.93035e-123
ENSG00000142227_EMP3	1.92718	1.66618e-123	1.00922e-121
ENSG00000172927_MYEOV	-1.25399	2.1103e-123	1.27292e-121
ENSG00000101057_MYBL2	1.00708	3.33805e-122	1.98062e-120
ENSG00000162390_ACOT11	-1.10901	6.52373e-122	3.83949e-120
ENSG00000163283_ALPP	1.42504	1.13783e-120	6.53778e-119
ENSG00000040275_SPDL1	1.03468	1.28627e-119	7.2757e-118
ENSG00000007516_BAIAP3	-1.92847	3.24313e-118	1.79944e-116
ENSG00000115468_EFHD1	4.20887	2.82649e-117	1.55639e-115
ENSG00000012822_CALCOCO1	-1.24726	2.98101e-117	1.63528e-115
ENSG00000049323_LTBP1	-1.37208	3.97258e-117	2.17103e-115
ENSG00000131153_GINS2	1.08501	1.25414e-115	6.75236e-114
ENSG00000075702_WDR62	1.16814	2.90565e-114	1.54158e-112
ENSG00000040199_PHLPP2	1.08585	7.75309e-114	4.08357e-112
ENSG00000173267_SNCG	-1.1139	6.7153e-113	3.46171e-111
ENSG00000148346_LCN2	1.74958	4.21152e-112	2.1332e-110
ENSG00000204282_TNRC6C-AS1	-1.95615	6.07805e-112	3.06794e-110
ENSG00000116525_TRIM62	-1.3348	1.32961e-111	6.64211e-110
ENSG00000161091_MFSD12	1.01483	3.23907e-111	1.60157e-109
ENSG00000244274_DBNDD2	2.68646	1.23722e-110	6.05571e-109
ENSG00000106460_TMEM106B	-1.08939	1.1074e-109	5.34826e-108
ENSG00000096006_CRISP3	-4.95396	5.63475e-109	2.69449e-107
ENSG00000159921_GNE	-1.19113	8.29925e-109	3.94269e-107
ENSG00000123191_ATP7B	-2.34592	5.79683e-108	2.7449e-106
ENSG00000083290_ULK2	1.28771	6.46144e-108	3.04968e-106
ENSG00000154274_C4orf19	-3.13688	8.06738e-108	3.79532e-106
ENSG00000181026_AEN	1.00465	1.37175e-106	6.37096e-105
ENSG00000214357_NEURL1B	1.18138	2.98592e-105	1.36498e-103
ENSG00000214860_EVPLL	-2.16673	6.76774e-105	3.07446e-103
ENSG00000106366_SERPINE1	3.07682	2.34699e-104	1.06287e-102
ENSG00000101670_LIPG	1.40271	2.82017e-104	1.27319e-102
ENSG00000101144_BMP7	-1.60474	6.52408e-104	2.93624e-102
ENSG00000184678_HIST2H2BE	-1.12076	9.78543e-104	4.37695e-102
ENSG00000167925_GHDC	3.59071	1.08334e-103	4.83085e-102
ENSG00000108984_MAP2K6	-2.31199	2.55273e-103	1.12794e-101
ENSG00000120149_MSX2	-1.0716	6.95367e-103	3.04474e-101
ENSG00000138764_CCNG2	-1.2369	9.86592e-103	4.30693e-101
ENSG00000169991_IFFO2	1.00246	5.77758e-102	2.49966e-100
ENSG00000166342_NETO1	-4.12775	2.54965e-101	1.09658e-99
ENSG00000178075_GRAMD1C	-1.44282	4.33959e-101	1.85543e-99
ENSG00000100867_DHRS2	-2.14411	9.57873e-101	4.08346e-99
ENSG00000130066_SAT1	-1.17799	3.21272e-100	1.35765e-98
ENSG00000116106_EPHA4	-1.04098	3.30607e-100	1.39305e-98
ENSG00000197712_FAM114A1	1.20886	1.49679e-99	6.27054e-98
ENSG00000165757_KIAA1462	1.25339	1.91154e-99	7.98508e-98
ENSG00000113448_PDE4D	-1.53038	2.21391e-99	9.22167e-98
ENSG00000164199_GPR98	-1.90305	5.1943e-99	2.14516e-97
ENSG00000169715_MT1E	1.07515	7.75365e-99	3.19305e-97
ENSG00000167861_HID1	-1.02576	9.58035e-98	3.90111e-96
ENSG00000139178_C1RL	-1.33138	2.26727e-97	9.15536e-96
ENSG00000144452_ABCA12	-1.16303	4.91586e-97	1.96865e-95
ENSG00000125848_FLRT3	-1.21767	6.48895e-97	2.59148e-95
ENSG00000169220_RGS14	5.60619	7.37265e-97	2.93633e-95
ENSG00000138131_LOXL4	5.36239	2.06544e-96	8.20363e-95
ENSG00000155304_HSPA13	1.00825	3.0734e-96	1.20751e-94
ENSG00000103044_HAS3	1.11821	3.46107e-96	1.35616e-94
ENSG00000162415_ZSWIM5	-2.64678	2.90978e-95	1.11903e-93
ENSG00000174938_SEZ6L2	-1.53216	8.32961e-95	3.16156e-93
ENSG00000119514_GALNT12	-1.23094	8.48672e-95	3.2128e-93
ENSG00000186832_KRT16	1.6341	8.66198e-95	3.27063e-93
ENSG00000090238_YPEL3	-1.30059	4.29725e-94	1.60589e-92
ENSG00000075223_SEMA3C	-1.09647	1.1623e-93	4.3213e-92
ENSG00000198756_COLGALT2	-4.17104	1.25531e-93	4.65522e-92
ENSG00000158528_PPP1R9A	-1.65407	1.50066e-93	5.55091e-92
ENSG00000106462_EZH2	1.00062	2.33454e-93	8.59168e-92
ENSG00000145220_LYAR	1.2844	5.82219e-93	2.12123e-91
ENSG00000000971_CFH	-2.77629	1.57237e-92	5.7144e-91
ENSG00000157240_FZD1	-1.39864	2.45417e-92	8.89681e-91
ENSG00000161642_ZNF385A	-1.42931	1.7173e-91	6.1793e-90
ENSG00000005102_MEOX1	-2.7494	7.35533e-91	2.6207e-89
ENSG00000198467_TPM2	2.01681	9.37663e-91	3.32459e-89
ENSG00000116741_RGS2	-2.12093	1.13716e-90	4.01236e-89
ENSG00000157870_FAM213B	2.12956	2.18213e-90	7.66224e-89
ENSG00000169231_THBS3	-1.55452	1.04485e-89	3.63373e-88
ENSG00000157510_AFAP1L1	1.53176	2.22063e-89	7.66778e-88
ENSG00000116649_SRM	1.00447	3.97502e-89	1.36607e-87
ENSG00000100100_PIK3IP1	-1.57346	4.79203e-89	1.64297e-87
ENSG00000116141_MARK1	-3.04532	1.39776e-88	4.76977e-87
ENSG00000107736_CDH23	-1.10259	8.35352e-88	2.83065e-86
ENSG00000187994_RINL	-2.98697	8.84414e-88	2.98994e-86
ENSG00000166450_PRTG	-1.89698	3.694e-87	1.23448e-85
ENSG00000213445_SIPA1	1.328	3.75836e-87	1.2531e-85
ENSG00000131459_GFPT2	4.58797	1.17576e-86	3.87573e-85
ENSG00000162105_SHANK2	1.12207	2.44919e-86	8.05518e-85
ENSG00000113430_IRX4	4.37206	1.06216e-85	3.4389e-84
ENSG00000165480_SKA3	1.1026	1.65893e-85	5.31186e-84
ENSG00000099260_PALMD	-1.81114	1.80893e-85	5.77944e-84
ENSG00000235823_LINC00263	-1.04239	8.56192e-85	2.72352e-83
ENSG00000103489_XYLT1	2.69802	1.8382e-84	5.82178e-83
ENSG00000170571_EMB	1.11014	1.84797e-84	5.83999e-83
ENSG00000162458_FBLIM1	1.06267	6.11221e-84	1.91494e-82
ENSG00000114346_ECT2	1.04182	7.35892e-84	2.29564e-82
ENSG00000233429_HOTAIRM1	-1.23307	1.26017e-83	3.91435e-82
ENSG00000178363_CALML3	4.69203	2.46937e-83	7.62148e-82
ENSG00000169174_PCSK9	1.02667	5.43899e-82	1.65066e-80
ENSG00000047346_FAM214A	-1.13235	8.90985e-82	2.69839e-80
ENSG00000113108_APBB3	-1.55686	2.22711e-81	6.7169e-80
ENSG00000069011_PITX1	1.48817	4.72351e-81	1.41579e-79
ENSG00000049239_H6PD	-1.01863	1.18558e-80	3.53171e-79
ENSG00000065328_MCM10	1.03111	1.18981e-80	3.53708e-79
ENSG00000086548_CEACAM6	1.72586	1.3953e-80	4.13949e-79
ENSG00000184371_CSF1	1.68001	4.41218e-80	1.29314e-78
ENSG00000160094_ZNF362	-1.22932	6.1903e-80	1.80699e-78
ENSG00000205221_VIT	-4.61589	6.93239e-80	2.01956e-78
ENSG00000168453_HR	1.09518	8.23256e-80	2.38876e-78
ENSG00000154035_C17orf103	-1.21209	3.87298e-79	1.12155e-77
ENSG00000048740_CELF2	2.05042	1.05445e-78	3.02934e-77
ENSG00000259663_CTD-2314G24	-1.96968	1.1228e-78	3.21936e-77
ENSG00000166451_CENPN	1.0062	1.4989e-78	4.28928e-77
ENSG00000142875_PRKACB	-1.0197	2.83919e-78	8.1087e-77
ENSG00000011028_MRC2	2.29934	4.31034e-78	1.22143e-76
ENSG00000172456_FGGY	-1.78787	4.98703e-78	1.41044e-76
ENSG00000125657_TNFSF9	1.72225	1.99146e-77	5.58876e-76
ENSG00000233901_RP11-65J3	-1.65755	2.36426e-77	6.59678e-76
ENSG00000170214_ADRA1B	-1.187	4.04922e-76	1.0982e-74
ENSG00000127418_FGFRL1	1.03941	4.98701e-75	1.32292e-73
ENSG00000197565_COL4A6	-2.3432	6.08475e-75	1.60826e-73
ENSG00000049130_KITLG	1.19687	1.30232e-74	3.42348e-73
ENSG00000105559_PLEKHA4	3.03996	2.85496e-74	7.46448e-73
ENSG00000102934_PLLP	-1.08344	3.39086e-74	8.84971e-73
ENSG00000115271_GCA	-1.12693	7.08396e-74	1.84221e-72
ENSG00000106479_ZNF862	-1.31444	7.41251e-74	1.92078e-72
ENSG00000163507_KIAA1524	1.10924	8.72522e-74	2.25691e-72
ENSG00000133119_RFC3	1.0041	1.1519e-73	2.96899e-72
ENSG00000165501_LRR1	1.09513	1.61674e-73	4.15975e-72
ENSG00000170955_PRKCDBP	1.27001	1.68199e-73	4.31997e-72
ENSG00000186807_ANXA8L2	2.39939	2.62979e-73	6.7305e-72
ENSG00000101493_ZNF516	-1.48816	2.93684e-73	7.50313e-72
ENSG00000172037_LAMB2	-1.0474	3.90863e-73	9.95092e-72
ENSG00000182621_PLCB1	-1.50073	5.31186e-73	1.34762e-71
ENSG00000139354_GAS2L3	1.029	5.74367e-73	1.45463e-71
ENSG00000102038_SMARCA1	1.09309	6.09991e-73	1.53949e-71
ENSG00000196189_SEMA4A	-1.44664	6.32246e-73	1.59289e-71
ENSG00000160447_PKN3	2.61873	6.72574e-73	1.69156e-71
ENSG00000169594_BNC1	1.12557	7.18341e-73	1.80043e-71
ENSG00000181433_SAGE1	-1.2299	8.68737e-73	2.1699e-71
ENSG00000064787_BCAS1	-1.18367	1.81276e-72	4.47405e-71
ENSG00000257315_ZBED6	-1.03917	3.49444e-72	8.55197e-71
ENSG00000100526_CDKN3	1.00818	4.2165e-72	1.03017e-70
ENSG00000198435_NRARP	1.32452	6.92409e-72	1.68039e-70
ENSG00000164099_PRSS12	-1.65281	1.02858e-71	2.48381e-70
ENSG00000114812_VIPR1	-1.21678	1.50342e-71	3.61841e-70
ENSG00000103089_FA2H	3.91564	1.75394e-71	4.20742e-70
ENSG00000069482_GAL	1.33706	2.37901e-71	5.6881e-70
ENSG00000142156_COL6A1	1.18647	2.46744e-71	5.88985e-70
ENSG00000104313_EYA1	-1.66695	3.44429e-71	8.18131e-70
ENSG00000204588_AC013268	-1.04379	4.16865e-71	9.86965e-70
ENSG00000183688_FAM101B	1.99481	4.29686e-71	1.01567e-69
ENSG00000144821_MYH15	3.05869	8.82839e-71	2.07667e-69
ENSG00000198826_ARHGAP11A	1.14737	9.17533e-71	2.15479e-69
ENSG00000258232_RP11-161H23	1.18686	1.85079e-70	4.31169e-69
ENSG00000003249_DBNDD1	1.17469	4.17295e-70	9.67499e-69
ENSG00000177542_SLC25A22	1.01671	4.57634e-70	1.05934e-68
ENSG00000187630_DHRS4L2	-1.34563	6.90677e-70	1.59371e-68
ENSG00000151136_BTBD11	1.07789	9.92309e-70	2.27527e-68
ENSG00000121895_TMEM156	-2.88097	1.01726e-69	2.32514e-68
ENSG00000230487_PSMG3-AS1	-1.34649	1.31256e-69	2.99541e-68
ENSG00000261857_MIA	3.80184	2.42308e-69	5.5124e-68
ENSG00000162645_GBP2	-1.00706	2.54638e-69	5.78386e-68
ENSG00000272016_RP11-215G15	1.37789	2.89555e-69	6.5667e-68
ENSG00000179163_FUCA1	-1.01252	3.73248e-69	8.43841e-68
ENSG00000127920_GNG11	-1.6509	6.91789e-69	1.55433e-67
ENSG00000074219_TEAD2	2.09378	1.11628e-68	2.49652e-67
ENSG00000185946_RNPC3	-1.09328	2.83024e-68	6.29101e-67
ENSG00000122367_LDB3	-2.51118	2.8638e-68	6.35589e-67
ENSG00000182568_SATB1	-1.72764	3.11353e-68	6.8891e-67
ENSG00000118922_KLF12	-2.90125	3.87091e-68	8.5389e-67
ENSG00000166106_ADAMTS15	1.48428	4.27206e-68	9.3811e-67
ENSG00000222009_BTBD19	-2.05282	1.03781e-67	2.26867e-66
ENSG00000113657_DPYSL3	1.99071	1.04008e-67	2.27021e-66
ENSG00000175287_PHYHD1	4.40321	1.69978e-67	3.66612e-66
ENSG00000124006_OBSL1	-1.14786	2.60593e-67	5.58737e-66
ENSG00000092929_UNC13D	-1.03542	1.388e-66	2.95423e-65
ENSG00000135452_TSPAN31	-1.20176	1.52335e-66	3.23284e-65
ENSG00000150556_LYPD6B	-2.95667	5.32107e-66	1.1162e-64
ENSG00000102401_ARMCX3	-4.47755	8.84961e-66	1.84572e-64
ENSG00000167994_RAB3IL1	1.75746	9.77255e-66	2.03529e-64
ENSG00000161905_ALOX15	-2.01501	1.33454e-65	2.77542e-64
ENSG00000007255_TRAPPC6A	-1.5689	1.45379e-65	3.0191e-64
ENSG00000253882_RP11-61L23	-1.83058	4.77393e-65	9.85776e-64
ENSG00000099994_SUSD2	1.50396	4.9996e-65	1.03027e-63
ENSG00000148735_PLEKHS1	-2.85315	5.00356e-65	1.03027e-63
ENSG00000148841_ITPRIP	1.22803	1.05992e-64	2.1671e-63
ENSG00000144040_SFXN5	1.26543	1.1483e-64	2.3412e-63
ENSG00000170017_ALCAM	1.1674	1.57574e-64	3.19923e-63
ENSG00000141753_IGFBP4	1.61317	1.7398e-64	3.5274e-63
ENSG00000096093_EFHC1	-1.098	1.91011e-64	3.85656e-63
ENSG00000146530_VWDE	-3.59863	4.54665e-64	9.15438e-63
ENSG00000111653_ING4	-1.06451	7.99584e-64	1.60546e-62
ENSG00000176165_FOXG1	-1.28706	9.26048e-64	1.85682e-62
ENSG00000258839_MC1R	-1.24186	1.44329e-63	2.88995e-62
ENSG00000176170_SPHK1	1.14889	1.6107e-63	3.2163e-62
ENSG00000166387_PPFIBP2	-1.29465	1.67287e-63	3.33587e-62
ENSG00000168404_MLKL	1.59976	2.00818e-63	3.99357e-62
ENSG00000006634_DBF4	1.07012	2.1636e-63	4.29676e-62
ENSG00000174640_SLCO2A1	3.49385	5.3175e-63	1.04885e-61
ENSG00000167702_KIFC2	-1.18613	6.04069e-63	1.18827e-61
ENSG00000140479_PCSK6	1.32009	6.41684e-63	1.26056e-61
ENSG00000223745_RP4-717I23	-1.4164	7.2918e-63	1.42283e-61
ENSG00000170522_ELOVL6	-1.27922	3.12752e-62	6.02982e-61
ENSG00000164010_ERMAP	-1.00586	3.66958e-62	7.06552e-61
ENSG00000146555_SDK1	-1.96955	4.36461e-62	8.39264e-61
ENSG00000158747_NBL1	1.05391	5.03276e-62	9.63916e-61
ENSG00000152465_NMT2	1.25261	5.52833e-62	1.05466e-60
ENSG00000166033_HTRA1	2.00132	6.08321e-62	1.159e-60
ENSG00000126561_STAT5A	5.49562	8.69158e-62	1.65163e-60
ENSG00000126106_TMEM53	-1.015	1.12747e-61	2.1369e-60
ENSG00000189221_MAOA	-4.04531	1.71906e-61	3.24545e-60
ENSG00000170379_FAM115C	-1.95949	1.84393e-61	3.47217e-60
ENSG00000111335_OAS2	1.33318	6.28247e-61	1.16788e-59
ENSG00000139629_GALNT6	1.30406	7.10972e-61	1.31829e-59
ENSG00000108771_DHX58	2.79463	7.21207e-61	1.33557e-59
ENSG00000103034_NDRG4	1.86699	2.73378e-60	5.02414e-59
ENSG00000163141_BNIPL	-1.76648	2.77331e-60	5.09035e-59
ENSG00000116661_FBXO2	2.02033	9.10719e-60	1.65076e-58
ENSG00000111199_TRPV4	2.27712	1.11861e-59	2.01502e-58
ENSG00000060656_PTPRU	-1.0027	1.33095e-59	2.3857e-58
ENSG00000273151_RP11-449P15	-1.24206	1.54974e-59	2.77445e-58
ENSG00000151012_SLC7A11	1.06168	1.5906e-59	2.8441e-58
ENSG00000165474_GJB2	1.09749	2.77354e-59	4.92897e-58
ENSG00000148053_NTRK2	3.28113	2.8264e-59	5.01677e-58
ENSG00000184481_FOXO4	-1.34401	3.69822e-59	6.54824e-58
ENSG00000114423_CBLB	-1.45743	4.11492e-59	7.27721e-58
ENSG00000006118_TMEM132A	-1.01739	7.26124e-59	1.28103e-57
ENSG00000268575_RP1-283E3	-1.23885	1.04313e-58	1.83362e-57
ENSG00000198930_CSAG1	7.56282	1.77957e-58	3.10187e-57
ENSG00000177000_MTHFR	-1.02437	1.81357e-58	3.15735e-57
ENSG00000064300_NGFR	-1.86999	2.66594e-58	4.62468e-57
ENSG00000161958_FGF11	-1.94425	3.48366e-58	6.03599e-57
ENSG00000134769_DTNA	-2.39435	4.32087e-58	7.46879e-57
ENSG00000137941_TTLL7	-1.21577	5.09598e-58	8.78769e-57
ENSG00000184347_SLIT3	1.61001	8.44642e-58	1.44284e-56
ENSG00000165490_C11orf82	1.11776	9.80778e-58	1.6695e-56
ENSG00000133816_MICAL2	1.24476	9.98444e-58	1.69759e-56
ENSG00000138795_LEF1	-1.97787	2.7272e-57	4.60992e-56
ENSG00000109625_CPZ	3.72644	7.20649e-57	1.21532e-55
ENSG00000146021_KLHL3	-1.88908	1.35512e-56	2.27738e-55
ENSG00000180818_HOXC10	1.00048	1.7921e-56	2.99445e-55
ENSG00000119943_PYROXD2	-1.20342	1.84994e-56	3.08756e-55
ENSG00000141542_RAB40B	-1.6387	2.25639e-56	3.75728e-55
ENSG00000260563_RP13-516M14	-1.45722	3.07615e-56	5.09316e-55
ENSG00000143228_NUF2	1.0422	6.33569e-56	1.04306e-54
ENSG00000112175_BMP5	-1.08147	1.18271e-55	1.92747e-54
ENSG00000104081_BMF	-1.02617	2.41724e-55	3.92182e-54
ENSG00000162576_MXRA8	-1.97118	2.5317e-55	4.09836e-54
ENSG00000185090_MANEAL	-1.00674	2.74299e-55	4.43546e-54
ENSG00000143995_MEIS1	-1.77136	3.02152e-55	4.87501e-54
ENSG00000249601_CTB-27N1	9.23944	8.60151e-55	1.37105e-53
ENSG00000129173_E2F8	1.25072	8.73314e-55	1.39051e-53
ENSG00000177508_IRX3	1.38418	1.74812e-54	2.76702e-53
ENSG00000111696_NT5DC3	1.14701	5.46973e-54	8.56826e-53
ENSG00000112782_CLIC5	-3.73263	5.85046e-54	9.15481e-53
ENSG00000189337_KAZN	1.35617	1.2313e-53	1.91029e-52
ENSG00000182782_HCAR2	1.58683	2.02355e-53	3.12276e-52
ENSG00000160781_PAQR6	-1.35962	3.30586e-53	5.07468e-52
ENSG00000106991_ENG	1.91583	3.47717e-53	5.32641e-52
ENSG00000197405_C5AR1	-2.18239	3.80789e-53	5.82687e-52
ENSG00000133519_ZDHHC8P1	-1.62403	6.51215e-53	9.89208e-52
ENSG00000138640_FAM13A	-1.226	7.72298e-53	1.17069e-51
ENSG00000183049_CAMK1D	-1.09097	1.42224e-52	2.14919e-51
ENSG00000149798_CDC42EP2	2.53444	4.43113e-52	6.59993e-51
ENSG00000175155_YPEL2	-1.50115	4.5683e-52	6.79728e-51
ENSG00000103196_CRISPLD2	1.02679	4.99375e-52	7.39248e-51
ENSG00000124813_RUNX2	-1.28677	1.99679e-51	2.91439e-50
ENSG00000155016_CYP2U1	-2.05916	6.54261e-51	9.42616e-50
ENSG00000171903_CYP4F11	-1.53448	1.11597e-50	1.59988e-49
ENSG00000124593_PRICKLE4	-1.50898	2.23914e-50	3.17875e-49
ENSG00000187650_VMAC	-1.37888	2.93409e-50	4.16125e-49
ENSG00000267365_KCNJ2-AS1	-3.60967	4.23319e-50	5.98036e-49
ENSG00000146278_PNRC1	-1.08202	5.01713e-50	7.0604e-49
ENSG00000164463_CREBRF	-1.04036	5.80955e-50	8.16764e-49
ENSG00000196739_COL27A1	1.59367	6.17007e-50	8.65775e-49
ENSG00000142279_WTIP	1.90381	6.8223e-50	9.5545e-49
ENSG00000187634_SAMD11	-1.72799	1.0797e-49	1.50629e-48
ENSG00000262580_RP11-334C17	-1.44828	1.35143e-49	1.87459e-48
ENSG00000231298_LINC00704	1.56651	1.6822e-49	2.32675e-48
ENSG00000166473_PKD1L2	-1.17129	3.21849e-49	4.40557e-48
ENSG00000108602_ALDH3A1	-1.16091	1.00841e-48	1.36112e-47
ENSG00000111885_MAN1A1	-1.10369	1.24203e-48	1.67025e-47
ENSG00000178685_PARP10	1.00427	1.31927e-48	1.77084e-47
ENSG00000164920_OSR2	-1.21749	3.92318e-48	5.19883e-47
ENSG00000239779_WBP1	-1.08697	1.27794e-47	1.66763e-46
ENSG00000258017_RP11-386G11	1.17898	2.2177e-47	2.88878e-46
ENSG00000157873_TNFRSF14	3.27339	3.73655e-47	4.82829e-46
ENSG00000105327_BBC3	-1.33684	4.06966e-47	5.25405e-46
ENSG00000225138_CTD-2228K2	-1.66681	4.14976e-47	5.34797e-46
ENSG00000005108_THSD7A	-3.0519	6.18475e-47	7.92838e-46
ENSG00000159214_CCDC24	-1.11427	7.22781e-47	9.25733e-46
ENSG00000157502_MUM1L1	-2.35182	8.41323e-47	1.07472e-45
ENSG00000241635_UGT1A1	-2.56842	8.80012e-47	1.12315e-45
ENSG00000075826_SEC31B	-1.25299	1.22311e-46	1.55695e-45
ENSG00000170271_FAXDC2	3.24157	2.18792e-46	2.77295e-45
ENSG00000139044_B4GALNT3	1.07144	2.84945e-46	3.59883e-45
ENSG00000074416_MGLL	1.60914	6.47486e-46	8.12824e-45
ENSG00000103811_CTSH	1.36788	7.27769e-46	9.1282e-45
ENSG00000225684_FAM225B	8.4372	8.35554e-46	1.04621e-44
ENSG00000181104_F2R	2.16936	9.6908e-46	1.21235e-44
ENSG00000265629_AC011897	-3.44403	1.04215e-45	1.30152e-44
ENSG00000115163_CENPA	1.01753	1.44491e-45	1.79834e-44
ENSG00000140450_ARRDC4	-1.44167	1.57326e-45	1.95307e-44
ENSG00000203943_SAMD13	-1.95231	2.47388e-45	3.05806e-44
ENSG00000122641_INHBA	2.07426	2.49459e-45	3.08105e-44
ENSG00000215845_TSTD1	-1.24798	2.58347e-45	3.1854e-44
ENSG00000187240_DYNC2H1	-1.29497	3.32087e-45	4.07732e-44
ENSG00000176406_RIMS2	-3.18872	3.83355e-45	4.70282e-44
ENSG00000215256_DHRS4-AS1	-1.21672	3.94819e-45	4.83936e-44
ENSG00000087916_SLC6A14	4.00712	9.68087e-45	1.17865e-43
ENSG00000221890_NPTXR	-1.12582	1.27244e-44	1.54275e-43
ENSG00000109099_PMP22	1.941	1.53351e-44	1.85772e-43
ENSG00000177409_SAMD9L	-1.01872	2.20971e-44	2.66135e-43
ENSG00000136869_TLR4	-1.42515	3.6986e-44	4.41433e-43
ENSG00000272341_RP1-151F17	-1.67162	3.86994e-44	4.61504e-43
ENSG00000094755_GABRP	-1.26999	6.587e-44	7.81037e-43
ENSG00000181031_RPH3AL	1.48283	3.05655e-43	3.56605e-42
ENSG00000162636_FAM102B	-1.01806	3.32582e-43	3.8771e-42
ENSG00000179546_HTR1D	2.83378	5.40768e-43	6.26386e-42
ENSG00000079337_RAPGEF3	-1.21525	1.08904e-42	1.25546e-41
ENSG00000164687_FABP5	1.3352	1.14677e-42	1.32097e-41
ENSG00000130304_SLC27A1	-1.03047	1.23013e-42	1.41474e-41
ENSG00000141579_ZNF750	3.28202	2.18995e-42	2.49493e-41
ENSG00000196371_FUT4	-1.28294	2.24553e-42	2.55225e-41
ENSG00000099377_HSD3B7	1.86588	2.5619e-42	2.90502e-41
ENSG00000139144_PIK3C2G	-3.14948	5.77329e-42	6.49584e-41
ENSG00000114948_ADAM23	-1.03386	6.45875e-42	7.24466e-41
ENSG00000114450_GNB4	2.39493	8.2652e-42	9.24951e-41
ENSG00000259129_LINC00648	-1.37241	8.30096e-42	9.28239e-41
ENSG00000152056_AP1S3	1.07318	1.05866e-41	1.17929e-40
ENSG00000244242_IFITM10	-1.52337	1.11632e-41	1.24162e-40
ENSG00000079308_TNS1	-2.32684	1.44918e-41	1.60815e-40
ENSG00000218416_AC110619	-2.17174	1.69673e-41	1.87427e-40
ENSG00000109674_NEIL3	1.02215	2.14807e-41	2.36028e-40
ENSG00000116663_FBXO6	2.559	2.7676e-41	3.02956e-40
ENSG00000272068_RP11-284F21	-1.07439	2.84269e-41	3.10942e-40
ENSG00000103544_C16orf62	-1.03079	3.88639e-41	4.22877e-40
ENSG00000110011_DNAJC4	-1.12635	6.16284e-41	6.66586e-40
ENSG00000224769_AC069213	-1.26496	7.94662e-41	8.55704e-40
ENSG00000181649_PHLDA2	1.20985	1.44282e-40	1.55021e-39
ENSG00000111186_WNT5B	1.6199	1.4622e-40	1.56986e-39
ENSG00000111344_RASAL1	5.23962	1.67907e-40	1.80138e-39
ENSG00000142102_ATHL1	-1.03346	2.09812e-40	2.24598e-39
ENSG00000188385_JAKMIP3	3.56509	3.05076e-40	3.25855e-39
ENSG00000183117_CSMD1	-1.16279	4.33799e-40	4.60975e-39
ENSG00000076706_MCAM	4.43821	5.24462e-40	5.56504e-39
ENSG00000215039_CD27-AS1	2.00268	6.51521e-40	6.88812e-39
ENSG00000102109_PCSK1N	-1.57912	6.65869e-40	7.03469e-39
ENSG00000173467_AGR3	-2.9991	8.67979e-40	9.11691e-39
ENSG00000165617_DACT1	4.04881	8.9457e-40	9.3759e-39
ENSG00000103888_KIAA1199	-2.64623	1.82007e-39	1.89124e-38
ENSG00000269994_RP11-276H19	-1.11332	1.86546e-39	1.93701e-38
ENSG00000259264_RP11-60L3	-1.42223	2.19776e-39	2.28043e-38
ENSG00000106278_PTPRZ1	-3.07561	2.31675e-39	2.40047e-38
ENSG00000170485_NPAS2	1.24584	2.38387e-39	2.4665e-38
ENSG00000157654_PALM2-AKAP2	-3.74446	2.82548e-39	2.91512e-38
ENSG00000136840_ST6GALNAC4	1.11866	3.96962e-39	4.08548e-38
ENSG00000152022_LIX1L	2.68496	6.55023e-39	6.70096e-38
ENSG00000125285_SOX21	1.07465	1.0279e-38	1.04714e-37
ENSG00000137968_SLC44A5	-1.07585	1.5645e-38	1.58821e-37
ENSG00000164342_TLR3	-1.09669	1.60499e-38	1.62818e-37
ENSG00000091656_ZFHX4	-2.04692	2.21117e-38	2.23687e-37
ENSG00000151623_NR3C2	-2.38624	2.64704e-38	2.66852e-37
ENSG00000170500_LONRF2	-1.07909	3.20492e-38	3.22645e-37
ENSG00000159263_SIM2	1.29693	3.96086e-38	3.97645e-37
ENSG00000182165_TP53TG1	-1.07964	4.81139e-38	4.81371e-37
ENSG00000100629_CEP128	1.02136	8.20376e-38	8.16836e-37
ENSG00000170558_CDH2	1.74221	8.59294e-38	8.53832e-37
ENSG00000213648_SULT1A4	-1.22361	9.28564e-38	9.21402e-37
ENSG00000197594_ENPP1	-1.40875	1.16443e-37	1.14996e-36
ENSG00000168490_PHYHIP	2.66639	1.25227e-37	1.23335e-36
ENSG00000230882_AC005077	-1.6882	1.27043e-37	1.24955e-36
ENSG00000185133_INPP5J	-1.44744	1.28928e-37	1.26723e-36
ENSG00000064195_DLX3	1.5378	1.37391e-37	1.34768e-36
ENSG00000107099_DOCK8	1.6898	2.34105e-37	2.27485e-36
ENSG00000187398_LUZP2	-3.88526	2.98673e-37	2.88684e-36
ENSG00000115041_KCNIP3	1.49298	3.32856e-37	3.21083e-36
ENSG00000225828_FAM229A	-1.29573	1.21267e-36	1.1522e-35
ENSG00000157388_CACNA1D	-1.70097	1.909e-36	1.80554e-35
ENSG00000169035_KLK7	3.04601	2.18397e-36	2.06158e-35
ENSG00000179023_KLHDC7A	-2.31191	3.85062e-36	3.61605e-35
ENSG00000214279_RP11-108K14	-1.36257	5.03117e-36	4.70644e-35
ENSG00000188001_TPRG1	-2.52912	5.21462e-36	4.87492e-35
ENSG00000138792_ENPEP	-1.78605	5.72704e-36	5.34708e-35
ENSG00000189433_GJB4	1.58667	6.29521e-36	5.87377e-35
ENSG00000173557_C2orf70	8.56541	9.31509e-36	8.66924e-35
ENSG00000180902_D2HGDH	-1.10779	1.24076e-35	1.14958e-34
ENSG00000187800_PEAR1	4.71544	1.69804e-35	1.56429e-34
ENSG00000204941_PSG5	-1.3503	1.90079e-35	1.74554e-34
ENSG00000152402_GUCY1A2	-5.23622	2.86595e-35	2.61698e-34
ENSG00000110427_KIAA1549L	1.16853	2.88845e-35	2.63587e-34
ENSG00000198879_SFMBT2	1.63376	5.57796e-35	5.04352e-34
ENSG00000172159_FRMD3	1.40342	5.61445e-35	5.07254e-34
ENSG00000146197_SCUBE3	-2.2595	6.13558e-35	5.53306e-34
ENSG00000163517_HDAC11	-1.09379	6.73206e-35	6.06344e-34
ENSG00000272796_RP1-74M1	-1.5929	7.38259e-35	6.63292e-34
ENSG00000139910_NOVA1	-4.77243	8.02743e-35	7.20338e-34
ENSG00000223855_AC147651	-3.51364	1.05441e-34	9.42097e-34
ENSG00000092758_COL9A3	1.50842	1.18469e-34	1.0559e-33
ENSG00000197279_ZNF165	1.21486	1.19169e-34	1.0615e-33
ENSG00000146410_MTFR2	1.0089	1.32014e-34	1.17304e-33
ENSG00000112796_ENPP5	-1.41142	1.45839e-34	1.29351e-33
ENSG00000168517_HEXIM2	-1.46866	2.12933e-34	1.87942e-33
ENSG00000149809_TM7SF2	-1.45234	3.13906e-34	2.75559e-33
ENSG00000138759_FRAS1	3.45885	4.52327e-34	3.95398e-33
ENSG00000134716_CYP2J2	-1.49721	4.55829e-34	3.9822e-33
ENSG00000116885_OSCP1	-1.2941	6.78881e-34	5.87784e-33
ENSG00000239605_C2orf61	4.84495	6.86252e-34	5.93813e-33
ENSG00000136542_GALNT5	2.06383	7.56117e-34	6.531e-33
ENSG00000152137_HSPB8	1.26026	7.64537e-34	6.59981e-33
ENSG00000198960_ARMCX6	-3.71698	9.3737e-34	8.06782e-33
ENSG00000171462_DLK2	-1.49994	1.01561e-33	8.72059e-33
ENSG00000170835_CEL	-1.57644	1.40896e-33	1.20696e-32
ENSG00000186684_CYP27C1	1.33747	1.46115e-33	1.25093e-32
ENSG00000143469_SYT14	1.2139	2.13252e-33	1.81395e-32
ENSG00000163485_ADORA1	1.00694	2.52207e-33	2.13905e-32
ENSG00000105929_ATP6V0A4	4.41717	2.89808e-33	2.45223e-32
ENSG00000119632_IFI27L2	3.62046	3.84979e-33	3.24055e-32
ENSG00000233175_CTD-2020K17	-2.10998	4.68172e-33	3.93172e-32
ENSG00000177694_NAALADL2	-1.99977	4.70922e-33	3.95254e-32
ENSG00000148942_SLC5A12	-1.94232	1.154e-32	9.55335e-32
ENSG00000170464_DNAJC18	-1.22901	1.39145e-32	1.14668e-31
ENSG00000148225_WDR31	-1.31453	1.41177e-32	1.16277e-31
ENSG00000107954_NEURL	2.64778	1.41856e-32	1.1677e-31
ENSG00000185513_L3MBTL1	-1.08908	1.61651e-32	1.32614e-31
ENSG00000102781_KATNAL1	1.07915	1.67631e-32	1.37442e-31
ENSG00000198125_MB	-2.37075	2.50294e-32	2.04068e-31
ENSG00000215375_MYL5	-1.53888	2.63516e-32	2.14247e-31
ENSG00000118508_RAB32	1.05114	3.35709e-32	2.71878e-31
ENSG00000145882_PCYOX1L	-1.1856	4.8613e-32	3.91951e-31
ENSG00000137103_TMEM8B	-1.99406	5.21908e-32	4.20099e-31
ENSG00000166289_PLEKHF1	1.48182	5.47711e-32	4.40137e-31
ENSG00000181690_PLAG1	-1.14455	5.79995e-32	4.65309e-31
ENSG00000206538_VGLL3	-1.14237	8.61859e-32	6.89155e-31
ENSG00000198331_HYLS1	1.11503	1.57959e-31	1.2541e-30
ENSG00000100968_NFATC4	-1.93055	1.73188e-31	1.37334e-30
ENSG00000213397_HAUS7	1.1409	2.2437e-31	1.77072e-30
ENSG00000141527_CARD14	1.76371	2.30893e-31	1.82022e-30
ENSG00000205269_TMEM170B	-1.77416	2.40066e-31	1.89151e-30
ENSG00000270605_RP5-1092A3	-2.05442	3.51435e-31	2.75111e-30
ENSG00000105877_DNAH11	-1.4994	3.67327e-31	2.87242e-30
ENSG00000174498_IGDCC3	-2.51737	4.00531e-31	3.12535e-30
ENSG00000181264_TMEM136	-1.49617	4.85843e-31	3.77079e-30
ENSG00000073737_DHRS9	-2.43681	5.54083e-31	4.28898e-30
ENSG00000151835_SACS	1.26715	7.5865e-31	5.83827e-30
ENSG00000100473_COCH	2.24686	1.10289e-30	8.45162e-30
ENSG00000147231_CXorf57	-1.13745	2.47298e-30	1.86849e-29
ENSG00000126249_PDCD2L	1.11423	2.61922e-30	1.97488e-29
ENSG00000239282_GATSL3	-1.42321	3.01816e-30	2.27096e-29
ENSG00000214021_TTLL3	-1.04216	3.0288e-30	2.27779e-29
ENSG00000181085_MAPK15	-3.1244	3.23852e-30	2.43299e-29
ENSG00000197363_ZNF517	-1.09684	4.22284e-30	3.15454e-29
ENSG00000109255_NMU	3.6126	4.93446e-30	3.67669e-29
ENSG00000116711_PLA2G4A	-2.80128	5.57415e-30	4.14483e-29
ENSG00000183287_CCBE1	3.02534	6.76927e-30	5.01298e-29
ENSG00000166839_ANKDD1A	-1.31187	8.08672e-30	5.97644e-29
ENSG00000184588_PDE4B	1.5622	1.27147e-29	9.35869e-29
ENSG00000109738_GLRB	-1.3469	1.92672e-29	1.41031e-28
ENSG00000265579_RP11-713C5	-5.25786	1.95818e-29	1.43262e-28
ENSG00000165300_SLITRK5	-1.58041	2.02912e-29	1.48302e-28
ENSG00000231826_AC016735	4.11523	2.37378e-29	1.72884e-28
ENSG00000182168_UNC5C	-3.12519	2.88574e-29	2.09645e-28
ENSG00000106025_TSPAN12	-1.59167	3.09175e-29	2.24164e-28
ENSG00000229967_RP11-366F6	-1.21338	3.25731e-29	2.35931e-28
ENSG00000148814_LRRC27	-1.11656	3.94766e-29	2.85224e-28
ENSG00000069712_KIAA1107	-1.10081	5.0932e-29	3.66534e-28
ENSG00000164509_IL31RA	3.51448	5.14358e-29	3.69977e-28
ENSG00000157214_STEAP2	-1.18925	6.72512e-29	4.81592e-28
ENSG00000008517_IL32	2.43954	1.05144e-28	7.47057e-28
ENSG00000175772_AC112229	-1.02735	1.33747e-28	9.47504e-28
ENSG00000230699_RP11-54O7	-2.46826	1.5085e-28	1.06607e-27
ENSG00000154556_SORBS2	1.34671	1.72599e-28	1.21682e-27
ENSG00000171631_P2RY6	-2.36008	2.0755e-28	1.46038e-27
ENSG00000249087_C1orf213	-1.28345	2.0956e-28	1.47381e-27
ENSG00000106070_GRB10	3.03619	2.43612e-28	1.70999e-27
ENSG00000171843_MLLT3	-1.14416	2.54652e-28	1.78662e-27
ENSG00000110375_UPK2	-2.22293	2.57801e-28	1.80784e-27
ENSG00000091129_NRCAM	-1.57217	3.07623e-28	2.15099e-27
ENSG00000183072_NKX2-5	3.83665	3.15104e-28	2.20224e-27
ENSG00000198053_SIRPA	1.90201	3.55994e-28	2.48086e-27
ENSG00000164850_GPER1	1.12898	3.73276e-28	2.59881e-27
ENSG00000165655_ZNF503	-1.01316	4.83721e-28	3.35169e-27
ENSG00000111962_UST	-2.05508	4.96778e-28	3.44053e-27
ENSG00000119711_ALDH6A1	-1.0686	5.36834e-28	3.71617e-27
ENSG00000158089_GALNT14	1.42303	6.77764e-28	4.67616e-27
ENSG00000255735_AC110619	-2.11777	6.93242e-28	4.77841e-27
ENSG00000165659_DACH1	-4.4857	8.08054e-28	5.54874e-27
ENSG00000241360_PDXP	1.05302	1.44032e-27	9.78864e-27
ENSG00000236824_BCYRN1	-1.45967	1.45301e-27	9.87028e-27
ENSG00000263327_TAPT1-AS1	-1.39651	2.89079e-27	1.94823e-26
ENSG00000147614_ATP6V0D2	5.67085	3.63328e-27	2.4375e-26
ENSG00000145029_NICN1	-1.19286	5.08011e-27	3.38915e-26
ENSG00000122378_FAM213A	-1.50163	7.00129e-27	4.64526e-26
ENSG00000227921_AL353791	-1.23367	8.80464e-27	5.80994e-26
ENSG00000188738_FSIP2	-1.08479	9.18819e-27	6.05479e-26
ENSG00000129355_CDKN2D	1.13475	1.11321e-26	7.31921e-26
ENSG00000271880_RP11-96C23	-1.38526	1.6626e-26	1.08577e-25
ENSG00000132530_XAF1	3.30193	2.28494e-26	1.48618e-25
ENSG00000203867_RBM20	-1.7431	3.47937e-26	2.25399e-25
ENSG00000162543_UBXN10	3.80909	4.66231e-26	3.00559e-25
ENSG00000140835_CHST4	3.56906	5.38163e-26	3.45856e-25
ENSG00000120738_EGR1	1.3578	6.50243e-26	4.16413e-25
ENSG00000153291_SLC25A27	-1.21458	9.75947e-26	6.19534e-25
ENSG00000186567_CEACAM19	-1.18813	1.13792e-25	7.19212e-25
ENSG00000178695_KCTD12	1.60616	1.43087e-25	9.00846e-25
ENSG00000081059_TCF7	1.37134	1.47559e-25	9.28337e-25
ENSG00000185100_ADSSL1	-1.19301	1.61882e-25	1.01742e-24
ENSG00000204175_GPRIN2	1.74571	1.63168e-25	1.02506e-24
ENSG00000072657_TRHDE	2.7819	1.64938e-25	1.03573e-24
ENSG00000071246_VASH1	-1.1894	1.79105e-25	1.12323e-24
ENSG00000103485_QPRT	2.58873	1.867e-25	1.16884e-24
ENSG00000080503_SMARCA2	-4.00086	1.94629e-25	1.21586e-24
ENSG00000181513_ACBD4	-1.15447	4.09689e-25	2.52679e-24
ENSG00000260193_RP11-83N9	-2.0813	4.57903e-25	2.81579e-24
ENSG00000273002_RP11-336K24	-2.00836	4.67819e-25	2.87434e-24
ENSG00000170745_KCNS3	3.52362	5.01993e-25	3.0778e-24
ENSG00000204616_TRIM31	3.44145	6.63564e-25	4.04624e-24
ENSG00000160345_C9orf116	-1.0106	8.37912e-25	5.08802e-24
ENSG00000213865_C8orf44	-1.23527	8.92718e-25	5.41178e-24
ENSG00000238266_LINC00707	2.34412	1.29325e-24	7.81055e-24
ENSG00000003096_KLHL13	-1.09835	1.36747e-24	8.2417e-24
ENSG00000174607_UGT8	4.40399	1.58131e-24	9.50684e-24
ENSG00000198346_ZNF813	-1.50841	1.87305e-24	1.12144e-23
ENSG00000177181_RIMKLA	-1.52608	1.90471e-24	1.13946e-23
ENSG00000110628_SLC22A18	-1.00028	2.0486e-24	1.22352e-23
ENSG00000164011_ZNF691	-1.09926	2.51521e-24	1.49544e-23
ENSG00000251615_RP11-774O3	-1.86539	4.63659e-24	2.73992e-23
ENSG00000145020_AMT	-1.43298	5.45507e-24	3.21705e-23
ENSG00000168010_ATG16L2	-1.08847	1.54799e-23	8.98685e-23
ENSG00000236081_AC074389	7.96484	1.65404e-23	9.59872e-23
ENSG00000114279_FGF12	-1.04613	1.74885e-23	1.01449e-22
ENSG00000183780_SLC35F3	2.15957	2.04614e-23	1.18222e-22
ENSG00000233251_AC007743	3.45841	2.32628e-23	1.34142e-22
ENSG00000175984_DENND2C	-1.28766	2.39824e-23	1.38181e-22
ENSG00000197208_SLC22A4	-1.0156	2.49389e-23	1.43522e-22
ENSG00000133424_LARGE	-7.96181	2.59837e-23	1.49416e-22
ENSG00000164379_FOXQ1	1.82643	2.99247e-23	1.71604e-22
ENSG00000107742_SPOCK2	-1.2017	3.20405e-23	1.83447e-22
ENSG00000262877_RP11-1055B8	-1.79517	3.31592e-23	1.89479e-22
ENSG00000105419_MEIS3	-1.56205	3.66947e-23	2.09271e-22
ENSG00000111674_ENO2	1.90551	4.19335e-23	2.38867e-22
ENSG00000140682_TGFB1I1	3.22718	4.19548e-23	2.38894e-22
ENSG00000104381_GDAP1	-1.00616	4.80367e-23	2.72352e-22
ENSG00000095585_BLNK	-2.50434	5.22614e-23	2.95727e-22
ENSG00000271474_RP11-710C12	-3.76649	6.26233e-23	3.53673e-22
ENSG00000138685_FGF2	1.03506	6.98229e-23	3.93265e-22
ENSG00000105928_DFNA5	-1.51389	8.34011e-23	4.68471e-22
ENSG00000101298_SNPH	1.18049	1.12668e-22	6.30185e-22
ENSG00000163131_CTSS	-1.33639	1.25436e-22	6.99984e-22
ENSG00000257671_RP3-416H24	-1.58555	1.49275e-22	8.30151e-22
ENSG00000103269_RHBDL1	-1.84256	1.54484e-22	8.58788e-22
ENSG00000102760_RGCC	-1.16431	1.55175e-22	8.61971e-22
ENSG00000147408_CSGALNACT1	1.36428	1.5807e-22	8.77383e-22
ENSG00000162241_SLC25A45	-1.22917	1.68648e-22	9.34311e-22
ENSG00000182109_RP11-69E11	-1.50719	1.92651e-22	1.06445e-21
ENSG00000179046_TRIML2	2.50136	2.19994e-22	1.2123e-21
ENSG00000230650_AC112229	-1.1644	2.4722e-22	1.3577e-21
ENSG00000073756_PTGS2	-2.09486	2.64414e-22	1.44994e-21
ENSG00000203727_SAMD5	-3.87607	3.01605e-22	1.64953e-21
ENSG00000100767_PAPLN	1.94374	3.59041e-22	1.95923e-21
ENSG00000249992_TMEM158	1.85878	3.70945e-22	2.02191e-21
ENSG00000243509_TNFRSF6B	1.90944	3.72351e-22	2.02881e-21
ENSG00000116701_NCF2	1.42208	4.80925e-22	2.60477e-21
ENSG00000168939_SPRY3	-1.29234	6.23545e-22	3.36344e-21
ENSG00000261578_RP11-21L23	-1.33158	7.2339e-22	3.89479e-21
ENSG00000235703_LINC00894	-1.2854	8.99042e-22	4.82265e-21
ENSG00000150281_CTF1	-1.74613	1.04164e-21	5.57729e-21
ENSG00000165949_IFI27	3.07147	1.10049e-21	5.88156e-21
ENSG00000165887_ANKRD2	1.48403	1.11386e-21	5.95082e-21
ENSG00000234444_ZNF736	2.64417	1.46752e-21	7.81154e-21
ENSG00000272514_C6ORF165	-1.50927	1.65427e-21	8.77433e-21
ENSG00000082512_TRAF5	1.36682	1.72237e-21	9.12802e-21
ENSG00000185020_RP11-111G23	-1.316	1.86116e-21	9.84918e-21
ENSG00000230183_CNOT6LP1	-1.26339	2.00698e-21	1.06093e-20
ENSG00000164794_KCNV1	-2.24142	2.10732e-21	1.11316e-20
ENSG00000245849_RAD51-AS1	-1.19548	2.16775e-21	1.14466e-20
ENSG00000109193_SULT1E1	-4.29922	2.46943e-21	1.30113e-20
ENSG00000179299_NSUN7	1.10091	2.47899e-21	1.30569e-20
ENSG00000128849_CGNL1	1.14344	2.9516e-21	1.54677e-20
ENSG00000189223_AC016683	1.8987	3.73731e-21	1.94938e-20
ENSG00000266714_MYO15B	-2.03907	4.97231e-21	2.58521e-20
ENSG00000236830_CBR3-AS1	-1.29291	6.39703e-21	3.31174e-20
ENSG00000119703_ZC2HC1C	2.2662	7.52832e-21	3.88358e-20
ENSG00000168685_IL7R	1.59045	8.01743e-21	4.12856e-20
ENSG00000137872_SEMA6D	-7.76028	8.31791e-21	4.27724e-20
ENSG00000127585_FBXL16	-1.64291	8.66687e-21	4.44881e-20
ENSG00000179242_CDH4	1.31752	8.72718e-21	4.47661e-20
ENSG00000265150_RN7SL2	-1.37761	9.42493e-21	4.8277e-20
ENSG00000130518_KIAA1683	-1.23361	1.0659e-20	5.44641e-20
ENSG00000223839_FAM95B1	-1.67986	1.39507e-20	7.09096e-20
ENSG00000162994_CLHC1	-1.37282	1.45915e-20	7.40629e-20
ENSG00000125744_RTN2	-1.08515	1.57032e-20	7.95669e-20
ENSG00000165171_WBSCR27	-1.49151	1.75911e-20	8.88848e-20
ENSG00000179406_LINC00174	-1.61518	1.83583e-20	9.26327e-20
ENSG00000106069_CHN2	-1.08502	1.91117e-20	9.63339e-20
ENSG00000055813_CCDC85A	2.66838	1.91501e-20	9.64938e-20
ENSG00000136059_VILL	2.02565	1.92001e-20	9.67123e-20
ENSG00000169184_MN1	1.29759	1.93748e-20	9.74573e-20
ENSG00000183778_B3GALT5	2.88595	2.27625e-20	1.14182e-19
ENSG00000138380_CARF	-1.12001	2.75686e-20	1.37767e-19
ENSG00000135960_EDAR	3.94219	4.28037e-20	2.12295e-19
ENSG00000188747_NOXA1	-1.3695	5.85293e-20	2.88714e-19
ENSG00000267288_RP13-890H12	-1.52609	6.52557e-20	3.2124e-19
ENSG00000135363_LMO2	-2.07744	8.50848e-20	4.16878e-19
ENSG00000135905_DOCK10	1.00357	9.73861e-20	4.76186e-19
ENSG00000148734_NPFFR1	3.70603	1.06785e-19	5.21091e-19
ENSG00000132386_SERPINF1	-1.54851	1.11517e-19	5.44003e-19
ENSG00000150165_ANXA8L1	1.28362	1.37013e-19	6.65918e-19
ENSG00000269896_RP4-740C4	-1.98515	1.58875e-19	7.70883e-19
ENSG00000115425_PECR	-1.01003	1.61053e-19	7.8119e-19
ENSG00000182700_IGIP	-1.06407	1.64587e-19	7.97802e-19
ENSG00000048342_CC2D2A	1.07778	1.71474e-19	8.29799e-19
ENSG00000197558_SSPO	-3.9191	1.72018e-19	8.32153e-19
ENSG00000106031_HOXA13	-1.77041	1.90349e-19	9.17169e-19
ENSG00000047597_XK	1.38604	2.11594e-19	1.0165e-18
ENSG00000049247_UTS2	5.90113	2.17796e-19	1.04595e-18
ENSG00000166147_FBN1	-1.10288	2.9466e-19	1.40765e-18
ENSG00000118997_DNAH7	-1.86213	3.23282e-19	1.54033e-18
ENSG00000145113_MUC4	1.85042	3.90997e-19	1.85205e-18
ENSG00000103241_FOXF1	2.99275	4.32774e-19	2.04726e-18
ENSG00000150471_LPHN3	-1.75733	5.64702e-19	2.6558e-18
ENSG00000112218_GPR63	-1.9057	8.68267e-19	4.0494e-18
ENSG00000188833_ENTPD8	-1.18476	8.94902e-19	4.17095e-18
ENSG00000185522_C11orf35	-1.36231	9.02651e-19	4.20571e-18
ENSG00000163083_INHBB	1.14484	9.70434e-19	4.5143e-18
ENSG00000127528_KLF2	1.70296	1.27267e-18	5.89761e-18
ENSG00000197696_NMB	2.38663	1.27792e-18	5.92007e-18
ENSG00000250903_GMDS-AS1	-1.4866	1.46421e-18	6.76367e-18
ENSG00000148459_PDSS1	1.02098	1.60979e-18	7.4267e-18
ENSG00000169418_NPR1	2.48516	1.68368e-18	7.75464e-18
ENSG00000241769_LINC00893	-1.81204	1.8225e-18	8.38143e-18
ENSG00000135362_PRR5L	4.07859	1.88857e-18	8.68252e-18
ENSG00000007237_GAS7	2.34508	1.90324e-18	8.74722e-18
ENSG00000162572_SCNN1D	-1.67856	2.04481e-18	9.39486e-18
ENSG00000136250_AOAH	4.46996	2.09862e-18	9.62992e-18
ENSG00000118513_MYB	-1.9477	2.32338e-18	1.06512e-17
ENSG00000185664_PMEL	-1.35964	2.33101e-18	1.06828e-17
ENSG00000175318_GRAMD2	1.49805	2.34945e-18	1.07639e-17
ENSG00000120322_PCDHB8	2.76207	2.35861e-18	1.08025e-17
ENSG00000112394_SLC16A10	-2.83682	2.3686e-18	1.08414e-17
ENSG00000203952_CCDC160	-1.68047	2.83759e-18	1.29432e-17
ENSG00000272780_RP11-822E23	5.08584	3.03488e-18	1.38171e-17
ENSG00000119630_PGF	1.83139	3.10011e-18	1.4092e-17
ENSG00000136457_CHAD	-2.68613	3.47944e-18	1.5772e-17
ENSG00000164778_EN2	3.81467	3.64784e-18	1.65044e-17
ENSG00000169213_RAB3B	1.23825	3.83132e-18	1.73238e-17
ENSG00000183401_CCDC159	-1.16917	4.14991e-18	1.87293e-17
ENSG00000198483_ANKRD35	-1.98135	4.53483e-18	2.04285e-17
ENSG00000115355_CCDC88A	1.26157	6.09676e-18	2.72955e-17
ENSG00000226200_RP11-50E11	-1.23098	6.21608e-18	2.7804e-17
ENSG00000172824_CES4A	-1.30089	6.59535e-18	2.94486e-17
ENSG00000165868_HSPA12A	1.31156	7.03206e-18	3.13574e-17
ENSG00000117643_MAN1C1	-1.17162	9.12666e-18	4.04002e-17
ENSG00000184500_PROS1	-1.39097	9.40615e-18	4.16247e-17
ENSG00000196167_COLCA1	-1.53696	9.89847e-18	4.37634e-17
ENSG00000271857_RP1-244F24	-3.06862	1.04183e-17	4.59917e-17
ENSG00000153814_JAZF1	-1.44495	1.06457e-17	4.69243e-17
ENSG00000145794_MEGF10	-1.96033	1.21816e-17	5.36129e-17
ENSG00000167768_KRT1	4.4459	1.27887e-17	5.61492e-17
ENSG00000198959_TGM2	-1.61225	1.36486e-17	5.97978e-17
ENSG00000212993_POU5F1B	-1.6066	1.66363e-17	7.25599e-17
ENSG00000156127_BATF	-2.901	1.74887e-17	7.6209e-17
ENSG00000176928_GCNT4	-1.61732	2.24589e-17	9.75165e-17
ENSG00000130768_SMPDL3B	1.73686	2.39669e-17	1.03878e-16
ENSG00000067798_NAV3	1.19332	2.48985e-17	1.07819e-16
ENSG00000155265_GOLGA7B	-1.25628	2.81314e-17	1.21421e-16
ENSG00000117069_ST6GALNAC5	2.05949	3.60592e-17	1.55362e-16
ENSG00000169550_MUC15	-1.50982	3.83153e-17	1.64936e-16
ENSG00000081189_MEF2C	-2.26282	3.9755e-17	1.71032e-16
ENSG00000197943_PLCG2	1.02386	4.05805e-17	1.74532e-16
ENSG00000124787_RPP40	1.05267	4.40331e-17	1.89157e-16
ENSG00000273032_DGCR9	-1.59668	4.43579e-17	1.90496e-16
ENSG00000214562_NUTM2D	-1.16405	5.37188e-17	2.29477e-16
ENSG00000170801_HTRA3	1.60434	5.6649e-17	2.41214e-16
ENSG00000261971_RP11-473M20	-1.27484	6.15217e-17	2.61503e-16
ENSG00000236333_TRHDE-AS1	3.42223	7.33151e-17	3.10814e-16
ENSG00000164077_MON1A	1.08414	8.18674e-17	3.46162e-16
ENSG00000166401_SERPINB8	1.00256	9.47477e-17	3.99522e-16
ENSG00000240038_AMY2B	-2.06725	1.30014e-16	5.45772e-16
ENSG00000163531_NFASC	-1.45036	1.41458e-16	5.92446e-16
ENSG00000244165_P2RY11	-1.03633	1.43911e-16	6.02544e-16
ENSG00000135333_EPHA7	-4.74793	1.67214e-16	6.97501e-16
ENSG00000124140_SLC12A5	-1.72161	1.87432e-16	7.80491e-16
ENSG00000246339_EXTL3-AS1	-1.95979	2.12413e-16	8.82493e-16
ENSG00000104055_TGM5	-1.50158	2.26101e-16	9.38292e-16
ENSG00000251196_RP11-54F2	1.56917	2.58659e-16	1.07157e-15
ENSG00000133107_TRPC4	-2.85073	3.27954e-16	1.35171e-15
ENSG00000114378_HYAL1	1.80525	3.63572e-16	1.49597e-15
ENSG00000260822_GS1-358P8	-1.22157	4.52696e-16	1.8569e-15
ENSG00000165186_PTCHD1	2.60239	4.59488e-16	1.88422e-15
ENSG00000074047_GLI2	1.84277	4.79207e-16	1.96232e-15
ENSG00000106066_CPVL	-2.23303	4.97979e-16	2.03632e-15
ENSG00000095303_PTGS1	2.33712	5.11328e-16	2.08856e-15
ENSG00000166535_A2ML1	1.59882	8.01202e-16	3.2425e-15
ENSG00000159239_C2orf81	-1.34926	8.28746e-16	3.35118e-15
ENSG00000004948_CALCR	-1.57097	1.05582e-15	4.24696e-15
ENSG00000178226_PRSS36	-1.87051	1.12106e-15	4.5019e-15
ENSG00000196782_MAML3	-1.48836	1.23597e-15	4.95103e-15
ENSG00000197603_C5orf42	1.97117	1.45228e-15	5.792e-15
ENSG00000254973_RP11-429J17	-1.36046	1.50544e-15	5.99741e-15
ENSG00000198520_C1orf228	-2.59107	2.25715e-15	8.91635e-15
ENSG00000180938_ZNF572	-1.26172	2.31113e-15	9.12214e-15
ENSG00000196136_SERPINA3	3.07062	2.71192e-15	1.06751e-14
ENSG00000184949_FAM227A	-1.15962	2.72268e-15	1.07146e-14
ENSG00000017373_SRCIN1	-1.1976	2.91254e-15	1.1437e-14
ENSG00000225032_RP11-228B15	-1.28578	3.15458e-15	1.23576e-14
ENSG00000139899_CBLN3	-1.93318	3.39034e-15	1.3263e-14
ENSG00000271875_RP11-430N14	-1.31852	3.53802e-15	1.38222e-14
ENSG00000249626_RP11-496H1	-1.19119	3.75573e-15	1.46569e-14
ENSG00000102390_PBDC1	1.36117	4.72053e-15	1.83384e-14
ENSG00000137273_FOXF2	1.02705	5.21633e-15	2.02213e-14
ENSG00000244560_RP4-800G7	-1.22672	5.35404e-15	2.07385e-14
ENSG00000267194_RP1-193H18	-2.62164	5.38643e-15	2.08565e-14
ENSG00000167183_PRR15L	-1.03809	5.60005e-15	2.16741e-14
ENSG00000136928_GABBR2	-2.16385	5.6593e-15	2.18976e-14
ENSG00000181039_ANKRD34A	-1.87604	6.19586e-15	2.39355e-14
ENSG00000233198_RNF224	-1.54361	6.54466e-15	2.52561e-14
ENSG00000178026_FAM211B	-1.10278	6.56098e-15	2.53124e-14
ENSG00000272884_RP11-104H15	-1.63793	7.11625e-15	2.74037e-14
ENSG00000147804_SLC39A4	2.78313	7.19941e-15	2.77166e-14
ENSG00000258486_RN7SL1	-1.11745	7.56055e-15	2.90684e-14
ENSG00000072195_SPEG	1.10208	9.10006e-15	3.48125e-14
ENSG00000273329_RP11-448A19	-1.13896	9.75604e-15	3.7273e-14
ENSG00000153956_CACNA2D1	-1.88421	1.13498e-14	4.31916e-14
ENSG00000233435_AGGF1P2	-1.28228	1.1348e-14	4.31916e-14
ENSG00000244968_LIFR-AS1	-1.54193	1.16066e-14	4.41457e-14
ENSG00000164946_FREM1	-4.08049	1.39326e-14	5.27992e-14
ENSG00000243710_WDR65	-1.73714	1.87508e-14	7.06531e-14
ENSG00000161328_LRRC56	-1.04468	1.95146e-14	7.34934e-14
ENSG00000241489_IDS	-1.20411	1.99797e-14	7.52057e-14
ENSG00000186409_CCDC30	-1.43948	2.17698e-14	8.17534e-14
ENSG00000165046_LETM2	1.8843	3.87782e-14	1.43842e-13
ENSG00000149243_KLHL35	-1.63718	3.9904e-14	1.47868e-13
ENSG00000175161_CADM2	-2.38371	4.28792e-14	1.58488e-13
ENSG00000115257_PCSK4	-1.23749	4.35588e-14	1.60878e-13
ENSG00000121406_ZNF549	-1.09645	6.06094e-14	2.22438e-13
ENSG00000110318_KIAA1377	-1.35135	6.67142e-14	2.44288e-13
ENSG00000116991_SIPA1L2	-1.36255	6.67015e-14	2.44288e-13
ENSG00000159640_ACE	1.31228	7.22357e-14	2.63445e-13
ENSG00000174370_C11orf45	1.77935	9.46484e-14	3.43632e-13
ENSG00000245904_RP11-796E2	-1.86945	1.01062e-13	3.66461e-13
ENSG00000198513_ATL1	-1.21853	1.04024e-13	3.77013e-13
ENSG00000114737_CISH	-1.93275	1.12514e-13	4.06871e-13
ENSG00000125845_BMP2	1.01043	1.20007e-13	4.33212e-13
ENSG00000134245_WNT2B	-1.32309	1.23612e-13	4.45783e-13
ENSG00000213402_PTPRCAP	-1.39377	1.35751e-13	4.88467e-13
ENSG00000142920_ADC	-1.44139	1.59727e-13	5.73465e-13
ENSG00000219891_ZSCAN12P1	1.54134	1.66884e-13	5.98272e-13
ENSG00000102886_GDPD3	-1.25589	1.7494e-13	6.26536e-13
ENSG00000204767_FAM196B	2.7048	1.82934e-13	6.5436e-13
ENSG00000261487_AC135048	-1.73083	1.88584e-13	6.74237e-13
ENSG00000261104_RP11-734K21	-1.07382	2.10965e-13	7.52775e-13
ENSG00000102879_CORO1A	1.49511	2.27992e-13	8.12531e-13
ENSG00000239775_AC017116	-2.37733	2.31914e-13	8.26307e-13
ENSG00000186862_PDZD7	-1.23522	3.01185e-13	1.06451e-12
ENSG00000143382_ADAMTSL4	-1.27761	3.51826e-13	1.24048e-12
ENSG00000063438_AHRR	-1.15056	3.62512e-13	1.27599e-12
ENSG00000135407_AVIL	-1.15324	3.63298e-13	1.27845e-12
ENSG00000091592_NLRP1	-1.3204	4.11331e-13	1.44328e-12
ENSG00000120594_PLXDC2	-3.27372	4.17067e-13	1.46236e-12
ENSG00000226416_MRPL23-AS1	-2.98691	4.28707e-13	1.50208e-12
ENSG00000102837_OLFM4	1.02745	4.50829e-13	1.57768e-12
ENSG00000003400_CASP10	1.5913	4.61862e-13	1.61474e-12
ENSG00000254815_RP11-496I9	-1.93706	5.02313e-13	1.75321e-12
ENSG00000176692_FOXC2	2.66803	5.86138e-13	2.0399e-12
ENSG00000262468_RP11-95P2	-1.72658	6.38167e-13	2.21515e-12
ENSG00000269728_RP11-145M9	1.79764	6.43425e-13	2.23286e-12
ENSG00000114270_COL7A1	-1.0838	6.55428e-13	2.27235e-12
ENSG00000204314_PRRT1	-1.07106	6.62591e-13	2.29609e-12
ENSG00000147257_GPC3	-3.15538	6.84324e-13	2.36858e-12
ENSG00000198948_MFAP3L	1.01891	6.84904e-13	2.37002e-12
ENSG00000137285_TUBB2B	1.32366	7.17177e-13	2.47757e-12
ENSG00000012171_SEMA3B	-1.46196	7.27878e-13	2.51334e-12
ENSG00000164236_ANKRD33B	1.15027	7.39922e-13	2.55371e-12
ENSG00000186056_MATN1-AS1	-1.31971	7.94467e-13	2.73677e-12
ENSG00000214290_COLCA2	-1.70666	8.14948e-13	2.80599e-12
ENSG00000114638_UPK1B	3.21013	9.35951e-13	3.21197e-12
ENSG00000185339_TCN2	2.19791	9.4644e-13	3.24644e-12
ENSG00000179698_KIAA1875	-1.46225	9.53013e-13	3.26744e-12
ENSG00000178750_STX19	-1.81711	1.02931e-12	3.52487e-12
ENSG00000128602_SMO	1.16057	1.17238e-12	3.99973e-12
ENSG00000250685_RP11-486L19	-1.4956	1.17774e-12	4.01707e-12
ENSG00000169860_P2RY1	-1.14941	1.27303e-12	4.3299e-12
ENSG00000165685_TMEM52B	-2.6283	1.3953e-12	4.73691e-12
ENSG00000129682_FGF13	-1.80552	1.89236e-12	6.37673e-12
ENSG00000183091_NEB	1.31363	1.95179e-12	6.57244e-12
ENSG00000213316_LTC4S	-1.91989	2.06878e-12	6.96153e-12
ENSG00000263946_RP11-434D2	-2.21246	2.48586e-12	8.33034e-12
ENSG00000155629_PIK3AP1	-2.15691	2.70517e-12	9.04648e-12
ENSG00000215018_COL28A1	-1.22204	2.89423e-12	9.66315e-12
ENSG00000168389_MFSD2A	1.06934	3.11659e-12	1.03889e-11
ENSG00000170381_SEMA3E	-1.01935	3.1229e-12	1.04051e-11
ENSG00000155367_PPM1J	-1.52384	3.5191e-12	1.16877e-11
ENSG00000269905_RP11-271K21	-1.04737	3.61392e-12	1.19999e-11
ENSG00000101460_MAP1LC3A	-1.73528	3.86681e-12	1.28191e-11
ENSG00000205810_KLRC3	-2.89057	3.90442e-12	1.29379e-11
ENSG00000255641_NKG2-E	-2.78855	4.19957e-12	1.39001e-11
ENSG00000135925_WNT10A	1.95237	5.17492e-12	1.70546e-11
ENSG00000121742_GJB6	1.01357	5.48586e-12	1.80466e-11
ENSG00000145242_EPHA5	-2.03056	5.65559e-12	1.85881e-11
ENSG00000245648_RP11-277P12	-1.97897	6.69285e-12	2.19081e-11
ENSG00000173546_CSPG4	1.01977	7.00603e-12	2.29075e-11
ENSG00000232110_RP11-149I23	1.65813	7.19204e-12	2.3484e-11
ENSG00000252690_SCARNA15	-1.00379	7.52777e-12	2.45582e-11
ENSG00000235706_DICER1-AS1	-1.21752	8.03914e-12	2.6197e-11
ENSG00000164039_BDH2	-1.08689	8.0448e-12	2.62074e-11
ENSG00000188897_CTD-3088G3	-1.45867	8.22471e-12	2.67683e-11
ENSG00000256043_CTSO	-1.05052	8.59922e-12	2.79658e-11
ENSG00000154040_CABYR	1.50748	1.0566e-11	3.41708e-11
ENSG00000166979_EVA1C	1.41465	1.0749e-11	3.47396e-11
ENSG00000162931_TRIM17	-1.08888	1.08035e-11	3.4908e-11
ENSG00000204802_RP11-111F5	-1.00944	1.1007e-11	3.55496e-11
ENSG00000254363_CTB-131B5	-1.4264	1.12708e-11	3.63772e-11
ENSG00000243444_PALM2	-1.60807	1.15615e-11	3.73074e-11
ENSG00000198156_NPIPB6	-1.34354	1.25558e-11	4.04082e-11
ENSG00000185442_FAM174B	1.76113	1.45769e-11	4.6747e-11
ENSG00000270115_RP11-415J8	-2.31098	1.74301e-11	5.56392e-11
ENSG00000172382_PRSS27	-1.3475	1.81447e-11	5.78821e-11
ENSG00000137709_POU2F3	-1.15733	1.85354e-11	5.90768e-11
ENSG00000150995_ITPR1	-1.26341	1.8563e-11	5.91518e-11
ENSG00000154342_WNT3A	-1.01258	2.1507e-11	6.82337e-11
ENSG00000204291_COL15A1	-2.1497	2.30548e-11	7.30646e-11
ENSG00000157551_KCNJ15	2.25043	2.32752e-11	7.37309e-11
ENSG00000159588_CCDC17	-1.31782	2.41347e-11	7.63707e-11
ENSG00000130598_TNNI2	1.02063	2.43906e-11	7.71468e-11
ENSG00000129757_CDKN1C	1.28916	2.49428e-11	7.88761e-11
ENSG00000226696_LENG8-AS1	-1.28692	2.49953e-11	7.90249e-11
ENSG00000233966_UBE2SP1	1.02509	2.54893e-11	8.05342e-11
ENSG00000196966_HIST1H3E	-2.11493	2.72642e-11	8.60487e-11
ENSG00000248015_AC005329	-2.53777	2.76376e-11	8.71324e-11
ENSG00000264177_RP1-37N7	-2.1663	2.80608e-11	8.8409e-11
ENSG00000261801_LOXL1-AS1	-1.23617	2.88036e-11	9.07102e-11
ENSG00000134627_PIWIL4	-2.45772	2.90604e-11	9.14793e-11
ENSG00000161381_PLXDC1	-2.0425	3.06411e-11	9.6309e-11
ENSG00000203813_HIST1H3H	-1.0586	3.39077e-11	1.06347e-10
ENSG00000198518_HIST1H4E	-1.36019	3.56166e-11	1.11514e-10
ENSG00000139278_GLIPR1	1.20388	3.621e-11	1.13347e-10
ENSG00000260285_RP11-600F24	-1.0511	4.2079e-11	1.3107e-10
ENSG00000156042_TTC18	-1.29485	4.40628e-11	1.37131e-10
ENSG00000136514_RTP4	1.97064	5.01727e-11	1.55647e-10
ENSG00000162174_ASRGL1	1.16668	5.63737e-11	1.74548e-10
ENSG00000213213_KIAA1984	-2.23556	7.45239e-11	2.29281e-10
ENSG00000104883_PEX11G	-1.19923	8.20424e-11	2.5172e-10
ENSG00000242539_AC007620	2.86786	8.51157e-11	2.60929e-10
ENSG00000260941_LINC00622	-1.68684	9.57875e-11	2.92534e-10
ENSG00000175183_CSRP2	1.49119	9.76091e-11	2.9791e-10
ENSG00000186301_MST1P2	-1.61229	1.02257e-10	3.11701e-10
ENSG00000072858_SIDT1	-1.42036	1.04069e-10	3.16959e-10
ENSG00000087076_HSD17B14	-1.35844	1.10567e-10	3.36118e-10
ENSG00000143942_CHAC2	1.10894	1.16174e-10	3.5272e-10
ENSG00000214391_RP11-121L10	1.49424	1.17431e-10	3.56312e-10
ENSG00000250159_RP11-381K20	-1.12224	1.24426e-10	3.77223e-10
ENSG00000009950_MLXIPL	-1.11851	1.30407e-10	3.94861e-10
ENSG00000267313_RP11-142I20	-1.57828	1.47736e-10	4.45753e-10
ENSG00000189410_SH2D5	1.63144	1.63794e-10	4.93305e-10
ENSG00000166828_SCNN1G	2.4019	1.63838e-10	4.93311e-10
ENSG00000164438_TLX3	1.17102	1.64164e-10	4.94192e-10
ENSG00000255559_ZNF252P-AS1	-1.49736	1.70981e-10	5.14075e-10
ENSG00000232859_LYRM9	-1.27048	1.75913e-10	5.28356e-10
ENSG00000196511_TPK1	-1.88985	1.85718e-10	5.57001e-10
ENSG00000215808_RP11-371I1	-1.06719	1.89379e-10	5.67864e-10
ENSG00000055163_CYFIP2	-1.88338	1.92606e-10	5.77183e-10
ENSG00000225511_LINC00475	-1.47466	2.00051e-10	5.9863e-10
ENSG00000144893_MED12L	-1.13824	2.15919e-10	6.45049e-10
ENSG00000147234_FRMPD3	-1.13064	2.17264e-10	6.48934e-10
ENSG00000175471_MCTP1	2.39941	2.41721e-10	7.19471e-10
ENSG00000116962_NID1	1.5916	2.48881e-10	7.40026e-10
ENSG00000229931_RP1-151F17	-1.31238	3.28823e-10	9.71368e-10
ENSG00000179294_C17orf96	1.00021	3.29707e-10	9.73782e-10
ENSG00000167771_RCOR2	1.07743	3.43415e-10	1.01324e-09
ENSG00000166924_NYAP1	2.38807	3.50215e-10	1.03309e-09
ENSG00000106336_FBXO24	-1.7678	3.82381e-10	1.12433e-09
ENSG00000261366_MANEA-AS1	-1.72479	4.27187e-10	1.25227e-09
ENSG00000205693_MANSC4	-2.56556	4.61914e-10	1.35107e-09
ENSG00000272091_RP4-758J24	-1.20786	5.09836e-10	1.48915e-09
ENSG00000230638_RP11-486B10	-1.00181	5.28237e-10	1.54134e-09
ENSG00000243766_HOTTIP	-2.27207	5.42111e-10	1.58134e-09
ENSG00000184226_PCDH9	-2.21244	5.66838e-10	1.651e-09
ENSG00000186231_KLHL32	-1.85852	6.40502e-10	1.85811e-09
ENSG00000106976_DNM1	-1.61278	6.58231e-10	1.90802e-09
ENSG00000251432_RP11-420A23	-1.33962	7.39188e-10	2.13545e-09
ENSG00000158560_DYNC1I1	2.10458	7.58511e-10	2.18909e-09
ENSG00000184937_WT1	2.59631	7.9608e-10	2.29479e-09
ENSG00000144847_IGSF11	-1.03088	7.98455e-10	2.30118e-09
ENSG00000135502_SLC26A10	3.28999	8.11351e-10	2.33603e-09
ENSG00000197846_HIST1H2BF	-1.4972	8.1242e-10	2.33864e-09
ENSG00000225206_MIR137HG	-1.08429	8.14278e-10	2.34353e-09
ENSG00000263412_RP5-890E16	-1.34579	9.31002e-10	2.67311e-09
ENSG00000160323_ADAMTS13	-1.6444	9.89115e-10	2.83661e-09
ENSG00000105880_DLX5	-2.35707	1.01083e-09	2.89773e-09
ENSG00000167971_CASKIN1	-1.33423	1.03343e-09	2.95902e-09
ENSG00000233621_RP11-422J8	-1.26083	1.09985e-09	3.14486e-09
ENSG00000179846_NKPD1	-1.71519	1.20206e-09	3.43106e-09
ENSG00000196074_SYCP2	-1.23043	1.21817e-09	3.47363e-09
ENSG00000153157_SYCP2L	-1.15981	1.25303e-09	3.57093e-09
ENSG00000067840_PDZD4	-1.42352	1.36254e-09	3.87543e-09
ENSG00000270021_CTC-203F4	-1.77673	1.38081e-09	3.92585e-09
ENSG00000272540_XXbac-BPG252P9	1.37901	1.42862e-09	4.06098e-09
ENSG00000224940_PRRT4	-2.46087	1.47517e-09	4.19001e-09
ENSG00000114854_TNNC1	-1.51719	1.47685e-09	4.19398e-09
ENSG00000263182_RP11-504P24	-9.25636	1.72425e-09	4.8699e-09
ENSG00000206344_HCG27	-1.0392	1.73874e-09	4.90797e-09
ENSG00000254402_LRRC24	-1.45397	1.77434e-09	5.00555e-09
ENSG00000228146_CASP16	-2.20424	1.80974e-09	5.10046e-09
ENSG00000119121_TRPM6	-2.61884	2.00007e-09	5.62816e-09
ENSG00000135299_ANKRD6	-1.51765	2.00661e-09	5.64546e-09
ENSG00000248751_RP1-130H16	-2.11318	2.04768e-09	5.75655e-09
ENSG00000137841_PLCB2	1.72098	2.0609e-09	5.79261e-09
ENSG00000169474_SPRR1A	-1.0227	2.37515e-09	6.65014e-09
ENSG00000228649_AC005682	1.06627	2.53634e-09	7.08645e-09
ENSG00000215417_MIR17HG	1.19087	2.78112e-09	7.74802e-09
ENSG00000259498_RP11-244F12	2.29257	2.90864e-09	8.08933e-09
ENSG00000173227_SYT12	2.75372	3.19845e-09	8.87494e-09
ENSG00000260272_RP11-20I23	4.39324	3.49268e-09	9.66739e-09
ENSG00000113578_FGF1	1.57931	3.50069e-09	9.6877e-09
ENSG00000269891_ARHGAP19-SLIT1	1.78279	3.5016e-09	9.68839e-09
ENSG00000154134_ROBO3	1.33414	3.68615e-09	1.01796e-08
ENSG00000247317_RP11-273G15	-1.19939	3.70443e-09	1.02282e-08
ENSG00000245146_LINC01024	-1.07373	3.86153e-09	1.06437e-08
ENSG00000134668_SPOCD1	1.27032	4.04455e-09	1.11187e-08
ENSG00000215020_AL591684	8.42199	4.23118e-09	1.1623e-08
ENSG00000164638_SLC29A4	-1.12474	4.40802e-09	1.20813e-08
ENSG00000081665_ZNF506	-1.31289	4.57795e-09	1.25305e-08
ENSG00000131378_RFTN1	2.33038	4.84927e-09	1.32482e-08
ENSG00000271918_CTD-2287O16	-1.06397	4.94982e-09	1.35128e-08
ENSG00000064270_ATP2C2	1.16686	5.12655e-09	1.39821e-08
ENSG00000255594_Z82188	1.57769	5.133e-09	1.39971e-08
ENSG00000226476_RP11-776H12	-1.08044	5.21264e-09	1.42089e-08
ENSG00000214273_AGGF1P1	-1.02057	5.53265e-09	1.50558e-08
ENSG00000213760_ATP6V1G2	-2.00972	5.76932e-09	1.56636e-08
ENSG00000125966_MMP24	1.44996	5.94045e-09	1.60962e-08
ENSG00000232941_AC090186	-1.28252	6.71684e-09	1.81526e-08
ENSG00000254471_RP11-885L14	2.18457	7.57669e-09	2.03854e-08
ENSG00000259030_FPGT-TNNI3K	-2.58544	7.73265e-09	2.07896e-08
ENSG00000246526_RP11-539L10	-1.28984	7.76809e-09	2.08772e-08
ENSG00000267303_CTD-2369P2	1.0074	7.79527e-09	2.09464e-08
ENSG00000196963_PCDHB16	2.323	8.43593e-09	2.26177e-08
ENSG00000176438_SYNE3	1.80005	8.66052e-09	2.3207e-08
ENSG00000255398_HCAR3	1.20447	9.58525e-09	2.56282e-08
ENSG00000139946_PELI2	-1.08458	9.70363e-09	2.59304e-08
ENSG00000261136_RP11-37C7	-1.01216	9.90795e-09	2.64618e-08
ENSG00000184995_IFNE	-1.3906	1.03849e-08	2.7695e-08
ENSG00000235721_AC013268	-1.48442	1.04017e-08	2.77347e-08
ENSG00000272769_RP11-725P16	-1.16152	1.04228e-08	2.77859e-08
ENSG00000125246_CLYBL	-1.12795	1.10301e-08	2.93403e-08
ENSG00000268565_AC005339	1.72316	1.10992e-08	2.9508e-08
ENSG00000124257_NEURL2	-2.19593	1.1701e-08	3.10227e-08
ENSG00000147576_ADHFE1	-1.42606	1.18073e-08	3.12875e-08
ENSG00000221866_PLXNA4	1.94721	1.2141e-08	3.21306e-08
ENSG00000267059_UQCR11	8.42201	1.23049e-08	3.25408e-08
ENSG00000255339_NDUFB8	-1.39377	1.26481e-08	3.3424e-08
ENSG00000183508_FAM46C	-1.71612	1.30601e-08	3.44815e-08
ENSG00000272720_CTA-228A9	-1.34353	1.37008e-08	3.61269e-08
ENSG00000181625_SLX1B	-1.04716	1.38053e-08	3.63895e-08
ENSG00000245573_BDNF-AS	-1.81401	1.42867e-08	3.75833e-08
ENSG00000130303_BST2	-1.45248	1.52764e-08	4.01043e-08
ENSG00000261011_RP11-96C23	-2.45701	1.56229e-08	4.09725e-08
ENSG00000236778_INTS6-AS1	-1.06136	1.56297e-08	4.09828e-08
ENSG00000180438_TPRXL	1.33014	1.70864e-08	4.46735e-08
ENSG00000173531_MST1	-1.11421	1.71194e-08	4.47518e-08
ENSG00000223760_MED15P9	-1.28739	1.7516e-08	4.57391e-08
ENSG00000224126_UBE2SP2	1.4782	1.7939e-08	4.68185e-08
ENSG00000167701_GPT	-1.637	2.17138e-08	5.63768e-08
ENSG00000188596_C12orf55	-1.54341	2.19165e-08	5.6893e-08
ENSG00000242193_RP11-568K15	1.04141	2.2158e-08	5.7489e-08
ENSG00000185267_CDNF	-1.72904	2.23466e-08	5.79575e-08
ENSG00000237357_RP11-475I24	-1.09549	2.44012e-08	6.314e-08
ENSG00000260879_RP11-483I13	-1.30254	2.6492e-08	6.8404e-08
ENSG00000100156_SLC16A8	-1.60928	2.70989e-08	6.99213e-08
ENSG00000245498_RP11-677M14	-1.42725	2.72106e-08	7.01971e-08
ENSG00000184012_TMPRSS2	2.23915	2.81252e-08	7.24666e-08
ENSG00000169067_ACTBL2	1.85751	2.84379e-08	7.32593e-08
ENSG00000163220_S100A9	1.85155	2.91125e-08	7.49041e-08
ENSG00000124249_KCNK15	1.60568	3.06607e-08	7.87065e-08
ENSG00000165626_BEND7	1.71571	3.21784e-08	8.24859e-08
ENSG00000119138_KLF9	-1.52615	3.28658e-08	8.42181e-08
ENSG00000114698_PLSCR4	-1.08587	3.36629e-08	8.61697e-08
ENSG00000226887_ERVMER34-1	1.56691	3.4458e-08	8.81583e-08
ENSG00000227533_SLC2A1-AS1	-1.90668	3.54237e-08	9.05175e-08
ENSG00000267056_AC005336	-2.0443	3.72094e-08	9.49636e-08
ENSG00000186806_VSIG10L	-1.24267	3.95665e-08	1.00679e-07
ENSG00000114405_C3orf14	-1.10145	4.1784e-08	1.06136e-07
ENSG00000237187_NR2F1-AS1	-1.06757	4.25885e-08	1.08085e-07
ENSG00000066735_KIF26A	1.30408	4.38364e-08	1.11174e-07
ENSG00000140481_CCDC33	-1.6546	4.73871e-08	1.19845e-07
ENSG00000212951_RP11-211N8	-1.36951	5.04156e-08	1.27106e-07
ENSG00000031081_ARHGAP31	1.33504	5.11111e-08	1.28815e-07
ENSG00000271327_RP11-1109F11	-1.8322	5.40524e-08	1.35898e-07
ENSG00000172638_EFEMP2	-1.18392	5.57088e-08	1.39844e-07
ENSG00000250644_RP11-295K3	-1.30166	5.96737e-08	1.49488e-07
ENSG00000272944_CTD-2308L22	-1.79344	5.99316e-08	1.50082e-07
ENSG00000268287_CTB-60B18	-1.46095	6.55786e-08	1.63772e-07
ENSG00000143365_RORC	-2.24033	6.90849e-08	1.72262e-07
ENSG00000170667_RASA4B	-1.34576	7.45581e-08	1.85401e-07
ENSG00000205593_DENND6B	-1.00521	7.50045e-08	1.86479e-07
ENSG00000244694_PTCHD4	-1.60809	7.74407e-08	1.9224e-07
ENSG00000197580_BCO2	1.06869	7.86539e-08	1.95151e-07
ENSG00000118194_TNNT2	-1.7355	8.18045e-08	2.02726e-07
ENSG00000188686_SCXA	-1.00158	8.26171e-08	2.0467e-07
ENSG00000196338_NLGN3	-1.80255	8.42905e-08	2.08602e-07
ENSG00000214711_CAPN14	1.79699	8.78725e-08	2.16876e-07
ENSG00000196967_ZNF585A	-1.29997	8.88841e-08	2.19261e-07
ENSG00000105808_RASA4	-1.12924	1.02512e-07	2.5147e-07
ENSG00000131400_NAPSA	-1.20108	1.02505e-07	2.5147e-07
ENSG00000136327_NKX2-8	-1.7412	1.10533e-07	2.70645e-07
ENSG00000143001_TMEM61	-1.54322	1.24964e-07	3.04695e-07
ENSG00000167216_KATNAL2	-1.38062	1.4004e-07	3.4037e-07
ENSG00000234690_AC073283	-1.35975	1.45322e-07	3.53091e-07
ENSG00000105479_CCDC114	1.46137	1.47855e-07	3.58766e-07
ENSG00000198569_SLC34A3	-1.36791	1.67884e-07	4.04732e-07
ENSG00000008311_AASS	-1.66217	1.6799e-07	4.04921e-07
ENSG00000273382_RP5-1065J22	-1.24179	1.68574e-07	4.0626e-07
ENSG00000188095_MESP2	1.78431	1.69324e-07	4.07999e-07
ENSG00000271966_RP11-7F18	-1.54637	1.76062e-07	4.23604e-07
ENSG00000267259_CTD-2008P7	-1.32759	1.90129e-07	4.56164e-07
ENSG00000046653_GPM6B	-1.67783	1.97008e-07	4.72201e-07
ENSG00000138356_AOX1	1.49813	1.9707e-07	4.72274e-07
ENSG00000261924_CTD-2561B21	-2.01921	2.02094e-07	4.83914e-07
ENSG00000172985_SH3RF3	1.29915	2.04342e-07	4.89056e-07
ENSG00000234840_RP11-399D6	-1.46915	2.07003e-07	4.95098e-07
ENSG00000154864_PIEZO2	-2.12768	2.11096e-07	5.04473e-07
ENSG00000243649_CFB	1.36665	2.18956e-07	5.22569e-07
ENSG00000268358_EPB41L4A-AS2	-1.19064	2.21338e-07	5.27734e-07
ENSG00000130283_GDF1	-1.27857	2.31547e-07	5.5144e-07
ENSG00000089820_ARHGAP4	-1.19854	2.32705e-07	5.54109e-07
ENSG00000167614_TTYH1	-1.79114	2.38975e-07	5.68759e-07
ENSG00000143434_SEMA6C	-1.02832	2.44622e-07	5.81626e-07
ENSG00000267750_AC003102	-1.35821	2.61425e-07	6.20158e-07
ENSG00000176244_ACBD7	1.27007	2.73434e-07	6.4833e-07
ENSG00000224934_RP11-441O15	-1.37315	2.77125e-07	6.56867e-07
ENSG00000241014_RP11-244H3	-1.11364	3.28452e-07	7.75492e-07
ENSG00000185168_LINC00482	-1.28598	3.36125e-07	7.92193e-07
ENSG00000271270_TMCC1-AS1	-1.25623	3.58516e-07	8.4387e-07
ENSG00000095321_CRAT	-1.34108	3.5972e-07	8.4643e-07
ENSG00000226332_RP11-157P1	-1.17815	3.95497e-07	9.27461e-07
ENSG00000100154_TTC28	-1.68956	3.98467e-07	9.33523e-07
ENSG00000186442_KRT3	1.06081	4.1183e-07	9.63588e-07
ENSG00000160255_ITGB2	1.32481	4.15867e-07	9.72407e-07
ENSG00000173838_MARCH10	-1.52412	4.20523e-07	9.82662e-07
ENSG00000136014_USP44	-1.49146	4.2244e-07	9.86982e-07
ENSG00000273274_ZBTB8B	-1.29762	4.78027e-07	1.11435e-06
ENSG00000078399_HOXA9	-1.0344	4.81044e-07	1.12102e-06
ENSG00000203865_ATP1A1OS	-1.14779	5.27536e-07	1.22524e-06
ENSG00000258130_RP11-347C12	-1.7318	5.45981e-07	1.26687e-06
ENSG00000272931_RP5-943J3	-1.35383	5.64576e-07	1.30793e-06
ENSG00000231443_AC024937	-1.11541	5.8026e-07	1.3434e-06
ENSG00000184613_NELL2	-1.59509	5.83545e-07	1.35058e-06
ENSG00000234694_RP1-92O14	-1.81796	6.35328e-07	1.46689e-06
ENSG00000259006_RP11-566K11	-1.26383	6.6197e-07	1.52577e-06
ENSG00000173535_TNFRSF10C	-2.03303	6.86954e-07	1.58135e-06
ENSG00000166396_SERPINB7	1.56824	7.06497e-07	1.62557e-06
ENSG00000162004_CCDC78	-1.11249	7.17084e-07	1.64888e-06
ENSG00000184828_ZBTB7C	-1.73324	7.29237e-07	1.6755e-06
ENSG00000246982_RP1-179N16	-1.7103	8.30322e-07	1.90205e-06
ENSG00000115616_SLC9A2	-1.01634	8.63363e-07	1.97369e-06
ENSG00000172461_FUT9	-1.33154	8.86831e-07	2.02607e-06
ENSG00000219626_FAM228B	-1.10158	9.0277e-07	2.06151e-06
ENSG00000130208_APOC1	1.74507	9.32468e-07	2.12699e-06
ENSG00000232160_RAP2C-AS1	-1.33302	9.74205e-07	2.21906e-06
ENSG00000269318_AC007292	-1.38247	1.04392e-06	2.3734e-06
ENSG00000240990_HOXA11-AS	-1.3679	1.04644e-06	2.37838e-06
ENSG00000188051_TMEM221	-1.07235	1.05482e-06	2.39629e-06
ENSG00000259780_RP11-304L19	-1.72742	1.07896e-06	2.44998e-06
ENSG00000272323_CTD-2517O10	-1.41066	1.08911e-06	2.47188e-06
ENSG00000212952_BX088651	-1.04697	1.151e-06	2.60867e-06
ENSG00000163069_SGCB	1.08529	1.1686e-06	2.64775e-06
ENSG00000254413_CHKB-CPT1B	-1.07298	1.29864e-06	2.93323e-06
ENSG00000135253_KCP	-1.63319	1.3185e-06	2.97531e-06
ENSG00000196993_NPIPB9	-1.50583	1.53594e-06	3.44888e-06
ENSG00000106560_GIMAP2	1.78801	1.5965e-06	3.57767e-06
ENSG00000186496_ZNF396	-1.16014	1.65928e-06	3.7115e-06
ENSG00000187546_AGMO	-1.33148	1.67609e-06	3.74678e-06
ENSG00000271605_MILR1	-1.65731	1.75918e-06	3.92348e-06
ENSG00000260793_RP5-882C2	-1.37467	1.76605e-06	3.93759e-06
ENSG00000204311_DFNB59	-1.26894	1.81571e-06	4.04087e-06
ENSG00000154153_FAM134B	-1.54417	1.95503e-06	4.34163e-06
ENSG00000172348_RCAN2	1.62195	2.03335e-06	4.51279e-06
ENSG00000177932_ZNF354C	1.57904	2.03753e-06	4.52138e-06
ENSG00000265787_CYP4F35P	-1.4057	2.04706e-06	4.54114e-06
ENSG00000236499_LINC00896	-1.64022	2.08601e-06	4.62403e-06
ENSG00000104953_TLE6	-1.19896	2.18759e-06	4.8418e-06
ENSG00000196934_RIMBP3B	-1.36805	2.43139e-06	5.36427e-06
ENSG00000104213_PDGFRL	-1.14035	2.45122e-06	5.40472e-06
ENSG00000204044_RP11-465L10	-1.53516	2.48877e-06	5.48504e-06
ENSG00000184925_LCN12	-1.28713	2.54023e-06	5.58996e-06
ENSG00000257261_RP11-96H19	-1.02773	2.58935e-06	5.69374e-06
ENSG00000253910_PCDHGB2	-1.492	2.91335e-06	6.37823e-06
ENSG00000183625_CCR3	-1.26341	3.06662e-06	6.70065e-06
ENSG00000197748_WDR96	-1.34159	3.09938e-06	6.76716e-06
ENSG00000258711_RP11-218E20	-1.73839	3.1465e-06	6.86591e-06
ENSG00000261485_PAN3-AS1	-1.04384	3.27596e-06	7.14089e-06
ENSG00000269516_CYP4F23P	-1.69876	3.32273e-06	7.23958e-06
ENSG00000182175_RGMA	1.35876	3.53005e-06	7.67519e-06
ENSG00000259726_CSPG4P11	-1.28199	3.53523e-06	7.6853e-06
ENSG00000166831_RBPMS2	1.32136	3.60359e-06	7.8269e-06
ENSG00000271151_RP11-394I13	-1.43169	3.70281e-06	8.03518e-06
ENSG00000235261_NICN1-AS1	-1.06645	3.81198e-06	8.26716e-06
ENSG00000272831_RP11-792A8	-1.25159	3.8874e-06	8.42444e-06
ENSG00000271576_RP11-486G15	-1.28891	3.89738e-06	8.44229e-06
ENSG00000258701_LINC00638	-1.21372	4.07169e-06	8.80543e-06
ENSG00000255153_TOLLIP-AS1	-1.20841	4.16699e-06	9.0035e-06
ENSG00000255495_FAM85A	-1.40398	4.30848e-06	9.29954e-06
ENSG00000255200_AP003068	-1.03803	4.4732e-06	9.64361e-06
ENSG00000178826_TMEM139	-1.07417	4.51887e-06	9.73341e-06
ENSG00000108515_ENO3	-1.30671	4.61719e-06	9.93342e-06
ENSG00000180066_C10orf91	-1.05133	4.72733e-06	1.01584e-05
ENSG00000213420_GPC2	-1.51776	4.74554e-06	1.01914e-05
ENSG00000198416_CTD-2173L22	-1.1243	4.96521e-06	1.06428e-05
ENSG00000253930_RP11-1149O23	1.34657	5.05316e-06	1.08201e-05
ENSG00000182732_RGS6	-1.27475	5.05762e-06	1.08281e-05
ENSG00000180537_RNF182	1.00972	5.74373e-06	1.22322e-05
ENSG00000162738_VANGL2	1.54979	5.8241e-06	1.23942e-05
ENSG00000269242_CTD-2192J16	-2.17925	6.32192e-06	1.34104e-05
ENSG00000142973_CYP4B1	-1.09107	6.39738e-06	1.35685e-05
ENSG00000163393_SLC22A15	-1.42422	6.46439e-06	1.37047e-05
ENSG00000213085_CCDC19	1.60777	6.55583e-06	1.38864e-05
ENSG00000260572_RP11-16N11	-1.82555	6.99154e-06	1.47705e-05
ENSG00000147036_LANCL3	1.0415	7.38896e-06	1.55694e-05
ENSG00000114547_ROPN1B	-1.03782	7.40748e-06	1.56039e-05
ENSG00000259796_RP11-355I22	-1.01251	7.6274e-06	1.6047e-05
ENSG00000228084_RP5-884G6	-1.40746	7.93614e-06	1.66716e-05
ENSG00000130653_PNPLA7	-1.24376	8.10992e-06	1.70342e-05
ENSG00000260233_SSSCA1-AS1	-1.20907	9.0408e-06	1.89157e-05
ENSG00000245317_CTC-241N9	-1.20362	9.15675e-06	1.91472e-05
ENSG00000234546_RP3-510D11	-1.44228	9.66832e-06	2.01792e-05
ENSG00000181444_ZNF467	-1.42183	1.00017e-05	2.08541e-05
ENSG00000163354_DCST2	-1.48985	1.08486e-05	2.25779e-05
ENSG00000247287_RP11-902B17	-1.22325	1.09925e-05	2.28741e-05
ENSG00000183281_PLGLB1	-1.25654	1.13753e-05	2.363e-05
ENSG00000226174_TEX22	-2.10922	1.1797e-05	2.44849e-05
ENSG00000235398_LINC00623	-1.37141	1.26829e-05	2.62562e-05
ENSG00000203799_CCDC162P	-1.27015	1.271e-05	2.63086e-05
ENSG00000189157_FAM47E	-1.33592	1.29976e-05	2.68847e-05
ENSG00000272933_RP11-47A8	-1.00798	1.36591e-05	2.82009e-05
ENSG00000233122_CTAGE7P	-1.08034	1.4723e-05	3.03457e-05
ENSG00000229081_RP11-432J24	-1.17952	1.49267e-05	3.07307e-05
ENSG00000256683_ZNF350	-1.52027	1.51546e-05	3.11602e-05
ENSG00000072818_ACAP1	-1.40844	1.53798e-05	3.16054e-05
ENSG00000102057_KCND1	-1.55087	1.58576e-05	3.25595e-05
ENSG00000145700_ANKRD31	-1.48108	1.60759e-05	3.29798e-05
ENSG00000170468_AC005280	-1.05713	1.60832e-05	3.29902e-05
ENSG00000164176_EDIL3	1.18346	1.64927e-05	3.37731e-05
ENSG00000213889_PPM1N	-1.22233	1.66709e-05	3.41283e-05
ENSG00000123999_INHA	-1.6966	1.69607e-05	3.4697e-05
ENSG00000196653_ZNF502	-1.32593	1.77868e-05	3.63359e-05
ENSG00000198221_MLLT4-AS1	-1.12074	1.80694e-05	3.68873e-05
ENSG00000187391_MAGI2	-1.02096	1.91793e-05	3.90872e-05
ENSG00000272906_RP11-533E19	-1.16128	1.92768e-05	3.92694e-05
ENSG00000189051_RNF222	-1.16927	1.934e-05	3.93928e-05
ENSG00000230454_U73166	-1.56977	1.93535e-05	3.94146e-05
ENSG00000173991_TCAP	-1.31894	1.94518e-05	3.96038e-05
ENSG00000239389_PCDHA13	-1.43731	2.08225e-05	4.23057e-05
ENSG00000228623_ZNF883	1.31861	2.12447e-05	4.31152e-05
ENSG00000145198_VWA5B2	-1.03435	2.14489e-05	4.35176e-05
ENSG00000150764_DIXDC1	1.20403	2.28619e-05	4.62873e-05
ENSG00000113389_NPR3	-1.03126	2.29513e-05	4.6462e-05
ENSG00000256443_RP11-794G24	-1.33878	2.30236e-05	4.65953e-05
ENSG00000234972_TBC1D3C	-1.22946	2.36952e-05	4.79078e-05
ENSG00000248079_DPH6-AS1	-1.35339	2.43833e-05	4.9251e-05
ENSG00000187372_PCDHB13	1.18561	2.43972e-05	4.92655e-05
ENSG00000261597_RP11-353B9	-1.0062	2.48149e-05	5.00534e-05
ENSG00000231439_WASIR2	1.44013	2.52009e-05	5.07615e-05
ENSG00000229422_RP11-262H14	-1.3536	2.54232e-05	5.11894e-05
ENSG00000224728_AC090945	-1.5889	2.79063e-05	5.60245e-05
ENSG00000205116_TMEM88B	-1.40335	2.80603e-05	5.63104e-05
ENSG00000197308_GATA3-AS1	-1.48979	2.9049e-05	5.82221e-05
ENSG00000187123_LYPD6	-1.04835	3.01587e-05	6.03548e-05
ENSG00000198211_TUBB3	-1.90498	3.04185e-05	6.08161e-05
ENSG00000265590_AP000275	1.23485	3.15485e-05	6.30493e-05
ENSG00000241732_RP11-38P22	-1.14211	3.22361e-05	6.43528e-05
ENSG00000036672_USP2	-1.19668	3.49297e-05	6.95009e-05
ENSG00000123201_GUCY1B2	-1.2491	3.5575e-05	7.06978e-05
ENSG00000269337_AL591479	-1.27044	3.77028e-05	7.4671e-05
ENSG00000261888_AC144831	-1.2355	3.77285e-05	7.47118e-05
ENSG00000175600_C7orf10	-1.38353	3.86673e-05	7.64875e-05
ENSG00000142046_TMEM91	-1.0934	3.91049e-05	7.72925e-05
ENSG00000120049_KCNIP2	-1.09403	3.94344e-05	7.79306e-05
ENSG00000171129_HSFX2	-2.49642	4.03619e-05	7.96878e-05
ENSG00000260604_RP1-140K8	1.02891	4.14916e-05	8.1807e-05
ENSG00000267500_CTD-2006C1	1.10502	4.17781e-05	8.23384e-05
ENSG00000176842_IRX5	1.2973	4.3303e-05	8.52283e-05
ENSG00000232973_CYP1B1-AS1	-1.06916	4.35607e-05	8.57122e-05
ENSG00000243279_PRAF2	-1.35009	4.69683e-05	9.21677e-05
ENSG00000053438_NNAT	-1.12269	4.86344e-05	9.53343e-05
ENSG00000228486_AC017099	-1.33354	5.25521e-05	0.000102571
ENSG00000236833_AC024560	-1.28579	5.28384e-05	0.000103102
ENSG00000266904_LINC00663	-1.50065	5.42088e-05	0.000105592
ENSG00000229980_TOB1-AS1	-1.10083	5.4268e-05	0.000105693
ENSG00000237886_RP11-611D20	-1.29333	6.12824e-05	0.00011875
ENSG00000264548_RP13-516M14	-1.27336	6.18806e-05	0.000119845
ENSG00000187957_DNER	1.51862	7.0779e-05	0.000136316
ENSG00000266278_RP11-41O4	1.21461	7.10151e-05	0.000136735
ENSG00000204936_CD177	1.24057	7.21215e-05	0.000138736
ENSG00000197238_HIST1H4J	-1.31524	7.22532e-05	0.000138971
ENSG00000248932_RP11-319G6	-1.168	7.37014e-05	0.000141626
ENSG00000266872_RP11-19P22	-1.06601	7.72712e-05	0.000148309
ENSG00000167968_DNASE1L2	-1.02801	7.76102e-05	0.00014892
ENSG00000130700_GATA5	1.39038	7.83519e-05	0.000150284
ENSG00000253540_FAM86HP	-1.17137	8.06308e-05	0.000154411
ENSG00000234805_AC090505	1.23601	8.14211e-05	0.00015578
ENSG00000130222_GADD45G	1.22584	8.57052e-05	0.000163589
ENSG00000136114_THSD1	1.08996	8.85465e-05	0.000168813
ENSG00000088881_EBF4	-1.42484	8.91755e-05	0.000169923
ENSG00000131233_GJA9	-1.40547	8.93216e-05	0.000170179
ENSG00000269640_CTD-2521M24	-1.5561	9.09099e-05	0.000173137
ENSG00000104848_KCNA7	-1.28011	9.18666e-05	0.000174865
ENSG00000254860_TMEM9B-AS1	-1.27859	9.31788e-05	0.000177226
ENSG00000230943_RP11-367G18	-1.25182	9.40006e-05	0.000178714
ENSG00000152270_PDE3B	-1.34602	9.4525e-05	0.000179622
ENSG00000100197_CYP2D6	-1.0075	9.67115e-05	0.000183609
ENSG00000204659_CBY3	-1.46964	0.000100509	0.00019047
ENSG00000267128_RNF157-AS1	-1.20343	0.000101357	0.000191953
ENSG00000109339_MAPK10	-1.07418	0.000110373	0.000208456
ENSG00000262884_CTD-3060P21	-1.29904	0.000110918	0.000209378
ENSG00000176678_FOXL1	1.11606	0.000120843	0.000226964
ENSG00000236933_RP11-439A17	1.5683	0.000123773	0.000232227
ENSG00000251417_RP11-1348G14	-1.07263	0.00012404	0.000232698
ENSG00000164093_PITX2	-1.03013	0.000129339	0.000242262
ENSG00000257950_P2RX5-TAX1BP3	1.03079	0.000133136	0.000249151
ENSG00000084453_SLCO1A2	-1.0689	0.000133494	0.000249757
ENSG00000129009_ISLR	-1.34439	0.000137207	0.00025624
ENSG00000196747_HIST1H2AI	-1.15703	0.000140195	0.000261585
ENSG00000264920_RP11-6N17	-1.04429	0.000142814	0.0002662
ENSG00000214954_LRRC69	-1.16796	0.000151789	0.000282241
ENSG00000198870_C9orf96	-1.21972	0.000155295	0.000288354
ENSG00000257028_C15ORF37	-1.17725	0.000185922	0.000342728
ENSG00000260006_RP11-469M7	1.19041	0.000187047	0.000344713
ENSG00000273064_RP11-474G23	-1.28192	0.000188025	0.000346385
ENSG00000106006_HOXA6	-1.18294	0.000189684	0.000349263
ENSG00000273327_OR6L2P	-1.1227	0.000212002	0.000388391
ENSG00000182327_GLTPD2	-1.19433	0.000223454	0.000408118
ENSG00000198417_MT1F	1.31082	0.000225997	0.00041247
ENSG00000101306_MYLK2	1.19719	0.000234163	0.000426677
ENSG00000128886_ELL3	1.03895	0.000238682	0.000434639
ENSG00000266947_RP11-799D4	-1.03948	0.000257046	0.000467143
ENSG00000178977_LINC00324	-1.14375	0.000263135	0.000477731
ENSG00000111879_FAM184A	-1.11118	0.000267625	0.000485337
ENSG00000149633_KIAA1755	-1.52444	0.00027116	0.000491257
ENSG00000232850_AL590708	-1.19377	0.00027196	0.000492645
ENSG00000136999_NOV	1.06111	0.000278945	0.000504419
ENSG00000255248_RP11-166D19	1.32614	0.000279739	0.000505793
ENSG00000231305_RP11-723O4	-1.20123	0.000283173	0.000511809
ENSG00000187942_LDLRAD2	-1.14603	0.000283274	0.000511929
ENSG00000163328_GPR155	-1.10627	0.000298764	0.000538517
ENSG00000224843_LINC00240	-1.11412	0.000300407	0.00054141
ENSG00000186047_DLEU7	-1.31196	0.000304842	0.000549064
ENSG00000235884_LINC00941	1.31379	0.000312939	0.00056281
ENSG00000254109_RBPMS-AS1	-1.10218	0.000324735	0.000582512
ENSG00000268175_AC117395	-1.05961	0.000342552	0.000613412
ENSG00000260778_MIR940	-1.26876	0.000347628	0.000622195
ENSG00000227038_AC005077	-1.12045	0.000357761	0.000639465
ENSG00000258677_RP11-463D19	-1.13744	0.000360375	0.000643901
ENSG00000235092_AC011747	-1.11546	0.000361941	0.000646565
ENSG00000215621_AC174470	-1.11252	0.00036354	0.000648916
ENSG00000244270_RPL32P29	-1.19293	0.000391044	0.000696047
ENSG00000182898_TCHHL1	-1.12465	0.000403132	0.000716334
ENSG00000158163_DZIP1L	1.20016	0.000428118	0.000759062
ENSG00000130751_NPAS1	-1.15067	0.000444441	0.000786564
ENSG00000197301_RP11-366L20	-1.01735	0.00046973	0.000829603
ENSG00000203497_PDCD4-AS1	-1.36982	0.000477207	0.00084199
ENSG00000267660_CTC-479C5	-1.55494	0.000534906	0.000938782
ENSG00000261879_RP11-333E1	-1.01449	0.000571498	0.00100095
ENSG00000164404_GDF9	-1.34321	0.000586797	0.00102638
ENSG00000177822_AC108142	1.31081	0.000599037	0.00104679
ENSG00000059915_PSD	-1.29053	0.000605905	0.00105828
ENSG00000235169_SMIM1	-1.15312	0.000608729	0.00106308
ENSG00000157992_KRTCAP3	-1.02008	0.000621004	0.00108413
ENSG00000203849_RP11-417J8	-1.2148	0.000623794	0.00108874
ENSG00000006837_CDKL3	-1.02075	0.000631216	0.00110077
ENSG00000267439_AC002398	-1.21755	0.000644454	0.00112237
ENSG00000198743_SLC5A3	1.08677	0.000656708	0.00114289
ENSG00000261040_CTD-2319I12	1.15162	0.000690056	0.00119792
ENSG00000250486_FAM218A	-1.06884	0.000691453	0.0012002
ENSG00000272787_KB-226F1	-1.01942	0.000697358	0.00120958
ENSG00000241528_RP1-130H16	-1.10589	0.000728108	0.00126036
ENSG00000007402_CACNA2D2	-1.16261	0.000761767	0.00131549
ENSG00000267352_SH3GL1P3	-1.10217	0.000779195	0.00134399
ENSG00000236883_AP001615	1.11646	0.000793671	0.00136799
ENSG00000269690_AC096677	-1.05805	0.000825053	0.00141787
ENSG00000239467_AC007405	-1.08402	0.000889015	0.00152293
ENSG00000239569_KMT2E-AS1	-1.09509	0.000905866	0.00155016
ENSG00000232417_CT45A3	-1.53759	0.000929062	0.00158817
ENSG00000173698_GPR64	1.17501	0.00101103	0.00172059
ENSG00000255152_MSH5-SAPCD1	-1.08111	0.00101135	0.00172094
ENSG00000142530_FAM71E1	-1.2112	0.00102261	0.00173848
ENSG00000261054_RP11-6O2	1.03169	0.001079	0.00183048
ENSG00000181409_AATK	-1.01103	0.00110032	0.00186599
ENSG00000142347_MYO1F	-1.08135	0.00117481	0.00198584
ENSG00000110900_TSPAN11	-1.1306	0.00120882	0.00204096
ENSG00000272589_ZSWIM8-AS1	-1.01374	0.00122733	0.0020698
ENSG00000224699_LAMTOR5-AS1	-1.05453	0.00130147	0.00218672
ENSG00000260641_RP11-1299A16	-1.02437	0.00136889	0.00229231
ENSG00000261423_RP11-1007O24	-1.05047	0.00138213	0.00231314
ENSG00000213413_PVRIG	-1.09213	0.00159254	0.00264551
ENSG00000116032_GRIN3B	-1.17303	0.00193148	0.0031766
ENSG00000253861_SLC2A3P1	-2.02143	0.0020785	0.00340529
ENSG00000249413_RP11-25H12	-1.09956	0.00271961	0.00440354
ENSG00000120693_SMAD9	-1.01105	0.00333345	0.00532978
ENSG00000138798_EGF	1.12003	0.00375007	0.00596312
ENSG00000272508_RP11-96C23	-1.31891	0.00422079	0.00667147
ENSG00000228570_NUTM2E	-1.01941	0.00477742	0.00750236
ENSG00000244563_AC006011	1.35494	0.00518316	0.00810451
ENSG00000220793_RPL21P119	1.28214	0.00600963	0.00932159
ENSG00000212643_ZRSR1	1.51978	0.00653611	0.0100823
ENSG00000233838_DPH3P1	1.13265	0.00922511	0.0139255
ENSG00000117009_KMO	1.03109	0.0174113	0.0252074
ENSG00000259075_POC1B-GALNT4	1.53722	0.0176802	0.0255637
ENSG00000264668_ZFP41	-1.08932	0.0181674	0.0262055

## Sheet: K450LM2 vs K450P
Supplementary table 2. Differentially expressed genes identified from RNA-seq analysis
EnsemblGene_GeneSymbol	log2FC	pvalue	padj
ENSG00000017483_SLC38A5	9.44876	0	0
ENSG00000087245_MMP2	3.11218	0	0
ENSG00000114638_UPK1B	2.53969	0	0
ENSG00000118515_SGK1	-1.97735	0	0
ENSG00000130600_H19	-3.12219	0	0
ENSG00000136235_GPNMB	-2.44085	0	0
ENSG00000137745_MMP13	-2.63339	0	0
ENSG00000142619_PADI3	2.97469	0	0
ENSG00000145198_VWA5B2	2.91164	0	0
ENSG00000153707_PTPRD	-8.17976	0	0
ENSG00000159217_IGF2BP1	-4.61026	0	0
ENSG00000165194_PCDH19	-3.51462	0	0
ENSG00000166670_MMP10	-3.08096	0	0
ENSG00000178363_CALML3	-3.08477	0	0
ENSG00000186847_KRT14	1.66117	0	0
ENSG00000187134_AKR1C1	-2.23257	0	0
ENSG00000197614_MFAP5	3.03819	0	0
ENSG00000227184_EPPK1	-3.23532	0	0
ENSG00000130508_PXDN	2.21205	2.9490778400264e-319	2.21367095809806e-316
ENSG00000170477_KRT4	1.36025	3.34176241968878e-311	2.38301e-308
ENSG00000129194_SOX15	4.41034	8.92367e-303	6.06045e-300
ENSG00000151632_AKR1C2	-1.47921	1.24419e-302	8.06576e-300
ENSG00000104267_CA2	-1.99348	1.0979e-300	6.80794e-298
ENSG00000188001_TPRG1	-2.75992	1.2908e-297	7.6706e-295
ENSG00000115461_IGFBP5	-5.86354	5.70681e-282	3.25562e-279
ENSG00000189334_S100A14	1.27917	2.4437e-271	1.34046e-268
ENSG00000013588_GPRC5A	1.48241	9.60959e-271	5.076e-268
ENSG00000103187_COTL1	1.49559	4.87951e-238	2.48541e-235
ENSG00000096696_DSP	-1.06896	2.22311e-234	1.09331e-231
ENSG00000196542_SPTSSB	2.39885	3.21396e-226	1.52791e-223
ENSG00000115380_EFEMP1	1.12027	5.31059e-225	2.44321e-222
ENSG00000138193_PLCE1	2.15422	4.36924e-223	1.94732e-220
ENSG00000176485_PLA2G16	2.03726	2.75532e-220	1.1908e-217
ENSG00000136826_KLF4	-1.35525	9.79661e-220	4.10939e-217
ENSG00000170558_CDH2	-6.3255	3.22829e-219	1.31548e-216
ENSG00000111057_KRT18	1.14621	2.59516e-218	1.02812e-215
ENSG00000131969_ABHD12B	5.84418	5.85595e-217	2.25723e-214
ENSG00000135373_EHF	1.84113	4.98417e-209	1.87064e-206
ENSG00000143061_IGSF3	-1.47544	2.33512e-206	8.53936e-204
ENSG00000029534_ANK1	1.3835	2.01721e-204	7.19237e-202
ENSG00000167779_IGFBP6	-1.40878	1.79093e-202	6.22981e-200
ENSG00000169429_IL8	2.55726	1.16266e-179	3.94808e-177
ENSG00000168453_HR	-1.70035	3.03333e-169	9.83211e-167
ENSG00000111348_ARHGDIB	3.38772	3.5991e-168	1.14068e-165
ENSG00000173848_NET1	-1.06304	3.62774e-167	1.12476e-164
ENSG00000175287_PHYHD1	5.37799	6.35219e-167	1.92755e-164
ENSG00000196730_DAPK1	2.24831	1.21562e-165	3.61191e-163
ENSG00000166912_MTMR10	-1.20287	7.60179e-162	2.21259e-159
ENSG00000196611_MMP1	-3.28341	5.14212e-152	1.46674e-149
ENSG00000181885_CLDN7	1.78464	1.43811e-151	4.02163e-149
ENSG00000169469_SPRR1B	-1.63109	2.89903e-151	7.95115e-149
ENSG00000176463_SLCO3A1	-1.08871	1.3383e-150	3.60129e-148
ENSG00000197632_SERPINB2	-2.56237	3.59585e-150	9.49704e-148
ENSG00000100234_TIMP3	2.5059	1.18321e-149	3.06818e-147
ENSG00000171243_SOSTDC1	3.89027	7.82248e-149	1.99222e-146
ENSG00000101680_LAMA1	-1.24465	1.32775e-148	3.32216e-146
ENSG00000144476_ACKR3	-1.59527	3.47058e-146	8.53403e-144
ENSG00000163739_CXCL1	2.49487	2.60569e-144	6.29871e-142
ENSG00000121742_GJB6	-1.47924	1.12111e-143	2.66487e-141
ENSG00000125285_SOX21	-1.72116	2.17429e-142	5.08356e-140
ENSG00000082458_DLG3	1.69605	1.06093e-141	2.44048e-139
ENSG00000185432_METTL7A	2.30693	1.39482e-137	3.10826e-135
ENSG00000068078_FGFR3	-2.02731	1.44227e-137	3.16456e-135
ENSG00000169926_KLF13	-1.1834	2.84525e-136	6.14833e-134
ENSG00000216775_RP1-152L7	-1.78246	3.47003e-133	7.3865e-131
ENSG00000119125_GDA	1.4194	7.86656e-129	1.6499e-126
ENSG00000147324_MFHAS1	-1.29671	1.3679e-127	2.82739e-125
ENSG00000163283_ALPP	3.57552	1.79368e-127	3.65449e-125
ENSG00000165272_AQP3	-2.67687	9.20213e-124	1.82279e-121
ENSG00000136155_SCEL	1.57442	1.05514e-120	1.98005e-118
ENSG00000163347_CLDN1	1.18063	2.03062e-120	3.76112e-118
ENSG00000164684_ZNF704	1.69442	6.68912e-119	1.22308e-116
ENSG00000158023_WDR66	-1.81057	1.52889e-117	2.69199e-115
ENSG00000169851_PCDH7	-2.50721	2.67497e-117	4.65249e-115
ENSG00000103811_CTSH	1.07625	9.20196e-117	1.58118e-114
ENSG00000203697_CAPN8	2.36549	9.71545e-117	1.64955e-114
ENSG00000100033_PRODH	1.22162	8.1186e-115	1.34637e-112
ENSG00000069812_HES2	-2.05993	8.55117e-114	1.4018e-111
ENSG00000166104_hsa-mir-7162	-7.69142	1.10757e-113	1.79503e-111
ENSG00000179869_ABCA13	-1.49496	1.69737e-113	2.71999e-111
ENSG00000115112_TFCP2L1	1.23394	1.72441e-112	2.70259e-110
ENSG00000169855_ROBO1	-1.12904	2.28952e-112	3.54925e-110
ENSG00000104140_RHOV	-1.47176	2.27553e-109	3.41617e-107
ENSG00000130303_BST2	5.1054	3.82648e-103	5.68471e-101
ENSG00000169129_AFAP1L2	2.76542	4.7675e-103	7.00969e-101
ENSG00000177283_FZD8	-2.25453	5.63218e-102	8.19655e-100
ENSG00000118985_ELL2	-1.14778	3.58115e-100	5.15902e-98
ENSG00000149043_SYT8	1.13166	1.42726e-99	2.03557e-97
ENSG00000115457_IGFBP2	-1.45899	6.49086e-99	9.16561e-97
ENSG00000176788_BASP1	-1.08639	2.47644e-98	3.42903e-96
ENSG00000149021_SCGB1A1	-1.81099	6.14795e-98	8.43097e-96
ENSG00000232677_LINC00665	1.41526	6.81121e-98	9.25156e-96
ENSG00000175471_MCTP1	2.76047	7.41592e-98	9.97791e-96
ENSG00000170545_SMAGP	1.12484	3.18126e-97	4.2403e-95
ENSG00000150893_FREM2	-2.19635	3.27828e-97	4.32915e-95
ENSG00000023445_BIRC3	2.2266	9.50234e-96	1.24333e-93
ENSG00000198691_ABCA4	1.94216	1.80235e-95	2.33682e-93
ENSG00000107485_GATA3	2.94183	6.2547e-95	8.03644e-93
ENSG00000177570_SAMD12	2.72737	1.98301e-94	2.52515e-92
ENSG00000136002_ARHGEF4	-1.15941	2.92343e-92	3.65736e-90
ENSG00000099812_MISP	1.14901	1.34658e-91	1.67e-89
ENSG00000223573_TINCR	-2.20216	1.96361e-90	2.41422e-88
ENSG00000198729_PPP1R14C	-1.45668	4.57834e-89	5.58089e-87
ENSG00000119866_BCL11A	-1.72391	4.90325e-89	5.92629e-87
ENSG00000134317_GRHL1	-1.63714	5.35375e-89	6.4164e-87
ENSG00000087253_LPCAT2	1.29665	1.50545e-88	1.77444e-86
ENSG00000117407_ARTN	-1.65227	4.6128e-88	5.3486e-86
ENSG00000141068_KSR1	-2.05209	4.24318e-87	4.8413e-85
ENSG00000137266_SLC22A23	-1.07845	1.62499e-86	1.83933e-84
ENSG00000158055_GRHL3	-2.34599	2.28957e-86	2.57116e-84
ENSG00000146376_ARHGAP18	1.36344	2.92907e-86	3.26363e-84
ENSG00000176641_RNF152	1.59867	2.95477e-86	3.26674e-84
ENSG00000272016_RP11-215G15	1.27551	3.0653e-86	3.36286e-84
ENSG00000117114_LPHN2	-1.26843	5.80383e-86	6.31864e-84
ENSG00000033327_GAB2	1.55032	1.42702e-85	1.54184e-83
ENSG00000123384_LRP1	-1.31592	1.91286e-84	2.02083e-82
ENSG00000176170_SPHK1	-1.53134	5.06278e-84	5.27046e-82
ENSG00000074181_NOTCH3	-1.49437	1.06691e-83	1.10263e-81
ENSG00000164647_STEAP1	1.53439	4.32672e-83	4.40769e-81
ENSG00000124762_CDKN1A	-1.50908	1.22039e-82	1.23441e-80
ENSG00000146674_IGFBP3	1.02463	1.488e-82	1.4945e-80
ENSG00000169184_MN1	-1.99598	3.82525e-81	3.81509e-79
ENSG00000121316_PLBD1	1.93614	5.82489e-81	5.76906e-79
ENSG00000108175_ZMIZ1	-1.00521	8.94687e-81	8.80002e-79
ENSG00000171680_PLEKHG5	-1.22128	1.14251e-80	1.11606e-78
ENSG00000131981_LGALS3	1.10858	8.10859e-80	7.81383e-78
ENSG00000112144_ICK	-1.12467	9.08753e-80	8.69841e-78
ENSG00000170190_SLC16A5	4.97043	1.28176e-79	1.2187e-77
ENSG00000067113_PPAP2A	1.13836	9.70676e-78	8.93147e-76
ENSG00000128573_FOXP2	-2.03717	6.76344e-77	6.14396e-75
ENSG00000170899_GSTA4	-1.14477	8.88441e-76	8.01959e-74
ENSG00000167601_AXL	1.38678	9.18141e-76	8.23555e-74
ENSG00000184702_SEPT5	-1.40283	1.00397e-75	8.94917e-74
ENSG00000241978_AKAP2	1.14349	3.67443e-75	3.23486e-73
ENSG00000103888_KIAA1199	-2.10064	3.98135e-75	3.46232e-73
ENSG00000161921_CXCL16	1.15923	4.34733e-75	3.75767e-73
ENSG00000117525_F3	1.32317	7.13731e-74	6.09535e-72
ENSG00000227640_SOX21-AS1	-1.71075	9.2412e-73	7.75282e-71
ENSG00000124466_LYPD3	-2.32452	1.69342e-72	1.41237e-70
ENSG00000135423_GLS2	2.10574	1.41516e-71	1.16665e-69
ENSG00000104870_FCGRT	7.7427	2.69196e-71	2.20648e-69
ENSG00000157216_SSBP3	-1.13472	5.69105e-71	4.58564e-69
ENSG00000048052_HDAC9	1.00034	3.13618e-70	2.49879e-68
ENSG00000107984_DKK1	1.00789	7.14152e-70	5.65847e-68
ENSG00000137962_ARHGAP29	1.04518	6.00409e-69	4.65382e-67
ENSG00000141579_ZNF750	-1.94042	7.3076e-69	5.63357e-67
ENSG00000182175_RGMA	-1.55783	1.42189e-68	1.08444e-66
ENSG00000163209_SPRR3	-2.77187	9.19076e-68	6.89887e-66
ENSG00000154734_ADAMTS1	-1.12806	1.14105e-67	8.52027e-66
ENSG00000006042_TMEM98	1.51455	3.6838e-67	2.73637e-65
ENSG00000011028_MRC2	1.31892	5.27382e-67	3.87707e-65
ENSG00000162738_VANGL2	3.32791	6.61576e-66	4.83866e-64
ENSG00000189057_FAM111B	3.00082	1.75385e-65	1.26971e-63
ENSG00000184828_ZBTB7C	-2.01074	2.84039e-65	2.03566e-63
ENSG00000171617_ENC1	1.34551	5.5996e-65	3.99307e-63
ENSG00000043039_BARX2	2.35072	1.33112e-64	9.44501e-63
ENSG00000198542_ITGBL1	1.29942	4.69178e-62	3.20163e-60
ENSG00000110693_SOX6	-2.26746	7.94828e-62	5.39802e-60
ENSG00000134760_DSG1	1.38279	7.82681e-61	5.24065e-59
ENSG00000127152_BCL11B	1.25318	1.38122e-60	9.16229e-59
ENSG00000103089_FA2H	1.23351	1.02323e-59	6.60331e-58
ENSG00000181143_MUC16	-2.00043	1.24309e-59	7.98599e-58
ENSG00000164125_FAM198B	4.13093	2.05779e-59	1.31607e-57
ENSG00000102287_GABRE	1.72079	4.50227e-59	2.84121e-57
ENSG00000125998_FAM83C	6.39387	3.38693e-58	2.11861e-56
ENSG00000156587_UBE2L6	2.14589	1.90539e-57	1.18667e-55
ENSG00000185686_PRAME	1.05751	2.64365e-57	1.63929e-55
ENSG00000163286_ALPPL2	4.20309	4.33762e-56	2.64372e-54
ENSG00000157214_STEAP2	1.00697	7.63143e-55	4.59238e-53
ENSG00000048740_CELF2	-4.3897	4.06789e-54	2.42746e-52
ENSG00000165929_TC2N	1.38391	1.32231e-53	7.85784e-52
ENSG00000021355_SERPINB1	-1.00667	7.03169e-53	4.09331e-51
ENSG00000064042_LIMCH1	-1.56599	2.11848e-52	1.2183e-50
ENSG00000020577_SAMD4A	1.64649	3.90759e-52	2.2292e-50
ENSG00000141480_ARRB2	1.0911	2.04456e-51	1.15255e-49
ENSG00000181126_HLA-V	2.0279	2.72783e-51	1.53167e-49
ENSG00000188848_BEND4	-3.02655	5.8432e-51	3.24263e-49
ENSG00000187017_ESPN	-1.73128	5.96513e-51	3.29747e-49
ENSG00000187091_PLCD1	-1.19423	1.18034e-50	6.49961e-49
ENSG00000010404_IDS	1.07486	1.10946e-49	5.971e-48
ENSG00000099954_CECR2	2.01166	2.01273e-49	1.07916e-47
ENSG00000163430_FSTL1	1.08721	2.03069e-49	1.08471e-47
ENSG00000176678_FOXL1	1.93933	1.78545e-48	9.32749e-47
ENSG00000124813_RUNX2	-1.84572	6.10023e-48	3.17524e-46
ENSG00000079931_MOXD1	-2.12467	1.16019e-47	6.01697e-46
ENSG00000204262_COL5A2	2.01817	2.53179e-47	1.2942e-45
ENSG00000184384_MAML2	1.63933	2.80631e-47	1.42941e-45
ENSG00000153246_PLA2R1	1.07237	5.47685e-47	2.7601e-45
ENSG00000138944_KIAA1644	1.61897	2.80254e-46	1.39754e-44
ENSG00000100097_LGALS1	1.86417	3.09822e-46	1.53961e-44
ENSG00000129595_EPB41L4A	2.49625	3.17134e-46	1.57047e-44
ENSG00000168497_SDPR	1.34014	3.30706e-46	1.63201e-44
ENSG00000136153_LMO7	1.0768	7.52589e-46	3.70118e-44
ENSG00000272734_ADIRF-AS1	1.0725	1.66508e-45	8.10491e-44
ENSG00000178718_RPP25	1.41711	3.23509e-45	1.56403e-43
ENSG00000152217_SETBP1	1.28595	3.2837e-45	1.58217e-43
ENSG00000105518_TMEM205	1.41671	5.0403e-45	2.42036e-43
ENSG00000109667_SLC2A9	1.54868	1.07403e-44	5.123e-43
ENSG00000143217_PVRL4	-1.81627	4.84551e-44	2.26579e-42
ENSG00000143891_GALM	6.49369	6.38249e-44	2.97474e-42
ENSG00000205488_CALML3-AS1	-2.18412	7.39263e-44	3.43432e-42
ENSG00000121297_TSHZ3	-2.61655	9.67577e-44	4.48038e-42
ENSG00000016402_IL20RA	2.08325	1.07326e-43	4.93771e-42
ENSG00000250786_SNHG18	4.21795	1.1658e-43	5.34617e-42
ENSG00000105641_SLC5A5	4.16242	2.62211e-43	1.19478e-41
ENSG00000124107_SLPI	-1.25107	3.75455e-43	1.69992e-41
ENSG00000143816_WNT9A	-1.34809	4.48193e-43	2.02282e-41
ENSG00000135678_CPM	-1.44834	4.79296e-43	2.1496e-41
ENSG00000166801_FAM111A	2.1094	6.7841e-43	3.03307e-41
ENSG00000128886_ELL3	1.63679	1.82934e-42	8.02771e-41
ENSG00000006534_ALDH3B1	1.14498	2.35015e-42	1.02501e-40
ENSG00000231711_LINC00899	1.70881	2.43072e-42	1.05692e-40
ENSG00000165029_ABCA1	-2.71695	2.82106e-42	1.22292e-40
ENSG00000139144_PIK3C2G	5.86722	2.84354e-42	1.22893e-40
ENSG00000162409_PRKAA2	1.0574	3.71076e-42	1.59888e-40
ENSG00000137193_PIM1	-1.09746	5.65741e-42	2.423e-40
ENSG00000056998_GYG2	3.22027	6.14549e-42	2.62416e-40
ENSG00000159231_CBR3	-1.76157	6.78314e-42	2.88779e-40
ENSG00000130768_SMPDL3B	1.80944	1.08879e-41	4.59417e-40
ENSG00000144681_STAC	1.02545	1.89703e-41	7.93414e-40
ENSG00000189143_CLDN4	-1.17973	2.97664e-41	1.24131e-39
ENSG00000111432_FZD10	-1.28341	8.70915e-41	3.60029e-39
ENSG00000120913_PDLIM2	1.01665	1.95614e-40	8.03991e-39
ENSG00000183072_NKX2-5	1.15678	6.37206e-40	2.59652e-38
ENSG00000158691_ZSCAN12	6.35744	9.36251e-40	3.80422e-38
ENSG00000217555_CKLF	1.12229	1.52195e-39	6.0999e-38
ENSG00000243566_UPK3B	1.50747	1.52262e-39	6.0999e-38
ENSG00000117519_CNN3	1.02215	4.1757e-39	1.66351e-37
ENSG00000130595_TNNT3	-3.00608	5.91367e-39	2.3428e-37
ENSG00000160886_LY6K	1.33406	1.07561e-38	4.23792e-37
ENSG00000170485_NPAS2	2.28898	1.20606e-38	4.72551e-37
ENSG00000129514_FOXA1	1.09412	2.54182e-38	9.85094e-37
ENSG00000115616_SLC9A2	1.30474	4.43522e-38	1.69585e-36
ENSG00000244274_DBNDD2	1.24997	7.21818e-38	2.75256e-36
ENSG00000204103_MAFB	-2.0048	1.43082e-37	5.39851e-36
ENSG00000130598_TNNI2	1.19808	2.13261e-37	8.00402e-36
ENSG00000162591_MEGF6	-1.6445	2.18237e-37	8.14789e-36
ENSG00000141576_RNF157	-1.182	3.74534e-37	1.38026e-35
ENSG00000157551_KCNJ15	4.95249	4.15236e-37	1.52631e-35
ENSG00000064687_ABCA7	1.59809	5.16322e-37	1.893e-35
ENSG00000092068_SLC7A8	-1.06246	8.56545e-37	3.12431e-35
ENSG00000072422_RHOBTB1	2.44777	1.0906e-36	3.9679e-35
ENSG00000183914_DNAH2	2.84503	7.96309e-36	2.83216e-34
ENSG00000118096_IFT46	1.03732	1.27675e-35	4.51838e-34
ENSG00000256462_RP11-116G8	-3.1271	3.49031e-35	1.22007e-33
ENSG00000169474_SPRR1A	-1.35525	5.50164e-35	1.91376e-33
ENSG00000134802_SLC43A3	8.59634	1.51971e-34	5.23527e-33
ENSG00000101194_SLC17A9	6.8843	1.58105e-34	5.43346e-33
ENSG00000225339_RP11-513I15	-1.1409	1.6567e-34	5.67978e-33
ENSG00000009694_TENM1	-5.57832	3.76251e-34	1.28376e-32
ENSG00000143546_S100A8	-1.62304	4.59095e-34	1.56268e-32
ENSG00000196562_SULF2	1.63512	5.85066e-34	1.982e-32
ENSG00000164176_EDIL3	-1.12313	5.99293e-34	2.02538e-32
ENSG00000005102_MEOX1	-2.55022	8.71602e-34	2.91803e-32
ENSG00000108846_ABCC3	1.27583	9.12755e-34	3.04864e-32
ENSG00000090661_CERS4	-1.31594	1.10946e-33	3.69699e-32
ENSG00000051523_CYBA	7.13246	1.23391e-33	4.10209e-32
ENSG00000153291_SLC25A27	2.47986	2.74143e-33	9.09262e-32
ENSG00000182511_FES	3.40545	4.38758e-33	1.44184e-31
ENSG00000236499_LINC00896	3.39285	1.98477e-32	6.40426e-31
ENSG00000167768_KRT1	-2.15155	3.707e-32	1.19075e-30
ENSG00000183783_KCTD8	-8.45397	7.31362e-32	2.32309e-30
ENSG00000124429_POF1B	1.55263	9.19897e-32	2.90256e-30
ENSG00000134121_CHL1	-4.52259	1.2035e-31	3.76411e-30
ENSG00000175318_GRAMD2	-1.34078	1.33741e-31	4.17376e-30
ENSG00000113319_RASGRF2	2.06258	2.42148e-31	7.44292e-30
ENSG00000205978_NYNRIN	2.50605	2.56813e-31	7.85981e-30
ENSG00000112902_SEMA5A	2.03087	5.0685e-31	1.54459e-29
ENSG00000070190_DAPP1	1.63039	6.11328e-31	1.85505e-29
ENSG00000154856_APCDD1	1.50925	6.58973e-31	1.98695e-29
ENSG00000172818_OVOL1	-2.01722	1.7127e-30	5.11016e-29
ENSG00000156298_TSPAN7	1.87463	2.08343e-30	6.17752e-29
ENSG00000147689_FAM83A	1.24409	3.30479e-30	9.71813e-29
ENSG00000112541_PDE10A	2.15218	5.3954e-30	1.5736e-28
ENSG00000213963_AC074286	-1.94976	8.73348e-30	2.52651e-28
ENSG00000158315_RHBDL2	4.66006	1.22612e-29	3.5327e-28
ENSG00000165215_CLDN3	-2.12141	2.25681e-29	6.45024e-28
ENSG00000187098_MITF	1.56041	2.46445e-29	7.0296e-28
ENSG00000103381_CPPED1	-2.97544	6.23551e-29	1.74717e-27
ENSG00000153551_CMTM7	1.40141	1.14304e-28	3.1532e-27
ENSG00000108830_RND2	2.39368	1.21417e-28	3.34296e-27
ENSG00000112561_TFEB	-1.64627	3.7654e-28	1.00944e-26
ENSG00000156345_CDK20	1.10072	3.83331e-28	1.02572e-26
ENSG00000145536_ADAMTS16	1.98271	4.48919e-28	1.19449e-26
ENSG00000176998_HCG4	1.44455	6.06637e-28	1.60815e-26
ENSG00000023892_DEF6	1.39412	8.46541e-28	2.23167e-26
ENSG00000086548_CEACAM6	1.75432	1.47048e-27	3.80618e-26
ENSG00000166313_APBB1	2.00842	1.9531e-27	5.02799e-26
ENSG00000115414_FN1	1.87773	2.40924e-27	6.15781e-26
ENSG00000251381_LINC00958	-1.6292	2.49864e-27	6.37489e-26
ENSG00000165359_DDX26B	2.16587	7.54293e-27	1.89064e-25
ENSG00000103024_NME3	1.20383	8.25942e-27	2.06659e-25
ENSG00000106804_C5	1.58788	9.62834e-27	2.40069e-25
ENSG00000227372_TP73-AS1	1.15279	1.24479e-26	3.08751e-25
ENSG00000085741_WNT11	-2.16708	2.28582e-26	5.62076e-25
ENSG00000173706_HEG1	-1.1203	3.26263e-26	7.92702e-25
ENSG00000124191_TOX2	-1.18467	5.11713e-26	1.23906e-24
ENSG00000101276_SLC52A3	1.96496	5.55879e-26	1.34145e-24
ENSG00000129451_KLK10	2.46016	6.5594e-26	1.57758e-24
ENSG00000198853_RUSC2	1.23594	1.5836e-25	3.77051e-24
ENSG00000073464_CLCN4	1.52016	1.71402e-25	4.07422e-24
ENSG00000164236_ANKRD33B	1.22693	5.56877e-25	1.302e-23
ENSG00000146950_SHROOM2	1.07912	8.10331e-25	1.87918e-23
ENSG00000189223_AC016683	1.92341	8.70664e-25	2.01581e-23
ENSG00000170579_DLGAP1	-2.66548	9.10267e-25	2.10068e-23
ENSG00000131378_RFTN1	-1.1291	9.30135e-25	2.14307e-23
ENSG00000240204_SMKR1	1.4183	1.74512e-24	3.98222e-23
ENSG00000122176_FMOD	8.10126	1.94679e-24	4.42825e-23
ENSG00000257913_RP11-386G11	2.46377	6.74767e-24	1.49899e-22
ENSG00000119771_KLHL29	-1.01288	1.01263e-23	2.23909e-22
ENSG00000231131_RP11-346D6	2.40105	1.57089e-23	3.44148e-22
ENSG00000186310_NAP1L3	-5.7924	1.58039e-23	3.45698e-22
ENSG00000233532_LINC00460	5.74371	2.07127e-23	4.5238e-22
ENSG00000185274_WBSCR17	-6.22699	2.07872e-23	4.53313e-22
ENSG00000000971_CFH	1.02657	2.5833e-23	5.60777e-22
ENSG00000106066_CPVL	2.80097	2.70387e-23	5.86057e-22
ENSG00000255571_LINC00925	-2.16505	3.47042e-23	7.48792e-22
ENSG00000172824_CES4A	4.57797	3.52928e-23	7.6034e-22
ENSG00000213689_TREX1	1.14149	4.72623e-23	1.01362e-21
ENSG00000153093_ACOXL	2.42385	7.00349e-23	1.48858e-21
ENSG00000052344_PRSS8	3.59764	7.48435e-23	1.58606e-21
ENSG00000224259_RP11-48O20	1.63081	1.30347e-22	2.72183e-21
ENSG00000102760_RGCC	2.14949	1.87031e-22	3.87709e-21
ENSG00000128594_LRRC4	-2.02128	2.83751e-22	5.82281e-21
ENSG00000107159_CA9	4.79665	3.43092e-22	7.03044e-21
ENSG00000110799_VWF	-2.181	4.60703e-22	9.3731e-21
ENSG00000142408_CACNG8	1.08728	6.17022e-22	1.24927e-20
ENSG00000089327_FXYD5	1.01385	6.22336e-22	1.25719e-20
ENSG00000013016_EHD3	1.40911	1.07346e-21	2.15629e-20
ENSG00000132170_PPARG	1.23117	2.30086e-21	4.56395e-20
ENSG00000173868_PHOSPHO1	-4.66295	2.64929e-21	5.24052e-20
ENSG00000116574_RHOU	-2.05228	2.89319e-21	5.70715e-20
ENSG00000102265_TIMP1	1.75354	2.99731e-21	5.90436e-20
ENSG00000203618_GP1BB	-1.57261	3.39432e-21	6.67721e-20
ENSG00000123106_CCDC91	-2.10495	3.4453e-21	6.76817e-20
ENSG00000153233_PTPRR	2.20885	3.89468e-21	7.59862e-20
ENSG00000137948_BRDT	-7.82862	4.7585e-21	9.25862e-20
ENSG00000169271_HSPB3	-1.24595	6.58962e-21	1.27692e-19
ENSG00000185008_ROBO2	-4.38683	1.12689e-20	2.16307e-19
ENSG00000082175_PGR	-5.06754	1.22322e-20	2.34483e-19
ENSG00000143631_FLG	1.33097	2.10145e-20	3.9802e-19
ENSG00000127124_HIVEP3	-1.08889	2.62315e-20	4.95514e-19
ENSG00000215788_TNFRSF25	-1.05058	3.24987e-20	6.10668e-19
ENSG00000035862_TIMP2	1.55452	3.52626e-20	6.59994e-19
ENSG00000257702_LBX2-AS1	1.53818	6.80796e-20	1.25771e-18
ENSG00000241794_SPRR2A	-1.48802	1.10109e-19	1.99793e-18
ENSG00000100767_PAPLN	-1.731	1.84759e-19	3.31034e-18
ENSG00000137965_IFI44	1.01634	2.1367e-19	3.81875e-18
ENSG00000172296_SPTLC3	1.17464	2.42435e-19	4.32742e-18
ENSG00000139329_LUM	1.96873	3.41965e-19	6.051e-18
ENSG00000197385_ZNF860	1.54411	3.91476e-19	6.90995e-18
ENSG00000010361_FUZ	1.10787	4.09961e-19	7.21834e-18
ENSG00000158528_PPP1R9A	1.2356	4.59143e-19	8.05448e-18
ENSG00000157654_PALM2-AKAP2	1.50002	5.0499e-19	8.84787e-18
ENSG00000108771_DHX58	2.57433	7.15329e-19	1.23961e-17
ENSG00000244242_IFITM10	-1.70334	1.04136e-18	1.78723e-17
ENSG00000186377_CYP4X1	2.8813	1.2803e-18	2.18156e-17
ENSG00000187398_LUZP2	-2.90547	1.49053e-18	2.5277e-17
ENSG00000077063_CTTNBP2	-3.59119	1.9784e-18	3.33522e-17
ENSG00000141431_ASXL3	-4.91336	1.97775e-18	3.33522e-17
ENSG00000065675_PRKCQ	1.48877	2.50897e-18	4.20975e-17
ENSG00000124102_PI3	-1.76796	6.72442e-18	1.10488e-16
ENSG00000121236_TRIM6	2.64062	1.11823e-17	1.81642e-16
ENSG00000215241_RP11-266K4	5.09242	1.55735e-17	2.50971e-16
ENSG00000084636_COL16A1	2.47145	1.68851e-17	2.718e-16
ENSG00000141040_ZNF287	1.18599	1.7197e-17	2.76509e-16
ENSG00000139192_TAPBPL	1.49028	1.75988e-17	2.82334e-16
ENSG00000095596_CYP26A1	1.26915	9.90157e-17	1.52216e-15
ENSG00000251196_RP11-54F2	1.1019	1.01077e-16	1.55006e-15
ENSG00000178573_MAF	-2.10039	1.18345e-16	1.80324e-15
ENSG00000178372_CALML5	-4.48754	1.86702e-16	2.81474e-15
ENSG00000196872_KIAA1211L	1.48151	2.69481e-16	4.02865e-15
ENSG00000148344_PTGES	1.42326	2.83718e-16	4.23705e-15
ENSG00000143494_VASH2	1.72963	3.70565e-16	5.49376e-15
ENSG00000105388_CEACAM5	2.24391	3.79265e-16	5.61691e-15
ENSG00000078018_MAP2	2.03102	5.49058e-16	8.03146e-15
ENSG00000115594_IL1R1	2.20534	5.84954e-16	8.52157e-15
ENSG00000116157_GPX7	1.53953	6.63441e-16	9.64525e-15
ENSG00000182902_SLC25A18	1.54077	9.89015e-16	1.41762e-14
ENSG00000224189_HOXD-AS1	1.37297	1.42119e-15	2.02892e-14
ENSG00000232810_TNF	3.53244	1.43317e-15	2.04399e-14
ENSG00000272218_RP11-11N5	1.05931	2.00544e-15	2.82903e-14
ENSG00000182319_SGK223	-1.03319	2.0349e-15	2.86493e-14
ENSG00000187554_TLR5	1.03173	2.10472e-15	2.96031e-14
ENSG00000180353_HCLS1	4.10537	2.35108e-15	3.30355e-14
ENSG00000167757_KLK11	4.25317	2.51964e-15	3.53344e-14
ENSG00000243955_GSTA1	-2.23988	3.1044e-15	4.32796e-14
ENSG00000146192_FGD2	-3.39171	3.28497e-15	4.57522e-14
ENSG00000134258_VTCN1	-1.6391	3.58443e-15	4.97772e-14
ENSG00000117228_GBP1	1.20858	3.8003e-15	5.26724e-14
ENSG00000269640_CTD-2521M24	3.68255	3.80453e-15	5.26798e-14
ENSG00000052850_ALX4	1.76031	5.00099e-15	6.89122e-14
ENSG00000090339_ICAM1	2.89517	6.02262e-15	8.2591e-14
ENSG00000105707_HPN	-3.49117	6.64652e-15	9.07107e-14
ENSG00000117322_CR2	1.39089	8.99171e-15	1.21614e-13
ENSG00000250722_SEPP1	1.60547	1.56148e-14	2.07935e-13
ENSG00000236700_LINC01010	-1.84094	2.2188e-14	2.92734e-13
ENSG00000163803_PLB1	-1.58996	2.90169e-14	3.81419e-13
ENSG00000236956_NF1P8	4.02432	2.95419e-14	3.87605e-13
ENSG00000168702_LRP1B	-1.91979	3.54833e-14	4.63003e-13
ENSG00000163216_SPRR2D	-1.63712	3.63759e-14	4.73784e-13
ENSG00000183840_GPR39	1.02428	4.33034e-14	5.62714e-13
ENSG00000105514_RAB3D	2.08185	4.7201e-14	6.10318e-13
ENSG00000100100_PIK3IP1	1.13012	5.75578e-14	7.3954e-13
ENSG00000231971_RP11-557H15	-4.16025	6.64203e-14	8.5111e-13
ENSG00000250208_FZD10-AS1	-2.06401	7.78982e-14	9.91066e-13
ENSG00000173918_C1QTNF1	3.77003	8.73222e-14	1.10898e-12
ENSG00000077092_RARB	-1.1193	9.82005e-14	1.24161e-12
ENSG00000133424_LARGE	-2.15563	9.85351e-14	1.24474e-12
ENSG00000117148_ACTL8	1.53838	1.02572e-13	1.2923e-12
ENSG00000072195_SPEG	1.19385	1.15696e-13	1.4538e-12
ENSG00000156284_CLDN8	2.33596	1.57097e-13	1.95507e-12
ENSG00000135925_WNT10A	1.63803	2.01116e-13	2.48124e-12
ENSG00000156475_PPP2R2B	-2.06761	2.172e-13	2.67736e-12
ENSG00000204516_MICB	-1.39142	2.24187e-13	2.75634e-12
ENSG00000132688_NES	2.086	2.27943e-13	2.79529e-12
ENSG00000187172_BAGE2	-3.03649	2.5332e-13	3.09054e-12
ENSG00000101213_PTK6	2.79537	3.25306e-13	3.93847e-12
ENSG00000142973_CYP4B1	2.63153	3.3759e-13	4.08372e-12
ENSG00000248994_RP11-259O2	-1.48535	3.48546e-13	4.20911e-12
ENSG00000119943_PYROXD2	1.59976	4.91496e-13	5.86587e-12
ENSG00000189212_DPY19L2P1	1.21015	5.00838e-13	5.97237e-12
ENSG00000130475_FCHO1	2.28267	5.70809e-13	6.79539e-12
ENSG00000182759_MAFA	-1.58075	6.09737e-13	7.23467e-12
ENSG00000111186_WNT5B	1.23826	7.60404e-13	8.97755e-12
ENSG00000090376_IRAK3	1.303	7.68881e-13	9.07013e-12
ENSG00000188373_C10orf99	-2.86552	7.97326e-13	9.3979e-12
ENSG00000163064_EN1	-1.11435	9.75571e-13	1.14327e-11
ENSG00000041982_TNC	-1.03425	1.00852e-12	1.17995e-11
ENSG00000122641_INHBA	3.4198	1.06822e-12	1.24571e-11
ENSG00000214290_COLCA2	1.25101	2.13229e-12	2.4505e-11
ENSG00000118523_CTGF	1.06847	2.14942e-12	2.46819e-11
ENSG00000179277_MEIS3P1	1.19877	3.11518e-12	3.53732e-11
ENSG00000135333_EPHA7	-2.38994	3.5525e-12	4.01154e-11
ENSG00000004846_ABCB5	2.1768	4.39341e-12	4.92214e-11
ENSG00000242282_AC108488	1.5158	5.92074e-12	6.57645e-11
ENSG00000115009_CCL20	1.8445	6.62399e-12	7.31649e-11
ENSG00000196622_RIMBP3	-1.26569	7.2532e-12	7.98805e-11
ENSG00000239697_TNFSF12	2.63956	8.13751e-12	8.94123e-11
ENSG00000165959_CLMN	1.01312	8.71439e-12	9.56771e-11
ENSG00000005001_PRSS22	1.09544	8.73767e-12	9.58589e-11
ENSG00000170786_SDR16C5	2.27537	2.26898e-11	2.40775e-10
ENSG00000151065_DCP1B	-1.85846	2.48604e-11	2.63026e-10
ENSG00000133328_HRASLS2	1.5569	2.62148e-11	2.76944e-10
ENSG00000125089_SH3TC1	-2.37441	3.22644e-11	3.38598e-10
ENSG00000105711_SCN1B	-1.67036	4.30601e-11	4.48592e-10
ENSG00000169760_NLGN1	-1.19902	5.12283e-11	5.29817e-10
ENSG00000196167_COLCA1	1.60733	5.51015e-11	5.67407e-10
ENSG00000092295_TGM1	-1.64325	5.89297e-11	6.04209e-10
ENSG00000214456_PLIN5	3.09703	5.98968e-11	6.13684e-10
ENSG00000081041_CXCL2	2.02766	6.08168e-11	6.22216e-10
ENSG00000120708_TGFBI	1.02308	6.97746e-11	7.10296e-10
ENSG00000114771_AADAC	-2.01921	7.76495e-11	7.88212e-10
ENSG00000231439_WASIR2	1.21922	8.43241e-11	8.52325e-10
ENSG00000196074_SYCP2	1.05359	8.51752e-11	8.60318e-10
ENSG00000215039_CD27-AS1	1.0822	8.78022e-11	8.85598e-10
ENSG00000188660_LINC00319	-1.00365	1.00006e-10	1.00442e-09
ENSG00000179178_TMEM125	1.33332	1.11146e-10	1.11161e-09
ENSG00000049249_TNFRSF9	2.50654	1.13421e-10	1.1332e-09
ENSG00000064218_DMRT3	-1.53525	1.19781e-10	1.19296e-09
ENSG00000258659_TRIM34	1.12639	1.86418e-10	1.82102e-09
ENSG00000125848_FLRT3	1.13268	1.959e-10	1.91103e-09
ENSG00000131773_KHDRBS3	-1.90494	2.21753e-10	2.15292e-09
ENSG00000167315_ACAA2	1.21042	3.1668e-10	3.03527e-09
ENSG00000005513_SOX8	-1.1802	3.38086e-10	3.22743e-09
ENSG00000163734_CXCL3	1.87093	3.52333e-10	3.35221e-09
ENSG00000174080_CTSF	1.09956	4.38985e-10	4.13254e-09
ENSG00000163040_CCDC74A	1.69709	4.45798e-10	4.19115e-09
ENSG00000182938_OTOP3	1.62158	4.55595e-10	4.27761e-09
ENSG00000215386_LINC00478	1.37284	5.45163e-10	5.08171e-09
ENSG00000177409_SAMD9L	1.58347	5.83669e-10	5.42299e-09
ENSG00000163817_SLC6A20	1.16243	6.03117e-10	5.58186e-09
ENSG00000196814_MVB12B	1.42412	6.63028e-10	6.12045e-09
ENSG00000164116_GUCY1A3	-1.14155	6.68316e-10	6.16528e-09
ENSG00000204397_CARD16	1.49773	9.26953e-10	8.44741e-09
ENSG00000197991_PCDH20	-1.10672	1.07281e-09	9.72071e-09
ENSG00000128683_GAD1	-1.02602	1.10348e-09	9.9859e-09
ENSG00000243444_PALM2	1.13013	1.23786e-09	1.11525e-08
ENSG00000088756_ARHGAP28	1.64512	1.24687e-09	1.12194e-08
ENSG00000074047_GLI2	-1.39847	1.30301e-09	1.16804e-08
ENSG00000104368_PLAT	1.07824	1.48678e-09	1.32362e-08
ENSG00000130055_GDPD2	-1.73779	2.07951e-09	1.82734e-08
ENSG00000164056_SPRY1	2.20381	2.33016e-09	2.03632e-08
ENSG00000102452_NALCN	1.17529	2.4361e-09	2.1211e-08
ENSG00000244115_DNAJC25-GNG10	3.34755	2.77148e-09	2.39993e-08
ENSG00000172828_CES3	1.67867	3.14452e-09	2.70001e-08
ENSG00000213648_SULT1A4	1.76417	3.1973e-09	2.74098e-08
ENSG00000185215_TNFAIP2	1.42505	3.23958e-09	2.77495e-08
ENSG00000225932_CTAGE4	-9.53012	3.67301e-09	3.1237e-08
ENSG00000079308_TNS1	1.29988	3.96376e-09	3.35496e-08
ENSG00000129682_FGF13	-1.83261	6.71175e-09	5.54594e-08
ENSG00000149260_CAPN5	1.44607	6.79721e-09	5.61331e-08
ENSG00000135480_KRT7	1.73669	7.44741e-09	6.12897e-08
ENSG00000165092_ALDH1A1	1.32328	7.63139e-09	6.27314e-08
ENSG00000223802_CERS1	-1.35817	7.65835e-09	6.29167e-08
ENSG00000170500_LONRF2	1.09742	7.66465e-09	6.29322e-08
ENSG00000272989_RP13-616I3	-1.36214	9.06784e-09	7.3934e-08
ENSG00000138311_ZNF365	1.84456	9.28797e-09	7.55217e-08
ENSG00000196482_ESRRG	-2.73548	1.14772e-08	9.23744e-08
ENSG00000053108_FSTL4	-1.49578	1.17633e-08	9.45709e-08
ENSG00000186462_NAP1L2	2.08079	1.31244e-08	1.04922e-07
ENSG00000163995_ABLIM2	-1.59084	1.41836e-08	1.12883e-07
ENSG00000144655_CSRNP1	1.03613	1.78353e-08	1.40768e-07
ENSG00000099365_STX1B	1.41448	2.57796e-08	2.01021e-07
ENSG00000205363_C15orf59	-1.78765	3.02002e-08	2.33957e-07
ENSG00000106123_EPHB6	1.16061	3.20887e-08	2.47914e-07
ENSG00000179148_ALOXE3	1.18407	3.39554e-08	2.61204e-07
ENSG00000137691_C11orf70	1.06373	3.80277e-08	2.90649e-07
ENSG00000109101_FOXN1	-1.37144	4.26487e-08	3.2475e-07
ENSG00000205076_LGALS7	-1.92984	4.62786e-08	3.51451e-07
ENSG00000186212_SOWAHB	-1.16268	5.10543e-08	3.86689e-07
ENSG00000161905_ALOX15	-1.26198	6.24342e-08	4.68404e-07
ENSG00000187801_ZFP69B	1.098	7.67937e-08	5.71028e-07
ENSG00000178852_EFCAB13	-1.50557	8.21875e-08	6.10181e-07
ENSG00000115718_PROC	-1.86113	8.86595e-08	6.54145e-07
ENSG00000233221_AC133785	-1.30013	9.9913e-08	7.32627e-07
ENSG00000179528_LBX2	2.27422	1.40504e-07	1.0127e-06
ENSG00000180818_HOXC10	1.29086	1.40383e-07	1.0127e-06
ENSG00000170153_RNF150	-1.26391	1.42629e-07	1.02685e-06
ENSG00000104725_NEFL	-1.02227	1.49402e-07	1.07074e-06
ENSG00000069764_PLA2G10	-1.99365	1.53601e-07	1.09807e-06
ENSG00000154096_THY1	1.70233	2.01681e-07	1.42466e-06
ENSG00000185338_SOCS1	-1.16641	2.29347e-07	1.60419e-06
ENSG00000181634_TNFSF15	1.07759	2.45304e-07	1.70577e-06
ENSG00000134986_NREP	-1.15494	2.5226e-07	1.75328e-06
ENSG00000260920_RP1-228H13	1.1786	2.79548e-07	1.92884e-06
ENSG00000182168_UNC5C	1.47099	2.96901e-07	2.04068e-06
ENSG00000170775_GPR37	-1.08167	2.97427e-07	2.04331e-06
ENSG00000185652_NTF3	1.82953	3.42358e-07	2.33622e-06
ENSG00000010810_FYN	1.02563	3.94959e-07	2.67596e-06
ENSG00000115705_TPO	2.14836	4.38954e-07	2.95719e-06
ENSG00000204060_FOXO6	-1.23834	5.01098e-07	3.34268e-06
ENSG00000203635_AC144450	2.18709	5.59813e-07	3.71351e-06
ENSG00000120875_DUSP4	1.26196	6.22438e-07	4.089e-06
ENSG00000094755_GABRP	1.46817	7.37549e-07	4.81415e-06
ENSG00000138207_RBP4	1.92218	7.99746e-07	5.19634e-06
ENSG00000138639_ARHGAP24	-1.45269	8.77647e-07	5.67407e-06
ENSG00000116299_KIAA1324	1.84811	9.38159e-07	6.03792e-06
ENSG00000167711_SERPINF2	1.33002	9.9857e-07	6.41225e-06
ENSG00000228630_HOTAIR	1.0707	1.04116e-06	6.66174e-06
ENSG00000170049_KCNAB3	1.23255	1.08712e-06	6.94335e-06
ENSG00000173947_PIFO	1.76485	1.19415e-06	7.59971e-06
ENSG00000134072_CAMK1	1.22606	1.19699e-06	7.61439e-06
ENSG00000145107_TM4SF19	-1.52738	1.31037e-06	8.27657e-06
ENSG00000114656_KIAA1257	1.25765	1.5285e-06	9.54445e-06
ENSG00000141574_SECTM1	-1.25588	1.55931e-06	9.71555e-06
ENSG00000183145_RIPPLY3	1.04621	1.62119e-06	1.00835e-05
ENSG00000153976_HS3ST3A1	-1.10601	1.80911e-06	1.11647e-05
ENSG00000102466_FGF14	1.47778	1.9177e-06	1.18093e-05
ENSG00000107719_PALD1	1.46389	2.16575e-06	1.32113e-05
ENSG00000224950_RP5-1086K13	-1.37546	2.16459e-06	1.32113e-05
ENSG00000118777_ABCG2	1.03601	2.38278e-06	1.44303e-05
ENSG00000150630_VEGFC	1.64739	2.46369e-06	1.48949e-05
ENSG00000140092_FBLN5	1.42027	2.59771e-06	1.56521e-05
ENSG00000145248_SLC10A4	1.38157	2.60764e-06	1.57053e-05
ENSG00000197647_ZNF433	1.12874	2.63893e-06	1.5867e-05
ENSG00000196208_GREB1	1.68845	2.75392e-06	1.65096e-05
ENSG00000184226_PCDH9	-1.25577	3.19889e-06	1.90094e-05
ENSG00000142623_PADI1	1.40306	3.52063e-06	2.08345e-05
ENSG00000080031_PTPRH	1.49926	3.59554e-06	2.12074e-05
ENSG00000129675_ARHGEF6	-1.21473	3.66477e-06	2.15623e-05
ENSG00000119121_TRPM6	1.55081	3.67035e-06	2.15862e-05
ENSG00000064489_MEF2BNB-MEF2B	-1.19261	4.17429e-06	2.4345e-05
ENSG00000135116_HRK	-1.44114	4.17528e-06	2.4345e-05
ENSG00000111344_RASAL1	1.27373	4.21622e-06	2.45737e-05
ENSG00000145362_ANK2	1.18595	4.26327e-06	2.48276e-05
ENSG00000166793_YPEL4	1.47403	4.32567e-06	2.51499e-05
ENSG00000003436_TFPI	1.6988	5.30514e-06	3.0472e-05
ENSG00000234840_RP11-399D6	1.46212	5.33683e-06	3.06047e-05
ENSG00000120278_PLEKHG1	-1.15745	6.33803e-06	3.58845e-05
ENSG00000144843_ADPRH	1.6314	6.76922e-06	3.81893e-05
ENSG00000260400_RP11-119F7	-1.16174	7.07963e-06	3.98146e-05
ENSG00000176692_FOXC2	1.80673	7.10145e-06	3.99215e-05
ENSG00000260604_RP1-140K8	1.30616	7.84656e-06	4.37995e-05
ENSG00000164749_HNF4G	1.21773	8.28469e-06	4.59752e-05
ENSG00000198417_MT1F	1.04532	8.39429e-06	4.65472e-05
ENSG00000141968_VAV1	1.2281	9.75398e-06	5.34838e-05
ENSG00000261572_RP11-384L8	1.79549	1.03316e-05	5.63694e-05
ENSG00000143382_ADAMTSL4	-1.10932	1.05428e-05	5.74117e-05
ENSG00000127920_GNG11	1.408	1.07166e-05	5.82694e-05
ENSG00000233030_RP11-196G18	1.09109	1.08008e-05	5.87048e-05
ENSG00000204175_GPRIN2	1.50191	1.38276e-05	7.36407e-05
ENSG00000261087_KB-1460A1	-1.23532	1.42134e-05	7.55539e-05
ENSG00000261015_RP1-90J20	-1.19255	1.44027e-05	7.64464e-05
ENSG00000129204_USP6	1.40721	1.45834e-05	7.7332e-05
ENSG00000181381_DDX60L	1.54294	1.47263e-05	7.80476e-05
ENSG00000261786_RP4-555D20	-1.13105	1.67764e-05	8.81269e-05
ENSG00000164342_TLR3	1.10892	1.68098e-05	8.82701e-05
ENSG00000262503_RP11-530N7	1.45014	1.71208e-05	8.97381e-05
ENSG00000253541_SEPT10P1	-1.32009	1.7719e-05	9.2669e-05
ENSG00000240859_AC093627	1.116	1.81853e-05	9.50033e-05
ENSG00000105808_RASA4	-1.2329	1.86934e-05	9.74791e-05
ENSG00000069702_TGFBR3	1.2695	2.31452e-05	0.000118697
ENSG00000154645_CHODL	1.34814	2.64367e-05	0.000134802
ENSG00000176490_DIRAS1	1.61421	2.65729e-05	0.000135399
ENSG00000119698_PPP4R4	-1.15118	2.74439e-05	0.000139488
ENSG00000173467_AGR3	-1.40792	4.01604e-05	0.000198389
ENSG00000196104_SPOCK3	-1.12541	5.59523e-05	0.000269957
ENSG00000036448_MYOM2	-1.34217	6.11451e-05	0.000292831
ENSG00000196934_RIMBP3B	-1.43497	6.29734e-05	0.000301283
ENSG00000213694_S1PR3	1.05286	7.09938e-05	0.000336831
ENSG00000198768_APCDD1L	1.14372	7.20993e-05	0.000341621
ENSG00000008226_DLEC1	-1.06956	7.26158e-05	0.000343726
ENSG00000173546_CSPG4	1.07991	7.45343e-05	0.00035199
ENSG00000189182_KRT77	-1.24959	7.72016e-05	0.000363623
ENSG00000248161_RP11-499E18	1.20924	8.11082e-05	0.000380701
ENSG00000127084_FGD3	1.0503	9.21325e-05	0.000426678
ENSG00000188013_MEIS3P2	1.37357	9.63982e-05	0.000445073
ENSG00000162981_FAM84A	-1.06176	0.000109783	0.000501191
ENSG00000204775_KM-PA-2	2.74678	0.000114498	0.000520719
ENSG00000171403_KRT9	1.1059	0.00013892	0.000621676
ENSG00000168993_CPLX1	-1.11157	0.000154774	0.000686161
ENSG00000101333_PLCB4	1.26499	0.000165838	0.000732026
ENSG00000154065_ANKRD29	1.24231	0.000174262	0.000766132
ENSG00000164690_SHH	-1.416	0.000181265	0.00079252
ENSG00000181625_SLX1B	-2.81892	0.000206573	0.00089304
ENSG00000141497_ZMYND15	1.21168	0.000273559	0.0011549
ENSG00000266010_GATA6-AS1	1.21784	0.00031133	0.00129975
ENSG00000157502_MUM1L1	-1.1376	0.000314805	0.00131183
ENSG00000267801_RP11-552F3	1.1614	0.000335796	0.00138815
ENSG00000010319_SEMA3G	1.20903	0.000339365	0.00140088
ENSG00000104081_BMF	-1.18551	0.000362537	0.00148877
ENSG00000179477_ALOX12B	1.08637	0.000403438	0.00163833
ENSG00000171587_DSCAM	1.22863	0.000411713	0.0016691
ENSG00000233198_RNF224	-1.11867	0.000451912	0.00181401
ENSG00000272869_CTC-487M23	-1.67308	0.000508152	0.00201705
ENSG00000250616_RP11-455F5	1.10919	0.000510982	0.00202716
ENSG00000152779_SLC16A12	1.02765	0.000555984	0.00218322
ENSG00000237594_AP000251	1.06419	0.000583423	0.00227842
ENSG00000165985_C1QL3	-1.01993	0.000606554	0.00235842
ENSG00000182389_CACNB4	1.0698	0.000653189	0.00251982
ENSG00000159674_SPON2	1.211	0.000661615	0.00254888
ENSG00000120328_PCDHB12	-1.01646	0.000680662	0.00261449
ENSG00000180044_C3orf80	-1.04337	0.000719928	0.00274829
ENSG00000262621_NAA60	-1.23876	0.000817475	0.0030819
ENSG00000180616_SSTR2	1.01992	0.000876993	0.0032889
ENSG00000132122_SPATA6	1.11553	0.00104021	0.00382753
ENSG00000163531_NFASC	1.04414	0.00109648	0.0040077
ENSG00000121207_LRAT	1.13331	0.00112175	0.00408851
ENSG00000262601_CTC-786C10	-1.13923	0.00114245	0.00415758
ENSG00000241316_RP11-81N13	1.09863	0.00136792	0.0048969
ENSG00000136040_PLXNC1	1.10977	0.00171792	0.00600219
ENSG00000257342_RP11-571M6	-3.67934	0.00203113	0.00696345
ENSG00000125878_TCF15	1.07786	0.00255264	0.00851596
ENSG00000150551_LYPD1	1.19356	0.00354152	0.0113288
ENSG00000123500_COL10A1	1.0837	0.00399515	0.0126184
ENSG00000259319_RP11-293M10	1.22519	0.0042215	0.0132265
ENSG00000244270_RPL32P29	-1.05927	0.00611261	0.0182993
ENSG00000265500_SENP3-EIF4A1	1.08926	0.0187807	0.0484008
ENSG00000260272_RP11-20I23	-1.00917	0.0193158	0.0495918
