# Supplementary material for: Dysregulated ceramides metabolism by fatty acid 2-hydroxylase exposes a metabolic vulnerability to target cancer metastasis
Source: Signal Transduct Target Ther. 2022 Oct 24;7:370. doi: 10.1038/s41392-022-01199-1 (PMC9588768; doi:10.1038/s41392-022-01199-1)
Supplement: Supplementary file 4 — Supplementary table 3 [file 41392_2022_1199_MOESM4_ESM.xlsx]

## Sheet: shFA2H#1 vs shCtrl
Supplementary table 3. The results of Lipidomics
No.	DIFF	LipidIon	LipidGroup	Class	FattyAcid	FA1	FA2	FA3	FA4	IonFormula	CalMz	RT (min)	Fold change	p-value	OPLS_DA VIP	QCRSD	QC1	QC2	QC3	G1	G2	G3	G4	G5	G6	Sh2-1	Sh2-2	Sh2-3	Sh2-4	Sh2-5	Sh2-6	Sh8-1	Sh8-2	Sh8-3	Sh8-4	Sh8-5	Sh8-6
1POS		So(d16:1)+H	So(d16:1)+H	So	(d16:1)	(d16:1)	0	0		C16 H34 O2 N1	272.258	2.24429	0.840977	0.011279	0.319199	0.0181758	2.12896e+08	2.06291e+08	2.06372e+08	2.89682e+08	2.70508e+08	2.47642e+08	2.39218e+08	2.24824e+08	2.25365e+08	2.08847e+08	1.96844e+08	2.08756e+08	2.33663e+08	2.02208e+08	2.08827e+08	2.41587e+08	1.71811e+08	2.1688e+08	1.847e+08	2.00382e+08	2.13561e+08
2POS		So(d16:0)+H	So(d16:0)+H	So	(d16:0)	(d16:0)	0	0		C16 H36 O2 N1	274.274	2.00097	1.15546	0.114984	2.95624	0.0248179	1.51169e+10	1.44923e+10	1.51491e+10	1.89859e+10	1.77869e+10	1.60031e+10	1.53282e+10	1.58071e+10	1.56001e+10	2.06992e+10	1.6995e+10	2.08392e+10	2.0607e+10	1.36849e+10	2.21561e+10	1.31996e+10	1.38494e+10	1.28687e+10	1.08113e+10	1.22966e+10	1.15725e+10
3POS		So(d17:1)+H	So(d17:1)+H	So	(d17:1)	(d17:1)	0	0		C17 H36 O2 N1	286.274	2.639	1.0974	0.420044	0.0557762	0.0662225	1.24955e+07	1.40598e+07	1.40348e+07	1.42509e+07	1.54299e+07	1.30646e+07	1.08932e+07	1.29163e+07	1.1049e+07	1.2236e+07	1.59463e+07	9.9775e+06	1.3174e+07	1.47297e+07	1.90987e+07	2.01901e+07	1.03566e+07	1.30116e+07	1.07084e+07	2.00347e+07	1.63548e+07
4POS		So(d16:0+pO)+H	So(d16:0+pO)+H	So	(d16:0+pO)	(d16:0+pO)	0	0		C16 H36 O3 N1	290.269	0.397577	0.669762	0.23912	0.0409093	0.20441	3.96671e+06	2.7113e+06	3.9689e+06	2.0619e+06	6.96941e+06	7.80498e+06	4.67603e+06	2.02844e+06	2.60602e+06	2.92748e+06	4.60991e+06	2.64507e+06	1.8683e+06	2.82019e+06	2.6412e+06	8.33332e+06	2.46225e+06	3.66372e+06	3.23974e+06	1.83621e+06	5.32886e+06
5POS		So(d16:0+pO)+H	So(d16:0+pO)+H	So	(d16:0+pO)	(d16:0+pO)	0	0		C16 H36 O3 N1	290.269	1.04235	0.428343	0.219141	0.0606995	0.0955812	1.2141e+06	1.26403e+06	1.45157e+06	5.44272e+06	1.05216e+07	2.10031e+06	1.1599e+06	563609	2.70417e+06	1.67271e+06	1.96449e+06	1.21719e+06	1.50233e+06	2.23207e+06	1.04564e+06	2.78357e+06	879799	3.83601e+06	3.01916e+06	670785	8.31306e+06
6POS		So(d16:0+pO)+H	So(d16:0+pO)+H	So	(d16:0+pO)	(d16:0+pO)	0	0		C16 H36 O3 N1	290.269	1.731	1.51903	0.000914061	0.787202	0.00508771	3.45075e+08	3.48129e+08	3.45083e+08	1.97119e+08	3.65505e+08	3.45043e+08	2.65533e+08	2.94311e+08	3.35091e+08	4.19151e+08	4.55688e+08	4.95645e+08	4.59687e+08	4.64881e+08	4.43158e+08	1.70207e+08	9.77891e+07	1.48482e+08	2.53885e+08	2.95457e+08	2.77392e+08
7POS		So(d16:0+pO)+H	So(d16:0+pO)+H	So	(d16:0+pO)	(d16:0+pO)	0	0		C16 H36 O3 N1	290.269	0.189165	0.963352	0.948703	0.0190889	0.0678958	663286	595475	587109	788101	472945	2.7893e+06	388378	640705	657941	1.03444e+06	202556	440782	715618	2.72808e+06	405631	415284	403400	1.35845e+06	491097	491477	407562
8POS		So(d16:0+pO)+H	So(d16:0+pO)+H	So	(d16:0+pO)	(d16:0+pO)	0	0		C16 H36 O3 N1	290.269	0.83502	0.7346	0.389211	0.0427827	0.107365	1.65616e+06	1.39888e+06	1.72261e+06	1.67029e+06	6.42575e+06	5.88811e+06	3.62931e+06	1.53923e+06	3.16468e+06	3.11296e+06	3.71859e+06	1.33137e+06	1.28218e+06	5.52292e+06	1.42633e+06	1.48003e+06	2.07736e+06	3.97833e+06	4.0048e+06	1.47026e+06	1.49721e+06
9POS		So(d16:0+pO)+H	So(d16:0+pO)+H	So	(d16:0+pO)	(d16:0+pO)	0	0		C16 H36 O3 N1	290.269	1.435	0.932975	0.848364	0.017026	0.0780239	2.35097e+06	2.74113e+06	2.49472e+06	1.17653e+06	1.80938e+06	4.10123e+06	6.26893e+06	1.47864e+06	2.27134e+06	2.75355e+06	2.55352e+06	4.10865e+06	1.34907e+06	4.18641e+06	1.00831e+06	1.16436e+06	1.35769e+06	9.9785e+06	9.8869e+06	1.58203e+06	1.34607e+06
10POS		So(d16:0+pO)+H	So(d16:0+pO)+H	So	(d16:0+pO)	(d16:0+pO)	0	0		C16 H36 O3 N1	290.269	34.8822	1.2167	0.215672	0.0267377	0.162065	935758	1.25081e+06	1.26631e+06	1.36075e+06	1.13246e+06	1.06988e+06	1.13087e+06	1.22919e+06	1.1058e+06	2.1707e+06	1.6543e+06	959475	1.24456e+06	1.37255e+06	1.15051e+06	1.15784e+06	657923	2.00966e+06	1.64638e+06	1.01973e+06	1.15562e+06
11POS		So(d16:0+pO)+H	So(d16:0+pO)+H	So	(d16:0+pO)	(d16:0+pO)	0	0		C16 H36 O3 N1	290.269	34.2677	0.77632	0.485422	0.0225845	0.0832738	1.89081e+06	1.63605e+06	1.6484e+06	2.05885e+06	1.61469e+06	6.27034e+06	1.59688e+06	1.67345e+06	2.8605e+06	3.69107e+06	1.68154e+06	1.63166e+06	1.98079e+06	1.72197e+06	1.77209e+06	1.74055e+06	1.39898e+06	4.17777e+06	1.54644e+06	1.57674e+06	1.43486e+06
12POS		So(d16:0+pO)+H	So(d16:0+pO)+H	So	(d16:0+pO)	(d16:0+pO)	0	0		C16 H36 O3 N1	290.269	33.659	0.780988	0.359851	0.0173649	0.117782	1.89148e+06	1.57413e+06	1.53281e+06	844564	1.29406e+06	2.70052e+06	898531	2.79791e+06	1.45914e+06	1.26547e+06	1.65526e+06	1.03274e+06	1.22869e+06	1.23441e+06	1.3892e+06	1.00057e+06	1.4529e+06	3.95091e+06	1.27409e+06	961992	891541
13POS		So(d16:0+pO)+H	So(d16:0+pO)+H	So	(d16:0+pO)	(d16:0+pO)	0	0		C16 H36 O3 N1	290.269	34.5052	0.604141	0.0469215	0.0593831	0.0322377	2.0594e+06	1.93088e+06	1.99196e+06	2.47126e+06	4.70914e+06	4.67635e+06	1.998e+06	2.55007e+06	4.69023e+06	1.98831e+06	2.30251e+06	1.92305e+06	2.11889e+06	2.38356e+06	2.02807e+06	2.14499e+06	2.78638e+06	5.75384e+06	4.76078e+06	1.36407e+06	2.62035e+06
14POS		So(d18:2)+H	So(d18:2)+H	So	(d18:2)	(d18:2)	0	0		C18 H36 O2 N1	298.274	2.49329	1.34737	0.0135503	0.209884	0.0276611	3.07111e+07	2.92687e+07	3.07234e+07	3.94559e+07	4.06262e+07	3.69867e+07	3.22975e+07	3.05277e+07	2.82676e+07	5.91511e+07	3.4473e+07	4.52647e+07	4.69626e+07	4.45437e+07	5.00757e+07	3.35832e+07	2.80601e+07	4.14253e+07	2.9354e+07	2.66363e+07	2.80787e+07
15POS		So(d18:1)+H	So(d18:1)+H	So	(d18:1)	(d18:1)	0	0		C18 H38 O2 N1	300.29	3.232	1.21748	0.141154	0.123408	0.0286952	3.06193e+07	3.21376e+07	3.05652e+07	4.03458e+07	3.08292e+07	2.8089e+07	3.27149e+07	2.44977e+07	2.3155e+07	3.23473e+07	3.35744e+07	2.43244e+07	4.10255e+07	4.38095e+07	4.36168e+07	3.87886e+07	2.23013e+07	2.69976e+07	2.35162e+07	2.36701e+07	2.71373e+07
16POS		So(d18:1)+H	So(d18:1)+H	So	(d18:1)	(d18:1)	0	0		C18 H38 O2 N1	300.29	3.07979	0.991992	0.944532	0.120283	0.00341162	3.34367e+08	3.32391e+08	3.32407e+08	5.57631e+08	4.80548e+08	4.24274e+08	3.87045e+08	3.19679e+08	3.31042e+08	4.12899e+08	3.70302e+08	2.98545e+08	4.73326e+08	4.74415e+08	4.50711e+08	4.09468e+08	2.86978e+08	3.14807e+08	2.80393e+08	2.56809e+08	3.15442e+08
17POS		So(d18:0)+H	So(d18:0)+H	So	(d18:0)	(d18:0)	0	0		C18 H40 O2 N1	302.305	3.36969	0.969804	0.76384	0.130802	0.0113251	4.27249e+08	4.18897e+08	4.27195e+08	6.08522e+08	5.86074e+08	4.11393e+08	4.53661e+08	5.10145e+08	3.21716e+08	4.43975e+08	4.19057e+08	4.93392e+08	5.02031e+08	4.81915e+08	4.63828e+08	8.16997e+08	5.38197e+08	5.50327e+08	4.70463e+08	5.68836e+08	4.90126e+08
18POS		WE(19:2)+NH4	WE(19:2)+NH4	WE	(19:2)	(19:2)	0	0		H38 C19 O2 N1	312.29	2.22221	0.553199	0.0871621	0.108739	0.0185401	7.89341e+06	7.86373e+06	8.133e+06	2.18652e+07	9.37884e+06	1.207e+07	5.8854e+06	1.43101e+07	6.41388e+06	4.53078e+06	4.69072e+06	5.65537e+06	6.76585e+06	9.15229e+06	7.88652e+06	1.14809e+07	1.01953e+07	7.10482e+06	4.80724e+06	1.22175e+07	6.08006e+06
19POS		WE(19:1)+NH4	WE(19:1)+NH4	WE	(19:1)	(19:1)	0	0		H40 C19 O2 N1	314.305	2.63618	0.895183	0.189147	0.0562023	0.0123436	2.05376e+07	2.00939e+07	2.01164e+07	2.47322e+07	1.99148e+07	2.05156e+07	1.85104e+07	2.15297e+07	1.66607e+07	1.94816e+07	1.7896e+07	1.37933e+07	1.74392e+07	1.97308e+07	2.07491e+07	2.82273e+07	2.3553e+07	1.33625e+07	1.59697e+07	2.99384e+07	2.21679e+07
20POS		So(d18:1+hO)+H	So(d18:1+hO)+H	So	(d18:1+hO)	(d18:1+hO)	0	0		C18 H38 O3 N1	316.285	2.34783	0.951969	0.71724	0.0520089	0.021847	7.55752e+06	7.23547e+06	7.37643e+06	1.52771e+07	1.29149e+07	1.27103e+07	6.20142e+06	1.39243e+07	1.11876e+07	1.48199e+07	1.13816e+07	1.20195e+07	1.14455e+07	1.06667e+07	8.41395e+06	1.48038e+07	5.37643e+06	1.01648e+07	9.82916e+06	9.55808e+06	9.94076e+06
21POS		So(d18:0+pO)+H	So(d18:0+pO)+H	So	(d18:0+pO)	(d18:0+pO)	0	0		C18 H40 O3 N1	318.3	1.97643	0.97165	0.676058	0.664514	0.0294378	8.74081e+09	8.7371e+09	8.30083e+09	9.43936e+09	9.92407e+09	8.03203e+09	1.01177e+10	1.00367e+10	8.48912e+09	9.72075e+09	8.24899e+09	8.73395e+09	8.57567e+09	7.93799e+09	1.12329e+10	9.54345e+09	1.03111e+10	8.54976e+09	4.96156e+09	6.68596e+09	5.32953e+09
22POS		WE(3:0/18:2)+NH4	WE(21:2)+NH4	WE	(3:0/18:2)	(3:0)	(18:2)	0		H42 C21 O2 N1	340.321	2.77043	0.528958	0.00402997	0.333015	0.00495685	5.04099e+07	4.99127e+07	5.0166e+07	9.63594e+07	5.68207e+07	6.2775e+07	5.10343e+07	7.29501e+07	5.82585e+07	3.61863e+07	2.75447e+07	2.58228e+07	3.48947e+07	2.98005e+07	5.63812e+07	6.22183e+07	5.13326e+07	4.17919e+07	5.60441e+07	7.00687e+07	5.53063e+07
23POS		WE(21:1)+NH4	WE(21:1)+NH4	WE	(21:1)	(21:1)	0	0		H44 C21 O2 N1	342.337	3.54845	1.21712	0.050614	0.18469	0.0362915	4.77375e+07	4.76066e+07	5.07307e+07	4.85608e+07	4.34632e+07	4.38241e+07	3.24899e+07	4.10922e+07	2.93708e+07	4.79929e+07	4.51563e+07	4.03154e+07	4.90635e+07	4.96842e+07	5.84381e+07	6.58895e+07	4.60888e+07	4.77208e+07	4.09294e+07	6.8023e+07	4.96352e+07
24POS		MG(18:1)+H	MG(18:1)+H	MG	(18:1)	(18:1)	0	0		C21 H41 O4	357.3	5.31311	0.357924	1.52743e-05	0.227617	0.0197639	1.55204e+07	1.55154e+07	1.49927e+07	2.38424e+07	2.20947e+07	2.01804e+07	2.23715e+07	1.95145e+07	1.53078e+07	8.69806e+06	5.47242e+06	6.19774e+06	5.81218e+06	8.88853e+06	9.0671e+06	2.63829e+07	1.60932e+07	1.75253e+07	1.81393e+07	2.25786e+07	1.66434e+07
25POS		MG(18:1)+H	MG(18:1)+H	MG	(18:1)	(18:1)	0	0		C21 H41 O4	357.3	5.483	0.736344	0.0636531	0.0570269	0.085707	4.24498e+06	4.92723e+06	4.96019e+06	8.729e+06	5.90303e+06	7.18026e+06	4.34143e+06	5.81195e+06	4.59825e+06	4.61657e+06	5.16471e+06	4.88752e+06	4.09637e+06	3.4947e+06	4.66376e+06	3.12817e+06	3.71645e+06	5.39109e+06	5.47488e+06	8.81383e+06	4.35424e+06
26POS		WE(23:2)+NH4	WE(23:2)+NH4	WE	(23:2)	(23:2)	0	0		H46 C23 O2 N1	368.352	3.73065	1.08034	0.779602	0.0749442	0.0442146	3.6091e+07	3.59969e+07	3.88754e+07	7.57407e+07	3.23102e+07	5.04166e+07	3.88527e+07	3.27974e+07	760708	3.93883e+07	3.71263e+07	3.54926e+07	4.12856e+07	3.86003e+07	5.75334e+07	5.4759e+07	2.24202e+06	2.98307e+07	2.9408e+07	4.53385e+07	4.50924e+07
27POS		AcCa(14:1)+H	AcCa(14:1)+H	AcCa	(14:1)	(14:1)	0	0		C21 H40 O4 N1	370.295	2.11068	1.2425	0.0985821	0.0990971	0.0559355	1.56151e+07	1.40912e+07	1.54756e+07	1.16529e+07	1.40976e+07	1.93819e+07	8.93207e+06	1.77128e+07	1.43265e+07	1.53727e+07	1.51989e+07	2.15937e+07	1.66213e+07	1.98815e+07	1.83155e+07	1.47022e+07	1.67457e+07	1.65111e+07	1.3143e+07	1.47593e+07	1.65952e+07
28POS		AcCa(14:0)+H	AcCa(14:0)+H	AcCa	(14:0)	(14:0)	0	0		C21 H42 O4 N1	372.311	2.45783	2.52155	0.0485114	0.540482	0.00246729	1.739e+08	1.73159e+08	1.73158e+08	1.23772e+08	1.37443e+08	9.35405e+06	9.40378e+07	8.86967e+06	1.15352e+08	1.21978e+07	2.02722e+08	2.36431e+08	1.67104e+08	3.60002e+08	2.5415e+08	2.01015e+08	1.1666e+07	1.76667e+08	1.5411e+08	1.92359e+08	1.48335e+08
29POS		AcCa(15:0)+H	AcCa(15:0)+H	AcCa	(15:0)	(15:0)	0	0		C22 H44 O4 N1	386.326	2.78963	2.29123	0.0161365	0.263149	0.0737771	2.09674e+07	2.38816e+07	2.39107e+07	1.38772e+07	1.47977e+07	1.91558e+07	1.35841e+07	1.42349e+07	1.60603e+07	2.26795e+07	2.07497e+07	4.32278e+07	3.03252e+07	3.6019e+07	5.71276e+07	3.22533e+07	2.38377e+07	2.05988e+07	2.35992e+07	3.86039e+07	1.76736e+07
30POS		AcCa(16:1)+H	AcCa(16:1)+H	AcCa	(16:1)	(16:1)	0	0		C23 H44 O4 N1	398.326	2.58284	0.845119	0.531407	0.229628	0.0489868	1.38162e+08	1.26707e+08	1.38042e+08	1.29148e+08	1.61299e+08	1.98007e+08	1.05967e+08	1.50458e+08	1.50837e+08	3.56369e+07	1.10852e+08	4.79365e+07	1.39825e+08	1.75002e+08	2.47734e+08	1.46824e+08	1.94336e+08	1.43255e+08	1.40354e+08	2.63664e+08	1.57267e+08
31POS	Y	AcCa(16:0)+H	AcCa(16:0)+H	AcCa	(16:0)	(16:0)	0	0		C23 H46 O4 N1	400.342	3.24614	2.45679	4.04064e-05	2.3472	0.0223356	1.48792e+09	1.48767e+09	1.5461e+09	7.1161e+08	1.00727e+09	1.03386e+09	1.04297e+09	1.01251e+09	8.03963e+08	2.02623e+09	2.10716e+09	2.74597e+09	1.91351e+09	2.49954e+09	2.49557e+09	1.81478e+09	1.4023e+09	1.44614e+09	1.46332e+09	3.80824e+08	1.08249e+09
32POS		AcCa(17:1)+H	AcCa(17:1)+H	AcCa	(17:1)	(17:1)	0	0		C24 H46 O4 N1	412.342	2.95501	1.19535	0.547652	0.0418062	0.0257498	6.44133e+06	6.43101e+06	6.72742e+06	5.13764e+06	1.10485e+06	8.15509e+06	6.98233e+06	5.43401e+06	7.03965e+06	2.91708e+06	2.4449e+06	1.09739e+07	8.05654e+06	6.25874e+06	9.81562e+06	7.76938e+06	7.31816e+06	5.67999e+06	2.24409e+06	8.27229e+06	6.23773e+06
33POS		AcCa(17:0)+H	AcCa(17:0)+H	AcCa	(17:0)	(17:0)	0	0		C24 H48 O4 N1	414.358	3.60115	0.971863	0.745306	0.0376206	0.0162022	5.1873e+07	5.18699e+07	5.04293e+07	7.0138e+07	6.58476e+07	7.77367e+07	5.21512e+07	7.5924e+07	6.28578e+07	5.31472e+07	6.73464e+07	5.24243e+07	7.55924e+07	7.34185e+07	7.1341e+07	7.4741e+07	6.88123e+07	5.54176e+07	6.732e+07	7.85791e+07	5.65583e+07
34POS		AcCa(18:0)+H	AcCa(18:0)+H	AcCa	(18:0)	(18:0)	0	0		C25 H50 O4 N1	428.373	4.52945	2.10238	0.000196235	0.662158	0.0163821	1.58415e+08	1.54055e+08	1.53954e+08	7.62048e+07	9.87202e+07	1.10154e+08	1.07906e+08	1.40779e+08	9.53749e+07	2.45702e+08	1.98465e+08	2.00329e+08	1.70604e+08	2.75279e+08	2.32308e+08	2.34677e+08	1.4396e+08	1.54368e+08	1.70542e+08	1.97274e+08	1.5096e+08
35POS		AcCa(20:4)+H	AcCa(20:4)+H	AcCa	(20:4)	(20:4)	0	0		C27 H46 O4 N1	448.342	2.67	2.05245	0.530288	0.127829	0.0706014	1.88417e+06	1.88134e+06	2.12276e+06	2.89812e+06	2.82923e+06	3.16568e+06	2.03444e+06	2.32875e+06	1.8466e+06	1.09838e+06	1.33256e+06	2.16256e+06	588504	1.04238e+06	2.47733e+07	2.00509e+06	4.13729e+06	1.03482e+06	2.06624e+06	3.75007e+06	2.01246e+06
36POS		LPE(16:0)+H	LPE(16:0)+H	LPE	(16:0)	(16:0)	0	0		C21 H45 O7 N1 P1	454.293	3.25851	1.21343	0.461656	0.138932	0.0106185	2.78954e+07	2.83901e+07	2.78554e+07	4.36386e+06	2.57899e+07	3.05295e+07	2.68653e+07	2.59411e+07	2.30174e+07	2.1173e+07	2.21318e+07	2.62139e+07	2.2223e+07	2.13297e+07	5.257e+07	3.56786e+07	5.26307e+07	5.08288e+07	6.89884e+07	5.44123e+07	5.11038e+06
37POS		AcCa(20:1)+H	AcCa(20:1)+H	AcCa	(20:1)	(20:1)	0	0		C27 H52 O4 N1	454.389	4.68218	1.31009	0.0465793	0.237801	0.0116426	7.69009e+07	7.66507e+07	7.83193e+07	5.59226e+07	6.14635e+07	7.1864e+07	5.67987e+07	6.38383e+07	5.01352e+07	6.2518e+07	6.80573e+07	7.89183e+07	6.32148e+07	9.77753e+07	1.01179e+08	1.38751e+08	9.8025e+07	7.67456e+07	8.53172e+07	1.63074e+08	1.01688e+08
38POS		AcCa(20:0)+H	AcCa(20:0)+H	AcCa	(20:0)	(20:0)	0	0		C27 H54 O4 N1	456.405	6.42258	3.76374	0.000258183	0.371601	0.00588018	2.83881e+07	2.86794e+07	2.86789e+07	1.39762e+07	1.35108e+07	1.19184e+07	9.31851e+06	1.28476e+07	1.21169e+07	4.86917e+07	4.60975e+07	3.4128e+07	4.00748e+07	4.59584e+07	6.23935e+07	4.16973e+07	2.52458e+07	3.39759e+07	2.32358e+07	4.14926e+07	3.21351e+07
39POS		LPE(16:0p)+Na	LPE(16:0p)+Na	LPE	(16:0p)	(16:0p)	0	0		C21 H44 O6 N1 P1 Na1	460.28	3.95085	0.906633	0.259572	0.0421124	0.05471	1.70157e+07	1.88017e+07	1.8663e+07	2.16663e+07	1.73072e+07	1.6497e+07	1.9222e+07	1.7203e+07	1.51905e+07	2.0388e+07	1.43767e+07	1.3008e+07	1.62893e+07	1.5835e+07	1.71907e+07	1.64074e+07	1.43264e+07	1.68893e+07	1.28044e+07	1.37084e+07	1.68487e+07
40POS		LPC(14:1)+H	LPC(14:1)+H	LPC	(14:1)	(14:1)	0	0		C22 H45 O7 N1 P1	466.293	2.05986	0.207184	2.51065e-07	0.382498	0.0185819	3.02588e+07	2.9295e+07	3.02581e+07	4.45148e+07	4.82132e+07	5.22789e+07	3.75272e+07	4.53588e+07	4.45418e+07	1.03074e+07	9.45368e+06	4.53706e+06	5.21325e+06	1.91342e+07	7.79861e+06	3.71171e+07	4.12787e+07	2.43835e+07	3.58171e+07	4.43776e+07	3.19888e+07
41POS		LPE(17:0)+H	LPE(17:0)+H	LPE	(17:0)	(17:0)	0	0		C22 H47 O7 N1 P1	468.308	4.12453	0.589002	0.012624	0.0875674	0.0597913	2.809e+06	2.53642e+06	2.82721e+06	6.34581e+06	6.31474e+06	5.83293e+06	5.40641e+06	5.80232e+06	6.10465e+06	4.56539e+06	4.54731e+06	3.45248e+06	1.7252e+06	1.45462e+06	5.3453e+06	6.70827e+06	4.67383e+06	5.57861e+06	4.92179e+06	1.40545e+07	6.34279e+06
42POS	Y	LPC(14:0)+H	LPC(14:0)+H	LPC	(14:0)	(14:0)	0	0		C22 H47 O7 N1 P1	468.308	2.4563	0.38429	7.9003e-05	1.20851	0.0224183	3.52479e+08	3.52475e+08	3.66343e+08	6.80362e+08	7.09827e+08	6.79674e+08	4.16667e+08	5.77805e+08	6.38853e+08	2.27476e+08	2.05144e+08	1.50032e+08	3.2758e+08	2.58329e+08	2.54537e+08	4.21752e+08	2.23721e+08	2.80812e+08	3.12264e+08	5.09948e+08	3.06232e+08
43POS		LPE(18:2)+H	LPE(18:2)+H	LPE	(18:2)	(18:2)	0	0		C23 H45 O7 N1 P1	478.293	2.79961	0.61847	0.042392	0.230783	0.0139072	4.03066e+07	3.94561e+07	4.05059e+07	5.38146e+07	5.57132e+07	4.86181e+07	4.37747e+07	4.11704e+07	4.32089e+07	4.04288e+07	4.52254e+07	7.26262e+06	3.276e+07	4.09064e+07	1.04847e+07	6.63504e+07	1.31174e+07	1.39143e+07	1.58459e+07	6.85889e+07	4.28918e+07
44POS		PC(14:1)+H	PC(14:1)+H	PC	(14:1)	(14:1)	0	0		C22 H43 O8 N1 P1	480.272	2.71107	1.09319	0.6538	0.0615625	0.0206799	2.58232e+07	2.67625e+07	2.67789e+07	5.32811e+07	3.48793e+07	3.95549e+07	2.49728e+07	2.19744e+07	2.24262e+07	2.65458e+07	3.43117e+07	4.47441e+07	2.06613e+07	4.27712e+07	4.64216e+07	3.5012e+07	4.51217e+07	2.82539e+06	4.91836e+07	5.25183e+07	1.55284e+07
45POS		LPE(18:1)+H	LPE(18:1)+H	LPE	(18:1)	(18:1)	0	0		C23 H47 O7 N1 P1	480.308	13.2698	1.51568	0.000747116	0.473985	0.0949572	1.07423e+08	9.10745e+07	1.08332e+08	9.66985e+07	1.47545e+08	1.04177e+08	8.62069e+07	1.09703e+08	1.04785e+08	1.39762e+08	1.57328e+08	1.48968e+08	1.93316e+08	1.68921e+08	1.75561e+08	1.66031e+08	1.02003e+08	1.10843e+08	1.32171e+08	1.24289e+08	1.13472e+08
46POS		LPE(18:1)+H	LPE(18:1)+H	LPE	(18:1)	(18:1)	0	0		C23 H47 O7 N1 P1	480.308	3.46959	0.780271	0.142166	0.464046	0.00844989	5.68349e+08	5.60091e+08	5.60131e+08	7.68503e+08	5.38253e+08	6.89515e+08	9.72295e+08	4.58787e+08	6.21463e+08	4.22663e+08	7.51696e+08	4.31927e+08	4.64059e+08	6.31979e+08	4.56852e+08	6.78909e+08	6.96903e+08	6.6281e+08	7.87731e+08	6.94393e+08	6.43119e+08
47POS		LPE(18:1)+H	LPE(18:1)+H	LPE	(18:1)	(18:1)	0	0		C23 H47 O7 N1 P1	480.308	24.2099	5.5382	0.0101603	0.230137	0.0727628	1.63304e+07	1.82479e+07	1.5966e+07	2.93551e+06	4.78673e+06	3.07425e+06	3.40606e+06	4.02666e+06	722792	4.93376e+06	2.26031e+07	1.80096e+07	1.29563e+07	1.54622e+07	3.0995e+07	8.30196e+06	8.40482e+07	1.75257e+08	6.84604e+07	1.25959e+07	1.79157e+07
48POS		LPC(16:0p)+H	LPC(16:0p)+H	LPC	(16:0p)	(16:0p)	0	0		C24 H51 O6 N1 P1	480.345	3.70948	0.66275	7.28001e-05	0.69352	0.029185	2.84417e+08	2.84276e+08	2.98966e+08	4.21145e+08	4.56714e+08	4.37649e+08	3.75598e+08	3.63763e+08	3.87934e+08	3.23597e+08	2.85287e+08	2.17261e+08	2.86308e+08	2.56389e+08	2.50127e+08	3.58752e+08	2.2388e+08	2.8294e+08	2.57299e+08	2.82345e+08	3.06071e+08
49POS		LPC(15:0)+H	LPC(15:0)+H	LPC	(15:0)	(15:0)	0	0		C23 H49 O7 N1 P1	482.324	2.84993	0.894743	0.270478	0.0695268	0.132269	4.52205e+07	5.6854e+07	4.59169e+07	4.80277e+07	4.5779e+07	4.72612e+07	4.35807e+07	3.95174e+07	3.87816e+07	3.70957e+07	4.78665e+07	2.37888e+07	4.61809e+07	4.08972e+07	3.94414e+07	8.20998e+07	2.98644e+07	4.55801e+07	3.53837e+07	3.39027e+07	5.65994e+07
50POS		LPE(18:0)+H	LPE(18:0)+H	LPE	(18:0)	(18:0)	0	0		C23 H49 O7 N1 P1	482.324	4.93579	0.90855	0.658657	0.554208	0.0137095	3.37929e+08	3.30008e+08	3.30052e+08	6.77984e+08	4.98909e+08	4.41788e+08	5.11623e+08	4.35116e+08	4.09789e+08	4.13933e+08	3.8544e+08	3.30283e+08	3.29587e+08	3.49209e+08	8.94677e+08	5.40641e+08	3.82777e+08	5.30277e+08	4.08988e+08	4.10545e+08	4.43319e+08
51POS		LPE(18:0)+H	LPE(18:0)+H	LPE	(18:0)	(18:0)	0	0		C23 H49 O7 N1 P1	482.324	4.62478	1.20311	0.727415	0.145672	0.0330729	6.08933e+06	6.00367e+06	6.39158e+06	1.23452e+07	1.0556e+07	9.48773e+06	1.14041e+07	9.32827e+06	6.93405e+06	7.45249e+06	7.80549e+06	5.85231e+06	6.07028e+06	5.73334e+06	3.93395e+07	9.22078e+06	6.98776e+06	1.05659e+07	7.55645e+06	9.60416e+06	8.29311e+06
52POS	Y	LPC(16:0e)+H	LPC(16:0e)+H	LPC	(16:0e)	(16:0e)	0	0		C24 H53 O6 N1 P1	482.361	3.85133	0.606306	0.012895	1.23846	0.00343325	1.04826e+09	1.04204e+09	1.04827e+09	1.50074e+09	1.67939e+09	1.62258e+09	1.22913e+09	1.30175e+09	1.30991e+09	1.20836e+08	1.07107e+09	9.2245e+08	1.04225e+09	1.16993e+09	9.14078e+08	1.28811e+09	7.57984e+08	1.04577e+09	6.77764e+08	1.00227e+09	9.52228e+08
53POS		AcCa(22:1)+H	AcCa(22:1)+H	AcCa	(22:1)	(22:1)	0	0		C29 H56 O4 N1	482.42	6.52742	1.88272	0.0511737	0.166066	0.0133867	2.35943e+07	2.30012e+07	2.31345e+07	1.76336e+07	1.34125e+07	1.64814e+07	1.13346e+07	2.19523e+06	1.21241e+07	4.36587e+06	2.59864e+07	2.0362e+07	2.47484e+07	3.27693e+07	2.95484e+07	3.98089e+07	2.61466e+07	2.99619e+07	2.49366e+07	3.91695e+07	2.86583e+07
54POS		AcCa(22:0)+H	AcCa(22:0)+H	AcCa	(22:0)	(22:0)	0	0		C29 H58 O4 N1	484.436	8.08285	2.53582	0.0662404	0.129815	0.119993	3.36441e+06	2.71709e+06	3.38049e+06	4.61696e+06	4.15163e+06	3.49673e+06	3.48505e+06	1.6429e+06	3.07971e+06	1.48531e+07	1.10686e+07	8.11918e+06	1.892e+06	1.34295e+07	2.55327e+06	4.38185e+06	2.84807e+06	4.36607e+06	4.14548e+06	3.48077e+06	3.98345e+06
55POS		LPC(14:0)+Na	LPC(14:0)+Na	LPC	(14:0)	(14:0)	0	0		C22 H46 O7 N1 P1 Na1	490.29	2.4563	0.282257	9.38723e-05	0.163857	0.227126	4.38188e+06	6.37226e+06	4.39073e+06	8.92703e+06	1.25081e+07	1.17977e+07	7.49661e+06	7.94188e+06	9.77976e+06	3.00892e+06	3.69406e+06	1.23567e+06	1.57094e+06	3.94558e+06	3.04303e+06	1.05629e+07	8.46387e+06	6.44728e+06	9.76356e+06	9.14117e+06	6.02934e+06
56POS		LSM(d20:2)+H	LSM(d20:2)+H	LSM	(d20:2)	(d20:2)	0	0		C25 H52 O5 N2 P1	491.361	3.09157	1.12144	0.0263885	0.0997897	0.00909824	2.16917e+07	2.16912e+07	2.13514e+07	2.44847e+07	2.24074e+07	2.48128e+07	2.12492e+07	2.23002e+07	2.39254e+07	2.50635e+07	2.30896e+07	2.6107e+07	2.50901e+07	2.93403e+07	2.73916e+07	3.40767e+07	2.21819e+07	2.12508e+07	2.03131e+07	3.31691e+07	2.24042e+07
57POS		LSM(d20:1)+H	LSM(d20:1)+H	LSM	(d20:1)	(d20:1)	0	0		C25 H54 O5 N2 P1	493.376	4.06367	0.925003	0.776695	0.0227405	0.019305	2.04093e+07	1.9751e+07	1.97328e+07	1.91016e+06	2.66091e+07	2.68813e+07	1.83646e+07	1.91915e+07	1.921e+07	2.2074e+07	2.52379e+06	1.70782e+07	1.92902e+07	2.24984e+07	2.02898e+07	3.92124e+06	2.09488e+07	1.78133e+07	1.77121e+07	3.65862e+06	1.73504e+07
58POS	Y	LPC(16:1)+H	LPC(16:1)+H	LPC	(16:1)	(16:1)	0	0		C24 H49 O7 N1 P1	494.324	2.50297	0.543817	0.000676699	2.03984	0.036267	2.22808e+09	2.37424e+09	2.37406e+09	2.43955e+09	3.47445e+09	2.75801e+09	2.69349e+09	2.17203e+09	2.27257e+09	1.7018e+09	1.19656e+09	8.48669e+08	1.68963e+09	1.74719e+09	1.41395e+09	4.14465e+09	3.02297e+09	2.6035e+09	2.5878e+09	3.13763e+09	2.58311e+09
59POS		LPC(16:1)+H	LPC(16:1)+H	LPC	(16:1)	(16:1)	0	0		C24 H49 O7 N1 P1	494.324	23.358	6.05291	0.0636	0.0312425	0.0166413	4.28268e+06	4.16035e+06	4.16282e+06	49376.7	46882.4	210240	97610.9	0	28274.4	154318	380784	1.16594e+06	201884	465770	248487	4.89485e+06	1.91318e+07	9.17788e+06	2.00608e+07	6.59322e+06	1.90639e+06
60POS		LPC(16:0)+H	LPC(16:0)+H	LPC	(16:0)	(16:0)	0	0		C24 H51 O7 N1 P1	496.34	3.31037	0.493619	0.273554	1.65253	0.0173479	3.92898e+09	3.93853e+09	4.05286e+09	6.09638e+09	6.60952e+09	5.26079e+09	5.1206e+08	5.20285e+08	5.76003e+08	3.73682e+09	4.92331e+08	3.34986e+08	4.71869e+08	3.67416e+09	9.52438e+08	5.70821e+08	3.4791e+08	3.69839e+09	4.31463e+09	8.28022e+08	3.09439e+09
61POS		LPC(16:0)+H	LPC(16:0)+H	LPC	(16:0)	(16:0)	0	0		C24 H51 O7 N1 P1	496.34	23.95	2.61009	0.0142776	0.0791844	0.0450345	7.7641e+06	7.80224e+06	7.19235e+06	2.24053e+06	3.19181e+06	820391	556508	718617	510434	4.51121e+06	1.92815e+06	1.99778e+06	2.94078e+06	4.82083e+06	4.78192e+06	9.12117e+06	3.85774e+06	2.9546e+07	2.39885e+07	1.0198e+07	1.76235e+06
62POS		LPE(20:5)+H	LPE(20:5)+H	LPE	(20:5)	(20:5)	0	0		C25 H43 O7 N1 P1	500.277	2.32889	1.31943	0.498339	0.120415	0.0081063	3.5243e+07	3.5741e+07	3.52446e+07	2.10557e+07	2.62314e+07	2.5818e+07	1.57666e+07	2.14558e+07	2.55186e+06	5.68881e+06	4.20201e+07	6.8782e+06	3.11922e+07	4.92417e+07	1.39151e+07	4.40925e+07	6.62371e+07	8.64086e+07	6.70266e+07	7.37091e+07	3.20308e+07
63POS		LPE(18:1)+Na	LPE(18:1)+Na	LPE	(18:1)	(18:1)	0	0		C23 H46 O7 N1 P1 Na1	502.29	2.705	2.07359	0.0534574	0.290631	0.0811133	4.29757e+07	4.27448e+07	3.71114e+07	5.59949e+07	2.0414e+07	5.48415e+07	4.39992e+06	1.51902e+07	7.80873e+06	8.80695e+07	5.3252e+07	5.80434e+07	5.21618e+07	1.97206e+07	5.7726e+07	8.71982e+07	1.26188e+08	7.81534e+06	6.45584e+07	5.02571e+07	6.30786e+07
64POS		LPE(20:4)+H	LPE(20:4)+H	LPE	(20:4)	(20:4)	0	0		C25 H45 O7 N1 P1	502.293	23.6	4.20932	0.0450023	0.134724	0.215074	5.74292e+06	8.18752e+06	5.74564e+06	1.70644e+06	2.13195e+06	769051	1.94688e+06	1.74232e+06	988229	3.56492e+06	5.81477e+06	7.21111e+06	2.48867e+06	4.76363e+06	1.52399e+07	4.32295e+06	4.9716e+07	2.38965e+07	5.85211e+07	1.88574e+07	6.95952e+06
65POS		PE(20:4e)+H	PE(20:4e)+H	PE	(20:4e)	(20:4e)	0	0		C25 H45 O7 N1 P1	502.293	2.71555	1.65032	0.218738	0.46116	0.0143232	1.72339e+08	1.76738e+08	1.72517e+08	1.26294e+08	1.32917e+08	1.30987e+08	1.87278e+07	9.94671e+07	1.46585e+08	1.30907e+08	1.20883e+08	1.40088e+08	9.89016e+07	1.72424e+08	4.17719e+08	2.02441e+08	3.02915e+08	8.02045e+07	3.72688e+08	3.5807e+08	1.40157e+08
66POS		LPE(18:0)+Na	LPE(18:0)+Na	LPE	(18:0)	(18:0)	0	0		C23 H48 O7 N1 P1 Na1	504.306	4.93579	0.882931	0.544052	0.0983924	0.0160452	1.24259e+07	1.24248e+07	1.27739e+07	2.18092e+07	1.74777e+07	1.57935e+07	1.52584e+07	1.4592e+07	1.28699e+07	1.21044e+07	1.18362e+07	1.00857e+07	1.30665e+07	1.14343e+07	2.78242e+07	1.99652e+07	1.33461e+07	1.87486e+07	1.16053e+07	1.53277e+07	1.17886e+07
67POS		LPE(20:3)+H	LPE(20:3)+H	LPE	(20:3)	(20:3)	0	0		C25 H47 O7 N1 P1	504.308	3.06972	0.987675	0.905232	0.00128534	0.0364769	2.24376e+07	2.2436e+07	2.38848e+07	2.00908e+07	2.9744e+07	2.427e+07	2.02591e+07	2.14912e+07	2.45558e+07	2.06811e+07	2.08303e+07	1.9039e+07	2.04633e+07	2.86706e+07	2.89962e+07	3.44473e+07	3.59724e+07	4.28595e+07	5.08531e+07	3.4952e+07	2.07494e+07
68POS		LPE(20:3)+H	LPE(20:3)+H	LPE	(20:3)	(20:3)	0	0		C25 H47 O7 N1 P1	504.308	3.254	1.51462	0.206802	0.119971	0.209745	1.23536e+07	1.23077e+07	8.33509e+06	6.36823e+06	1.60191e+07	7.74456e+06	1.15663e+07	6.53635e+06	1.56292e+07	1.6406e+07	1.15307e+07	1.58095e+07	6.34097e+06	1.45958e+07	3.20461e+07	1.95561e+07	2.3895e+07	3.4157e+07	3.50184e+07	2.75585e+07	1.46901e+07
69POS		LPC(16:0e)+Na	LPC(16:0e)+Na	LPC	(16:0e)	(16:0e)	0	0		C24 H52 O6 N1 P1 Na1	504.342	3.29024	0.7615	0.355742	0.059957	0.0644153	1.28101e+07	1.28144e+07	1.1434e+07	1.42425e+07	2.65847e+07	1.79251e+07	1.42255e+07	2.79255e+06	1.08017e+07	5.56544e+06	1.35002e+07	9.63914e+06	1.38046e+07	1.33709e+07	1.00443e+07	1.33371e+07	6.90524e+06	1.47619e+07	1.36268e+07	1.48272e+07	1.44406e+07
70POS		LPC(18:2p)+H	LPC(18:2p)+H	LPC	(18:2p)	(18:2p)	0	0		C26 H51 O6 N1 P1	504.345	3.84555	0.687785	0.459829	0.039103	0.277744	4.48101e+06	2.61462e+06	4.451e+06	5.08868e+06	1.60276e+06	1.35075e+07	1.10417e+06	2.98495e+06	5.9631e+06	1.32347e+06	3.71195e+06	3.64671e+06	1.37676e+06	5.67376e+06	5.07365e+06	1.17386e+06	2.9593e+06	3.74073e+06	1.43041e+06	2.06288e+06	1.93596e+06
71POS		PE(19:2)+H	PE(19:2)+H	PE	(19:2)	(19:2)	0	0		C24 H45 O8 N1 P1	506.288	2.96715	1.53676	0.0665399	0.100707	0.0173502	7.65862e+06	7.4324e+06	7.43359e+06	1.08493e+07	6.49008e+06	9.25567e+06	5.09614e+06	5.70131e+06	4.72282e+06	7.62306e+06	1.26254e+07	1.31488e+07	5.62154e+06	1.5338e+07	1.03645e+07	6.90125e+06	9.07131e+06	1.83558e+06	9.12438e+06	9.22679e+06	3.48096e+06
72POS		LPC(18:1p)+H	LPC(18:1p)+H	LPC	(18:1p)	(18:1p)	0	0		C26 H53 O6 N1 P1	506.361	3.85646	0.570933	4.42817e-05	0.393899	0.0567758	5.64313e+07	5.63724e+07	6.2136e+07	1.10967e+08	9.32994e+07	1.08079e+08	8.53501e+07	8.89292e+07	9.07449e+07	5.62105e+07	5.92047e+07	3.48846e+07	5.9217e+07	6.35731e+07	5.65494e+07	5.56594e+07	4.41309e+07	6.97627e+07	3.81215e+07	6.73947e+07	4.27502e+07
73POS		PC(16:1)+H	PC(16:1)+H	PC	(16:1)	(16:1)	0	0		C24 H47 O8 N1 P1	508.303	3.67384	1.39332	0.112645	0.294812	0.0273689	1.02845e+08	1.07803e+08	1.02854e+08	1.2878e+08	7.54536e+07	1.32268e+08	6.70277e+07	7.77892e+07	7.27159e+07	1.19306e+08	1.60552e+08	1.4067e+08	5.15449e+07	1.62201e+08	1.37673e+08	9.96511e+07	1.06214e+08	2.75492e+07	1.51967e+08	1.52387e+08	4.55607e+07
74POS		LPE(20:1)+H	LPE(20:1)+H	LPE	(20:1)	(20:1)	0	0		C25 H51 O7 N1 P1	508.34	5.09187	0.405903	0.163658	0.0984277	0.194834	4.46027e+06	4.1228e+06	5.89353e+06	3.61887e+06	1.88025e+07	3.41675e+06	1.72134e+07	993361	7.41847e+06	2.19122e+06	2.26185e+06	2.2951e+06	4.92451e+06	4.2159e+06	5.00055e+06	3.95796e+06	3.16772e+06	6.14587e+06	3.31717e+06	3.44494e+06	1.63495e+07
75POS		LPE(20:1)+H	LPE(20:1)+H	LPE	(20:1)	(20:1)	0	0		C25 H51 O7 N1 P1	508.34	4.80251	0.523945	0.0422256	0.063996	0.0582848	1.63942e+06	1.49112e+06	1.47833e+06	4.53244e+06	4.1232e+06	1.5078e+06	3.78982e+06	3.34155e+06	1.50449e+06	1.19728e+06	850147	1.18862e+06	1.88588e+06	1.87765e+06	2.85023e+06	1.72205e+06	2.64994e+06	3.88092e+06	3.41003e+06	2.26789e+06	6.08963e+06
76POS		LPC(17:1)+H	LPC(17:1)+H	LPC	(17:1)	(17:1)	0	0		C25 H51 O7 N1 P1	508.34	2.8282	0.849652	0.202693	0.23474	0.38868	1.22246e+08	1.23498e+08	5.53207e+07	2.00965e+08	1.82508e+08	2.06359e+08	1.66967e+08	1.66586e+08	1.28833e+08	1.55324e+08	1.3846e+08	9.71259e+07	1.55911e+08	2.12434e+08	1.34765e+08	1.73325e+08	2.03947e+08	1.61919e+08	1.41633e+08	1.99574e+08	1.64099e+08
77POS		LPC(18:0p)+H	LPC(18:0p)+H	LPC	(18:0p)	(18:0p)	0	0		C26 H55 O6 N1 P1	508.376	5.23755	0.637994	0.0698843	0.507433	0.178448	2.32354e+08	2.3437e+08	1.67992e+08	3.92602e+08	1.42886e+08	3.82886e+08	3.5731e+08	2.99049e+08	2.11535e+08	1.87399e+08	2.13777e+08	2.20878e+08	2.01762e+08	2.77625e+08	3.81876e+07	2.33218e+08	2.58652e+08	1.86233e+08	2.24949e+08	2.9181e+08	2.62991e+08
78POS		LPC(18:0p)+H	LPC(18:0p)+H	LPC	(18:0p)	(18:0p)	0	0		C26 H55 O6 N1 P1	508.376	4.02932	0.674848	0.000316392	0.585174	0.0341038	1.92006e+08	2.03822e+08	2.03804e+08	2.96438e+08	3.30361e+08	3.23458e+08	2.44112e+08	2.79308e+08	2.67159e+08	2.00935e+08	1.96611e+08	1.62048e+08	2.0282e+08	2.35076e+08	1.7731e+08	2.40692e+08	1.53582e+08	1.83019e+08	1.71223e+08	1.94095e+08	1.89207e+08
79POS		LPE(20:0)+H	LPE(20:0)+H	LPE	(20:0)	(20:0)	0	0		C25 H53 O7 N1 P1	510.355	6.9594	0.868719	0.64148	0.042017	0.0221554	4.8913e+06	5.08357e+06	4.89549e+06	1.00182e+07	9.90317e+06	7.76608e+06	2.04246e+06	9.13857e+06	2.11844e+06	8.21233e+06	7.5358e+06	7.43166e+06	2.45819e+06	7.10438e+06	2.8637e+06	8.74792e+06	6.16276e+06	5.47682e+06	4.53931e+06	5.75228e+06	6.46938e+06
80POS		LPC(17:0)+H	LPC(17:0)+H	LPC	(17:0)	(17:0)	0	0		C25 H53 O7 N1 P1	510.355	3.88621	0.516519	0.0609942	0.220951	0.122203	1.02144e+07	1.01759e+07	8.17966e+06	4.3463e+07	5.60311e+07	4.65779e+07	1.32659e+07	3.68573e+07	3.59654e+07	4.05369e+07	5.64421e+06	4.89383e+06	1.05621e+07	3.90056e+07	1.92728e+07	3.87121e+07	2.4676e+07	3.6284e+07	2.68401e+07	3.33016e+07	2.84106e+07
81POS		LPC(18:0e)+H	LPC(18:0e)+H	LPC	(18:0e)	(18:0e)	0	0		C26 H57 O6 N1 P1	510.392	5.50536	1.04644	0.505211	0.173718	0.0290369	1.06832e+08	1.06874e+08	1.01568e+08	1.53928e+08	1.57674e+08	1.51634e+08	1.24413e+08	1.19864e+08	1.23331e+08	1.64247e+08	1.54697e+08	1.37258e+08	1.49371e+08	1.23267e+08	1.40585e+08	1.13526e+08	6.27953e+07	1.10808e+08	8.18845e+07	9.48513e+07	8.9488e+07
82POS		AcCa(24:1)+H	AcCa(24:1)+H	AcCa	(24:1)	(24:1)	0	0		C31 H60 O4 N1	510.452	8.16465	1.02571	0.72196	0.0558424	0.047416	1.90817e+07	1.75426e+07	1.90513e+07	2.36707e+07	2.93046e+07	2.61908e+07	2.75146e+07	2.19468e+07	2.01797e+07	2.72462e+07	2.6538e+07	2.55522e+07	2.13617e+07	2.8021e+07	2.3914e+07	1.78708e+07	1.45871e+07	1.88561e+07	1.62111e+07	1.83214e+07	1.62231e+07
83POS		Cer(d32:1)+H	Cer(d32:1)+H	Cer	(d32:1)	(d32:1)	0	0		C32 H64 O3 N1	510.488	9.31875	1.14076	0.161925	0.0784718	0.0132998	9.0372e+06	8.8297e+06	8.83472e+06	1.41305e+07	1.43263e+07	1.13028e+07	9.82721e+06	1.13471e+07	8.39821e+06	1.34677e+07	1.23627e+07	1.40499e+07	1.36824e+07	1.16178e+07	1.39107e+07	9.59259e+06	8.42953e+06	7.33914e+06	5.56311e+06	7.44453e+06	7.29958e+06
84POS		Cer(d18:1/14:0)+H	Cer(d32:1)+H	Cer	(d18:1/14:0)	(d18:1)	(14:0)	0		C32 H64 O3 N1	510.488	11.5576	1.0568	0.467723	0.206052	0.0260573	1.91004e+08	1.91074e+08	1.82545e+08	1.76155e+08	2.32258e+08	1.76141e+08	2.13168e+08	2.0686e+08	2.27934e+08	2.07753e+08	2.63356e+08	2.36414e+08	2.08327e+08	2.06468e+08	1.80211e+08	1.45127e+08	1.52186e+08	1.82711e+08	1.40967e+08	1.61275e+08	1.75229e+08
85POS		LPG(18:1)+H	LPG(18:1)+H	LPG	(18:1)	(18:1)	0	0		C24 H48 O9 N0 P1	511.303	2.78631	1.19522	0.0848017	0.114005	0.032871	1.81125e+07	1.71002e+07	1.81118e+07	1.5151e+07	1.95163e+07	1.86225e+07	2.28686e+07	2.17818e+07	1.83976e+07	2.0478e+07	2.43432e+07	2.3829e+07	2.8461e+07	2.4861e+07	1.70773e+07	3.95298e+07	3.09633e+07	3.9322e+07	2.45513e+07	2.45544e+07	2.58286e+07
86POS		Cer(d18:0/14:0)+H	Cer(d32:0)+H	Cer	(d18:0/14:0)	(d18:0)	(14:0)	0		C32 H66 O3 N1	512.504	11.9329	0.868529	0.215058	0.123776	0.0158993	1.39882e+08	1.36042e+08	1.39835e+08	8.65165e+07	1.34801e+08	8.8158e+07	9.08204e+07	8.37408e+07	7.91736e+07	8.23119e+07	9.22803e+07	6.67984e+07	8.32915e+07	8.24497e+07	8.20331e+07	1.8826e+08	1.76522e+08	1.17047e+08	1.41832e+08	2.05881e+08	1.74331e+08
87POS		LPC(16:1)+Na	LPC(16:1)+Na	LPC	(16:1)	(16:1)	0	0		C24 H48 O7 N1 P1 Na1	516.306	2.50297	0.379739	0.00920754	0.336221	0.0166177	4.62767e+07	4.76335e+07	4.7636e+07	6.59946e+07	5.18272e+07	9.31554e+07	5.00621e+07	3.11974e+07	4.37443e+07	2.25807e+07	1.68564e+07	1.44588e+07	1.99133e+07	3.35446e+07	2.02313e+07	5.83814e+07	6.39157e+07	7.13853e+07	6.15982e+07	7.24747e+07	4.00815e+07
88POS		LPC(16:0)+Na	LPC(16:0)+Na	LPC	(16:0)	(16:0)	0	0		C24 H50 O7 N1 P1 Na1	518.322	3.31037	0.766499	0.447791	0.347806	0.0220535	1.15047e+08	1.10706e+08	1.15043e+08	1.8655e+08	1.53646e+08	1.47021e+08	1.1339e+08	1.54765e+08	1.29112e+08	1.10996e+08	1.02079e+07	1.83932e+07	1.19419e+08	1.31654e+08	2.87286e+08	1.86921e+08	1.14825e+08	1.63762e+08	9.7445e+07	1.50623e+08	1.08634e+08
89POS		LPC(16:0)+Na	LPC(16:0)+Na	LPC	(16:0)	(16:0)	0	0		C24 H50 O7 N1 P1 Na1	518.322	3.10164	0.692349	0.0575771	0.142841	0.0160774	1.63031e+07	1.58549e+07	1.63065e+07	2.48349e+07	2.1181e+07	2.5011e+07	1.69776e+07	2.09145e+07	1.74369e+07	1.23539e+07	1.18281e+07	7.46478e+06	1.21819e+07	1.86042e+07	2.50495e+07	2.3528e+07	1.84634e+07	1.8251e+07	1.65538e+07	2.11124e+07	1.35592e+07
90POS		LPC(18:3)+H	LPC(18:3)+H	LPC	(18:3)	(18:3)	0	0		C26 H49 O7 N1 P1	518.324	2.38017	0.9375	0.48592	0.0262905	0.0136206	9.94543e+06	9.71903e+06	9.7101e+06	1.1391e+07	1.14286e+07	1.28899e+07	1.16441e+07	1.21372e+07	1.14642e+07	1.04532e+07	1.32927e+07	7.02715e+06	1.07111e+07	1.34559e+07	1.15803e+07	1.15293e+07	9.67442e+06	1.2898e+07	1.24405e+07	9.22139e+06	1.26916e+06
91POS		PC(17:1)+H	PC(17:1)+H	PC	(17:1)	(17:1)	0	0		C25 H49 O8 N1 P1	522.319	2.59523	0.854656	0.501313	0.0990946	0.0565431	5.96003e+07	6.58775e+07	6.5812e+07	1.27006e+08	7.58937e+07	9.70417e+07	4.59175e+07	4.64263e+07	6.62839e+07	5.06898e+07	7.69739e+07	7.58954e+07	2.8622e+07	6.56201e+07	9.41174e+07	6.41706e+07	6.96158e+07	2.33157e+07	1.00837e+08	8.19171e+07	6.19827e+06
92POS		LPC(18:1)+H	LPC(18:1)+H	LPC	(18:1)	(18:1)	0	0		C26 H53 O7 N1 P1	522.355	3.27443	0.67168	0.0799284	2.4735	0.259511	5.13841e+09	3.12377e+09	5.11864e+09	9.7544e+09	9.24582e+09	1.22822e+10	6.69912e+09	5.21438e+09	8.11958e+09	5.79661e+09	5.60601e+09	9.29991e+08	7.94e+09	7.04472e+09	7.15027e+09	7.91362e+09	8.38973e+09	4.37623e+09	5.97891e+09	8.71538e+09	6.64449e+09
93POS		LPC(18:1)+H	LPC(18:1)+H	LPC	(18:1)	(18:1)	0	0		C26 H53 O7 N1 P1	522.355	4.025	0.271741	0.0185568	0.542926	0.0445373	9.20886e+07	9.73393e+07	8.91782e+07	4.58913e+07	1.83616e+08	2.77686e+08	1.01075e+08	1.68399e+08	1.26437e+08	5.56842e+07	7.15274e+06	2.08826e+07	1.19334e+08	3.58844e+07	6.47272e+06	1.73374e+08	1.24734e+08	1.92103e+08	1.09224e+08	1.37999e+08	1.39455e+08
94POS		LPC(18:1)+H	LPC(18:1)+H	LPC	(18:1)	(18:1)	0	0		C26 H53 O7 N1 P1	522.355	23.964	1.05103	0.87692	0.0259248	0.35429	1.86105e+07	1.87898e+07	9.17456e+06	8.54943e+06	2.2406e+07	1.51909e+07	9.73519e+06	2.59397e+06	4.73781e+06	4.71111e+06	1.27623e+07	8.5964e+06	1.21516e+07	1.2515e+07	1.57024e+07	2.4238e+07	7.21678e+07	3.61781e+07	8.38598e+07	5.79638e+06	1.31346e+07
95POS		LPE(20:4)+Na	LPE(20:4)+Na	LPE	(20:4)	(20:4)	0	0		C25 H44 O7 N1 P1 Na1	524.275	2.72113	1.58363	0.264654	0.0857505	0.0142233	4.40611e+06	4.4101e+06	4.30045e+06	3.39102e+06	3.55781e+06	3.76494e+06	2.93632e+06	2.6769e+06	2.44014e+06	3.6791e+06	2.67462e+06	4.33651e+06	3.10983e+06	3.8367e+06	1.20835e+07	5.73701e+06	7.74418e+06	8.47739e+06	1.32103e+07	8.19052e+06	3.86846e+06
96POS		LPC(18:0)+H	LPC(18:0)+H	LPC	(18:0)	(18:0)	0	0		C26 H55 O7 N1 P1	524.371	4.66144	1.27034	0.281971	0.719052	0.0068308	4.4966e+08	4.44435e+08	4.4433e+08	4.77426e+08	5.18422e+08	5.1531e+08	4.61964e+08	5.80188e+08	4.70312e+08	4.33301e+08	6.15747e+08	5.10514e+08	4.85397e+08	6.14487e+08	1.18158e+09	5.04066e+08	3.11343e+08	6.57698e+08	4.15886e+08	4.4777e+08	3.95686e+08
97POS		LPC(18:0)+H	LPC(18:0)+H	LPC	(18:0)	(18:0)	0	0		C26 H55 O7 N1 P1	524.371	4.29845	1.33742	0.256689	0.161152	0.0148144	2.76995e+07	2.70003e+07	2.70012e+07	1.99946e+07	2.43517e+07	3.00404e+07	2.63356e+07	3.04646e+07	2.66237e+07	2.2853e+07	3.61893e+07	2.29595e+07	2.30428e+07	4.04092e+07	6.56048e+07	3.24435e+07	1.93898e+07	3.7633e+07	2.82706e+07	2.90764e+07	2.42821e+07
98POS		Cer(d17:1/16:0)+H	Cer(d33:1)+H	Cer	(d17:1/16:0)	(d17:1)	(16:0)	0		C33 H66 O3 N1	524.504	12.1028	0.879604	0.58564	0.1047	0.0112062	1.05432e+08	1.03408e+08	1.05451e+08	1.032e+08	1.30239e+08	1.2256e+08	7.00024e+07	1.20241e+08	7.59306e+07	1.22373e+08	2.07674e+07	1.53172e+08	1.11484e+08	7.66944e+07	6.27746e+07	1.25273e+08	1.17378e+08	1.48055e+08	7.94135e+07	1.15219e+08	1.09827e+08
99POS		LPE(20:3)+Na	LPE(20:3)+Na	LPE	(20:3)	(20:3)	0	0		C25 H46 O7 N1 P1 Na1	526.29	2.57818	1.52091	0.211634	0.424994	0.013575	1.45549e+08	1.42143e+08	1.45528e+08	1.1157e+08	1.27384e+08	1.19005e+08	6.39877e+07	8.69709e+07	9.0046e+07	9.01418e+07	1.35317e+08	1.25458e+08	9.22248e+07	1.43248e+08	3.24578e+08	1.8798e+08	2.63248e+08	7.43563e+07	3.85943e+08	3.44572e+08	1.30664e+08
100POS		LPE(22:6)+H	LPE(22:6)+H	LPE	(22:6)	(22:6)	0	0		C27 H45 O7 N1 P1	526.293	24.192	442.686	0.352671	0.253673	0.106046	1.8152e+06	1.55317e+06	1.49171e+06	0	63408.1	57788.2	40063.6	0	29782.1	288756	114670	1.02469e+06	167992	234638	8.27408e+07	2.29386e+06	5.37714e+06	2.63576e+06	8.02522e+06	681410	277831
101POS		LPE(22:6)+H	LPE(22:6)+H	LPE	(22:6)	(22:6)	0	0		C27 H45 O7 N1 P1	526.293	23.3599	12.8126	0.0158433	0.157247	0.103607	1.3676e+07	1.64667e+07	1.64607e+07	321512	761727	772835	573400	570034	547738	2.01098e+06	9.46137e+06	1.07126e+07	2.99764e+06	5.90569e+06	1.43612e+07	3.38399e+06	7.16666e+07	1.2617e+08	1.12991e+07	2.17924e+07	1.52197e+07
102POS		LPS(18:0)+H	LPS(18:0)+H	LPS	(18:0)	(18:0)	0	0		C24 H49 O9 N1 P1	526.314	3.736	2.25351	0.475632	0.194447	0.189702	2.86008e+06	2.89988e+06	2.02773e+06	5.78003e+06	4.42e+06	5.3244e+06	4.94197e+06	6.55757e+06	5.41648e+06	1.57657e+06	2.60745e+06	5.86057e+06	3.65322e+06	3.37439e+06	5.60325e+07	6.64404e+06	5.87462e+06	1.49648e+06	5.79832e+06	4.67311e+06	3.89514e+06
103POS		LPE(22:5)+H	LPE(22:5)+H	LPE	(22:5)	(22:5)	0	0		C27 H47 O7 N1 P1	528.308	23.546	1.96386	0.0749595	0.034948	0.121303	5.35644e+06	4.36095e+06	4.37785e+06	396089	1.352e+06	331052	247796	212841	250478	501969	1.08563e+06	1.12396e+06	564142	885307	1.31868e+06	6.42417e+06	3.93403e+07	7.44018e+06	4.11946e+07	7.57655e+06	1.42466e+06
104POS		PE(20:2e)+Na	PE(20:2e)+Na	PE	(20:2e)	(20:2e)	0	0		C25 H48 O7 N1 P1 Na1	528.306	2.799	1.15755	0.312236	0.135698	0.0230802	9.41839e+07	9.63786e+07	9.86336e+07	7.35965e+07	7.63911e+07	6.54092e+07	4.68203e+07	5.14384e+07	5.27412e+07	5.98793e+07	6.03187e+07	9.12237e+07	4.51851e+07	8.22323e+07	8.52841e+07	1.52462e+08	2.55132e+08	2.54314e+08	3.27311e+08	2.44621e+08	9.24609e+07
105POS		Cer(d32:0+O)+H	Cer(d32:0+O)+H	Cer	(d32:0+O)	(d32:0+O)	0	0		C32 H66 O4 N1	528.499	8.316	1.0442	0.851822	0.0156574	0.0378884	4.51684e+06	4.82432e+06	4.82924e+06	9.62069e+06	6.46303e+06	5.68832e+06	5.70433e+06	5.12842e+06	4.01964e+06	7.04874e+06	871911	7.43373e+06	8.68921e+06	5.96004e+06	8.23977e+06	3.98808e+06	6.03309e+06	3.68694e+06	634490	2.54e+06	959605
106POS		LPE(20:1)+Na	LPE(20:1)+Na	LPE	(20:1)	(20:1)	0	0		C25 H50 O7 N1 P1 Na1	530.322	3.542	1.57999	0.444366	0.183064	0.0301342	1.47842e+07	1.55705e+07	1.4786e+07	1.55611e+07	1.35378e+07	1.25483e+07	8.72697e+06	1.16605e+07	1.08982e+07	1.14975e+07	6.29967e+06	1.22403e+07	1.00229e+07	1.4008e+07	6.11646e+07	1.98349e+07	2.9435e+07	3.1724e+07	4.82677e+07	4.15427e+07	1.93234e+07
107POS		PE(21:3)+H	PE(21:3)+H	PE	(21:3)	(21:3)	0	0		C26 H47 O8 N1 P1	532.303	3.22248	1.43209	0.179237	0.0983874	0.0419054	7.85825e+06	7.75728e+06	7.26123e+06	1.65862e+07	1.18439e+07	1.0242e+07	6.24612e+06	5.81956e+06	4.93667e+06	1.26606e+07	1.95255e+07	1.60701e+07	4.49408e+06	1.51111e+07	1.18693e+07	7.45447e+06	1.19781e+07	2.00932e+06	1.22036e+07	1.14489e+07	3.40459e+06
108POS		PE(21:3)+H	PE(21:3)+H	PE	(21:3)	(21:3)	0	0		C26 H47 O8 N1 P1	532.303	3.379	1.65373	0.0743972	0.0852753	0.0705989	4.44868e+06	3.92787e+06	4.45291e+06	7.62437e+06	2.86317e+06	5.30573e+06	2.88517e+06	3.53349e+06	2.6928e+06	6.8954e+06	1.01293e+07	9.02926e+06	2.45022e+06	6.35022e+06	6.33128e+06	2.69487e+06	5.07148e+06	1.8844e+06	6.38288e+06	5.47919e+06	1.66767e+06
109POS		LPC(19:1)+H	LPC(19:1)+H	LPC	(19:1)	(19:1)	0	0		C27 H55 O7 N1 P1	536.371	4.05479	0.525387	0.00278842	0.260614	0.090354	2.4642e+07	2.38123e+07	2.81586e+07	5.12645e+07	4.83201e+07	4.53966e+07	3.547e+07	4.19907e+07	2.60009e+07	2.40751e+07	2.21741e+07	1.66525e+07	2.20085e+07	2.32615e+07	2.23568e+07	3.18875e+07	3.24997e+07	3.33141e+07	2.42028e+07	2.78802e+07	5.00743e+07
110POS		LPC(20:0p)+H	LPC(20:0p)+H	LPC	(20:0p)	(20:0p)	0	0		C28 H59 O6 N1 P1	536.407	5.66529	0.880227	0.426462	0.0286956	0.020376	6.20515e+06	6.20861e+06	6.42852e+06	9.61066e+06	9.32028e+06	3.34725e+06	6.59127e+06	8.57171e+06	6.98117e+06	5.39128e+06	6.99375e+06	5.792e+06	5.49213e+06	7.75399e+06	7.67858e+06	7.16927e+06	3.73091e+06	6.26882e+06	4.7104e+06	6.71608e+06	6.41914e+06
111POS		LPC(20:0p)+H	LPC(20:0p)+H	LPC	(20:0p)	(20:0p)	0	0		C28 H59 O6 N1 P1	536.407	7.20646	0.747391	0.115453	0.210399	0.0103471	5.2974e+07	5.29833e+07	5.39338e+07	1.21491e+08	9.71865e+07	1.15795e+08	5.98906e+07	6.44288e+07	6.40653e+07	6.14493e+07	5.68183e+07	5.37859e+07	7.69685e+07	7.09708e+07	7.0786e+07	8.79694e+07	7.42315e+07	6.70308e+07	4.81198e+07	9.89412e+07	5.69232e+07
112POS		Cer(d18:2/16:0)+H	Cer(d34:2)+H	Cer	(d18:2/16:0)	(d18:2)	(16:0)	0		C34 H66 O3 N1	536.504	11.6793	0.879334	0.275034	0.2215	0.0170074	2.00047e+08	2.06089e+08	2.06026e+08	1.92377e+08	2.45943e+08	2.49136e+08	1.57709e+08	1.8519e+08	2.04491e+08	2.33162e+08	2.06719e+08	1.65852e+08	2.00362e+08	1.46474e+08	1.33273e+08	1.63857e+08	1.38817e+08	1.85475e+08	1.82314e+08	2.24167e+08	2.31399e+08
113POS		PC(18:0)+H	PC(18:0)+H	PC	(18:0)	(18:0)	0	0		C26 H53 O8 N1 P1	538.35	3.60732	1.08846	0.595792	0.05675	0.0838302	1.38636e+07	1.6133e+07	1.6049e+07	1.61655e+07	2.04188e+07	1.85066e+07	1.64701e+07	1.62427e+07	2.43314e+07	2.24597e+07	2.61652e+07	1.26272e+07	1.29741e+07	2.82034e+07	1.96251e+07	4.00952e+07	1.94333e+07	2.87392e+06	2.72538e+07	2.87274e+07	2.29654e+07
114POS		LPC(19:0)+H	LPC(19:0)+H	LPC	(19:0)	(19:0)	0	0		C27 H57 O7 N1 P1	538.387	5.57668	0.998271	0.985921	0.013818	0.0259664	7.17113e+06	7.14747e+06	6.84272e+06	8.02447e+06	9.45739e+06	9.6928e+06	7.33085e+06	7.15332e+06	5.56252e+06	7.40745e+06	7.27994e+06	6.9606e+06	7.478e+06	8.4132e+06	9.60049e+06	1.00391e+07	6.26738e+06	6.63353e+06	7.08669e+06	8.41051e+06	7.97279e+06
115POS		LPE(22:0)+H	LPE(22:0)+H	LPE	(22:0)	(22:0)	0	0		C27 H57 O7 N1 P1	538.387	8.59822	1.08767	0.3365	0.05735	0.0509148	7.30159e+06	6.70767e+06	6.68008e+06	1.34434e+07	1.14862e+07	1.28115e+07	1.08791e+07	1.10571e+07	8.01981e+06	1.4701e+07	1.22226e+07	1.1477e+07	1.0333e+07	1.28683e+07	1.20301e+07	9.84286e+06	8.248e+06	9.58729e+06	7.82874e+06	6.94212e+06	7.72429e+06
116POS		LPC(19:0)+H	LPC(19:0)+H	LPC	(19:0)	(19:0)	0	0		C27 H57 O7 N1 P1	538.387	5.24888	0.566948	0.0115396	0.108436	0.0141071	5.87572e+06	5.82806e+06	5.98997e+06	1.09436e+07	1.18624e+07	1.1311e+07	9.03845e+06	6.1582e+06	6.14233e+06	4.74869e+06	5.78823e+06	4.75834e+06	6.21126e+06	5.0048e+06	4.92935e+06	9.86227e+06	7.78462e+06	6.3083e+06	6.9556e+06	6.34582e+06	5.9705e+06
117POS		LPC(20:0e)+H	LPC(20:0e)+H	LPC	(20:0e)	(20:0e)	0	0		C28 H61 O6 N1 P1	538.423	7.44765	0.738041	0.118811	0.103374	0.0159589	1.49938e+07	1.54007e+07	1.54298e+07	3.08487e+07	2.97175e+07	2.13034e+07	2.04634e+07	1.85294e+07	2.09434e+07	2.69876e+07	8.34187e+06	2.15509e+07	1.81916e+07	1.00177e+07	1.95688e+07	1.66896e+07	5.64352e+06	1.81547e+07	1.51721e+07	2.38803e+07	1.6657e+07
118POS		Cer(d18:1/16:0)+H	Cer(d34:1)+H	Cer	(d18:1/16:0)	(d18:1)	(16:0)	0		C34 H68 O3 N1	538.519	11.6521	1.04491	0.804816	0.13249	0.00473569	1.83688e+08	1.83696e+08	1.85203e+08	1.60124e+08	1.68388e+08	1.99105e+08	1.58872e+08	1.37712e+08	1.61164e+08	1.77684e+08	2.06331e+08	2.21805e+08	2.02636e+08	3.89748e+07	1.82189e+08	1.87208e+08	1.98074e+08	2.15459e+08	1.47358e+08	4.65342e+07	1.30133e+08
119POS		Cer(d18:0/16:0)+H	Cer(d34:0)+H	Cer	(d18:0/16:0)	(d18:0)	(16:0)	0		C34 H70 O3 N1	540.535	12.0722	1.37675	0.00352175	0.545052	0.0942319	2.00046e+08	1.69161e+08	2.00236e+08	1.93627e+08	2.3279e+08	1.96731e+08	1.91773e+08	1.76589e+08	1.24523e+08	2.6247e+08	2.53206e+08	2.3453e+08	2.57553e+08	2.58872e+08	2.69873e+08	5.24124e+08	3.75975e+08	4.81777e+08	3.67016e+08	3.97166e+08	3.35354e+08
120POS		Cer(d18:0/16:0)+H	Cer(d34:0)+H	Cer	(d18:0/16:0)	(d18:0)	(16:0)	0		C34 H70 O3 N1	540.535	12.444	1.04755	0.803265	0.190627	0.151804	1.96634e+08	1.9717e+08	1.49304e+08	2.08223e+08	3.04591e+08	1.87564e+08	7.74566e+07	2.12985e+08	2.73578e+08	2.4913e+08	1.22732e+08	2.33904e+08	2.78193e+08	2.3955e+08	2.01005e+08	8.55891e+07	7.34004e+07	9.32924e+07	6.4501e+07	8.12365e+07	7.88702e+07
121POS		Cer(d18:0/16:0)+H	Cer(d34:0)+H	Cer	(d18:0/16:0)	(d18:0)	(16:0)	0		C34 H70 O3 N1	540.535	13.1375	0.929985	0.856791	0.132873	0.25736	4.151e+07	6.17864e+07	3.96888e+07	1.1719e+08	1.24567e+08	1.2681e+08	1.10184e+08	1.21513e+07	8.88814e+06	1.26063e+08	4.10759e+07	1.27244e+08	1.1867e+08	4.16094e+07	1.0136e+07	1.77301e+08	1.56938e+08	1.43804e+08	1.81926e+07	1.70952e+08	1.72363e+08
122POS		LPC(20:5)+H	LPC(20:5)+H	LPC	(20:5)	(20:5)	0	0		C28 H49 O7 N1 P1	542.324	2.25184	1.09587	0.394755	0.091162	0.00701384	2.59896e+07	2.56758e+07	2.56769e+07	2.74575e+07	2.94896e+07	3.09531e+07	1.93209e+07	1.99143e+07	2.51844e+07	2.32614e+07	3.30777e+07	2.25749e+07	2.85429e+07	3.30469e+07	2.64182e+07	1.87775e+07	2.71688e+07	3.13864e+07	2.24746e+07	2.919e+07	1.80394e+07
123POS		Cer(d33:0+O)+H	Cer(d33:0+O)+H	Cer	(d33:0+O)	(d33:0+O)	0	0		C33 H68 O4 N1	542.514	9.142	1.31006	0.0206283	0.102268	0.0407216	6.03068e+06	6.51498e+06	6.14197e+06	1.25443e+07	1.08565e+07	7.80691e+06	7.5041e+06	9.12045e+06	7.5022e+06	1.0023e+07	1.30335e+07	1.1376e+07	1.19345e+07	1.22627e+07	1.38621e+07	5.83558e+06	6.58324e+06	6.01948e+06	5.46401e+06	2.66988e+06	2.06166e+06
124POS		LPC(20:4)+H	LPC(20:4)+H	LPC	(20:4)	(20:4)	0	0		C28 H51 O7 N1 P1	544.34	2.60386	0.819493	0.459509	0.372453	0.0199145	1.65794e+08	1.71578e+08	1.65793e+08	1.46634e+08	2.31851e+08	2.06175e+08	1.49459e+08	1.59479e+08	1.64371e+08	9.65122e+07	9.02296e+07	9.15044e+07	1.18563e+08	1.40468e+08	3.2972e+08	1.65066e+08	2.06234e+08	1.97015e+08	1.88729e+08	7.09122e+07	4.88273e+07
125POS		LPC(20:3)+H	LPC(20:3)+H	LPC	(20:3)	(20:3)	0	0		C28 H53 O7 N1 P1	546.355	2.89957	0.720594	0.102528	0.212248	0.0141782	7.16927e+07	7.34661e+07	7.16893e+07	7.2175e+07	9.79854e+07	7.59017e+07	1.16466e+08	6.7059e+07	6.64013e+07	7.46611e+07	1.58098e+07	4.87666e+07	7.57762e+07	7.8005e+07	6.43873e+07	7.67406e+07	7.57982e+07	8.2332e+07	7.12499e+07	7.72883e+07	4.91732e+07
126POS		LPC(20:3)+H	LPC(20:3)+H	LPC	(20:3)	(20:3)	0	0		C28 H53 O7 N1 P1	546.355	3.05818	0.685646	0.114602	0.197238	0.143455	2.69558e+07	3.50718e+07	3.48911e+07	7.10795e+07	7.87559e+07	7.77258e+07	1.63816e+07	5.87437e+07	6.00719e+07	3.67623e+07	3.9162e+07	2.71683e+07	3.77506e+07	4.53831e+07	6.24977e+07	4.9261e+07	4.22954e+07	5.33835e+07	4.07875e+07	4.77103e+07	3.89508e+07
127POS		LPC(20:3)+H	LPC(20:3)+H	LPC	(20:3)	(20:3)	0	0		C28 H53 O7 N1 P1	546.355	4.65544	0.862129	0.778633	0.116345	0.249524	8.13993e+06	5.06667e+06	8.14549e+06	1.60254e+07	1.77873e+07	1.52729e+07	8.99188e+06	1.37452e+07	1.41993e+06	9.60568e+06	1.4753e+06	3.40189e+06	1.76593e+06	1.18549e+07	3.50408e+07	1.7133e+07	1.76589e+06	1.47362e+07	1.43401e+07	1.23352e+07	1.81018e+06
128POS		LPE(22:6)+Na	LPE(22:6)+Na	LPE	(22:6)	(22:6)	0	0		C27 H44 O7 N1 P1 Na1	548.275	2.60526	4.70401	0.32377	0.160619	0.104603	2.9865e+06	2.46362e+06	2.95436e+06	1.95084e+06	1.71528e+06	2.56528e+06	694991	886556	1.83737e+06	1.71113e+06	1.14677e+06	3.67861e+06	1.51811e+06	2.6362e+06	3.47043e+07	3.71965e+06	7.80562e+06	6.52065e+06	9.19506e+06	6.93987e+06	3.84779e+06
129POS		PC(19:2)+H	PC(19:2)+H	PC	(19:2)	(19:2)	0	0		C27 H51 O8 N1 P1	548.335	2.78706	1.13295	0.588214	0.0563363	0.0364189	1.56559e+07	1.46876e+07	1.56537e+07	2.50505e+07	1.31108e+07	2.50439e+07	9.87005e+06	1.16635e+07	1.1467e+07	1.3444e+07	2.24843e+07	2.50271e+07	8.82849e+06	1.77662e+07	2.14462e+07	1.1104e+07	1.42081e+07	4.27965e+06	1.96084e+07	1.94506e+07	5.22416e+06
130POS		LPC(20:2)+H	LPC(20:2)+H	LPC	(20:2)	(20:2)	0	0		C28 H55 O7 N1 P1	548.371	3.49721	0.795749	0.0120674	0.131969	0.0111528	2.43971e+07	2.4933e+07	2.45601e+07	2.94129e+07	3.14724e+07	3.144e+07	2.24133e+07	3.01485e+07	2.7338e+07	2.50387e+07	1.96528e+07	1.82443e+07	2.58232e+07	2.52261e+07	2.30627e+07	2.50566e+07	2.83166e+07	2.57036e+07	2.31263e+07	3.25118e+07	2.38405e+07
131POS		LPC(20:2)+H	LPC(20:2)+H	LPC	(20:2)	(20:2)	0	0		C28 H55 O7 N1 P1	548.371	3.73629	0.280102	0.0358858	0.208695	0.121017	1.93889e+07	1.55583e+07	1.93079e+07	3.52126e+07	3.58632e+07	3.13655e+07	2.40305e+07	6.94237e+06	4.11364e+06	4.50124e+06	1.13648e+06	4.40637e+06	1.12991e+06	1.93103e+07	8.03751e+06	2.77927e+07	3.49086e+06	2.16679e+07	8.57224e+06	2.01008e+06	2.3436e+07
132POS		PC(19:1)+H	PC(19:1)+H	PC	(19:1)	(19:1)	0	0		C27 H53 O8 N1 P1	550.35	3.45417	1.12299	0.620362	0.220107	0.00918048	1.9232e+08	1.89302e+08	1.92367e+08	3.56589e+08	2.11353e+08	2.8975e+08	1.25942e+08	1.58793e+08	1.56134e+08	1.94016e+08	2.5191e+08	2.56331e+08	1.05564e+08	2.6999e+08	3.80456e+08	2.00642e+08	2.08452e+08	6.14615e+07	2.44098e+08	2.76573e+08	6.70122e+07
133POS		LPC(20:1)+H	LPC(20:1)+H	LPC	(20:1)	(20:1)	0	0		C28 H57 O7 N1 P1	550.387	4.80839	0.600408	0.00515032	0.504007	0.0147472	1.37186e+08	1.33738e+08	1.33744e+08	2.05495e+08	2.14987e+08	2.56438e+08	1.53849e+08	1.49304e+08	1.62683e+08	1.09818e+08	1.06798e+08	8.15193e+07	1.2418e+08	1.21941e+08	1.41863e+08	1.62999e+08	1.11575e+08	1.52835e+08	1.09699e+08	1.62222e+08	1.43338e+08
134POS		LPC(20:1)+H	LPC(20:1)+H	LPC	(20:1)	(20:1)	0	0		C28 H57 O7 N1 P1	550.387	5.14917	0.678372	0.167914	0.108853	0.0298554	2.21826e+07	2.21888e+07	2.10579e+07	2.46116e+07	1.09728e+07	3.50729e+07	8.10141e+06	2.42148e+07	2.07515e+07	1.27524e+07	1.53382e+07	9.06477e+06	1.55408e+07	1.82371e+07	1.29982e+07	2.17115e+07	1.9688e+07	6.97709e+06	1.6567e+07	2.38139e+07	2.44415e+07
135POS		LPC(20:1)+H	LPC(20:1)+H	LPC	(20:1)	(20:1)	0	0		C28 H57 O7 N1 P1	550.387	4.47232	1.00068	0.997557	0.0465215	0.0187632	5.65538e+07	5.47589e+07	5.47507e+07	6.578e+07	3.03246e+07	9.41638e+07	2.20511e+07	4.89355e+07	5.71829e+07	5.25766e+07	4.98171e+07	3.52132e+07	5.72602e+07	6.66215e+07	5.71671e+07	6.62014e+07	5.87229e+07	2.61947e+07	5.57439e+07	7.61767e+07	5.82569e+07
136POS		LPC(20:0)+H	LPC(20:0)+H	LPC	(20:0)	(20:0)	0	0		C28 H59 O7 N1 P1	552.402	5.3626	0.506381	0.00535714	0.180356	0.0292434	1.94971e+07	1.85467e+07	1.95394e+07	1.61609e+07	2.17445e+07	2.73993e+07	1.80781e+07	3.00462e+07	1.60709e+07	1.48593e+07	1.13358e+07	5.68911e+06	7.8548e+06	1.42808e+07	1.15566e+07	2.70847e+07	2.91731e+07	1.96967e+07	1.63012e+07	2.21424e+07	1.77089e+07
137POS		LPC(20:0)+H	LPC(20:0)+H	LPC	(20:0)	(20:0)	0	0		C28 H59 O7 N1 P1	552.402	6.59418	1.43066	0.0196572	0.14915	0.0228251	1.27736e+07	1.31972e+07	1.26329e+07	2.11911e+07	1.99523e+07	1.34667e+07	1.12532e+07	1.18103e+07	1.12507e+07	2.32839e+07	1.60324e+07	1.94166e+07	2.15297e+07	2.47002e+07	2.22579e+07	1.46825e+07	1.44561e+07	1.6538e+07	1.81424e+07	1.19828e+07	1.46187e+07
138POS		Cer(d18:1/17:0)+H	Cer(d35:1)+H	Cer	(d18:1/17:0)	(d18:1)	(17:0)	0		C35 H70 O3 N1	552.535	13.123	1.12456	0.622327	0.108713	0.0309725	3.14052e+07	3.15886e+07	2.98444e+07	3.82796e+07	1.81847e+07	3.70884e+07	3.76486e+07	3.02326e+07	3.4833e+07	4.65573e+07	1.96842e+07	3.98705e+07	4.86272e+07	1.05211e+07	5.54529e+07	1.20826e+07	2.16235e+07	4.1521e+07	8.24049e+06	2.10061e+07	1.93468e+07
139POS		PE(21:3)+Na	PE(21:3)+Na	PE	(21:3)	(21:3)	0	0		C26 H46 O8 N1 P1 Na1	554.285	2.6813	1.06298	0.722433	0.100363	0.00290935	8.46209e+07	8.41965e+07	8.41953e+07	1.21512e+08	1.00285e+08	1.28467e+08	5.49198e+07	8.20665e+07	7.95053e+07	9.03157e+07	1.17465e+08	1.27703e+08	5.37199e+07	8.79989e+07	1.25246e+08	6.4499e+07	1.00362e+08	3.61044e+07	9.55612e+07	1.0697e+08	3.11316e+07
140POS		Cer(d34:1+O)+H	Cer(d34:1+O)+H	Cer	(d34:1+O)	(d34:1+O)	0	0		C34 H68 O4 N1	554.514	9.01	0.758078	0.114468	0.0631455	0.00885706	6.25819e+06	6.3552e+06	6.35518e+06	1.17711e+07	8.53208e+06	7.03538e+06	6.89773e+06	8.83041e+06	4.84514e+06	4.63702e+06	5.15166e+06	5.50115e+06	6.8432e+06	6.05186e+06	8.13601e+06	9.93874e+06	7.05328e+06	6.44031e+06	1.9052e+06	3.38979e+06	2.744e+06
141POS		Cer(d34:1+O)+H	Cer(d34:1+O)+H	Cer	(d34:1+O)	(d34:1+O)	0	0		C34 H68 O4 N1	554.514	8.46345	0.766892	0.198132	0.0570437	0.0191058	5.45804e+06	5.28456e+06	5.27825e+06	1.3744e+07	8.80261e+06	7.31655e+06	7.12802e+06	8.62372e+06	4.8209e+06	7.47952e+06	4.43137e+06	7.57023e+06	5.59875e+06	4.98654e+06	8.6124e+06	6.18749e+06	6.92447e+06	5.09533e+06	1.8778e+06	2.61944e+06	2.29739e+06
142POS		PE(21:2)+Na	PE(21:2)+Na	PE	(21:2)	(21:2)	0	0		C26 H48 O8 N1 P1 Na1	556.301	2.92742	0.706612	0.144665	0.199543	0.0255327	5.99436e+07	5.71016e+07	5.77595e+07	1.17567e+08	7.18955e+07	9.34321e+07	6.27036e+07	6.02143e+07	5.75963e+07	6.57668e+07	8.32688e+07	1.85091e+07	2.64003e+07	6.60798e+07	6.74249e+07	6.53538e+07	6.96124e+07	2.78126e+07	9.69894e+07	7.31535e+07	2.93699e+07
143POS		Cer(d34:0+O)+H	Cer(d34:0+O)+H	Cer	(d34:0+O)	(d34:0+O)	0	0		C34 H70 O4 N1	556.53	9.7132	1.59891	0.0066724	0.159347	0.0288891	1.40141e+07	1.33081e+07	1.33666e+07	1.76077e+07	1.26883e+07	9.07109e+06	1.02322e+07	1.16154e+07	7.31575e+06	1.52047e+07	1.44924e+07	1.85181e+07	2.02268e+07	1.74985e+07	2.36333e+07	9.79905e+06	1.19459e+07	1.02653e+07	3.76818e+06	4.23344e+06	5.29531e+06
144POS		PE(21:1)+Na	PE(21:1)+Na	PE	(21:1)	(21:1)	0	0		C26 H50 O8 N1 P1 Na1	558.317	3.557	0.669902	0.0973592	0.105145	0.134087	9.85484e+06	9.96916e+06	7.77751e+06	2.80176e+07	1.62561e+07	2.03079e+07	1.0855e+07	1.32793e+07	1.2515e+07	9.70074e+06	1.21971e+07	1.51708e+07	5.53874e+06	1.22615e+07	1.29458e+07	3.35861e+06	1.53091e+07	4.34905e+06	1.81628e+07	1.61144e+07	5.3616e+06
145POS		DG(16:0/14:0)+NH4	DG(30:0)+NH4	DG	(16:0/14:0)	(16:0)	(14:0)	0		C33 H68 O5 N1	558.509	13.4724	0.773633	0.0525729	0.216457	0.0367275	1.07738e+08	1.14815e+08	1.07881e+08	6.73702e+07	1.13555e+08	1.2551e+08	9.32071e+07	1.08918e+08	1.21108e+08	7.62572e+07	9.74646e+07	7.62563e+07	9.88261e+07	7.73196e+07	6.1009e+07	1.15433e+08	1.30784e+08	1.56584e+08	9.13778e+07	1.15551e+08	1.44435e+08
146POS		Cer(d33:0+pO+O)+H	Cer(d33:0+pO+O)+H	Cer	(d33:0+pO+O)	(d33:0+pO+O)	0	0		C33 H68 O5 N1	558.509	7.65397	1.99329	0.00436852	0.188955	0.0203115	1.02299e+07	1.02371e+07	1.05978e+07	8.97194e+06	1.20654e+07	1.16591e+07	8.45671e+06	9.09141e+06	7.28394e+06	1.41615e+07	1.72854e+07	2.80386e+07	2.1198e+07	1.50796e+07	1.89077e+07	3.08701e+06	1.98464e+06	3.83377e+06	2.83621e+06	3.76192e+06	3.86304e+06
147POS		PC(20:1)+H	PC(20:1)+H	PC	(20:1)	(20:1)	0	0		C28 H55 O8 N1 P1	564.366	3.62442	0.730931	0.193982	0.124171	0.0141123	2.52603e+07	2.58804e+07	2.52557e+07	2.43376e+07	4.61542e+07	3.03325e+07	3.81188e+07	2.02367e+07	2.59525e+07	2.05085e+07	3.21601e+07	1.22454e+07	3.68379e+07	2.46727e+07	8.89426e+06	4.73629e+07	3.61012e+07	3.75554e+07	2.70819e+07	4.20091e+07	2.93197e+07
148POS		PC(20:1)+H	PC(20:1)+H	PC	(20:1)	(20:1)	0	0		C28 H55 O8 N1 P1	564.366	3.30946	0.207988	0.000935874	0.363309	0.0272432	2.89128e+07	3.032e+07	3.03228e+07	4.95344e+07	2.08638e+07	6.33028e+07	3.91174e+07	5.4695e+07	4.88228e+07	8.81921e+06	1.58835e+07	1.58436e+06	1.0524e+07	1.65909e+07	4.07255e+06	5.07747e+07	3.8796e+07	2.60809e+07	2.63718e+07	3.96907e+07	3.40053e+07
149POS		PC(20:1)+H	PC(20:1)+H	PC	(20:1)	(20:1)	0	0		C28 H55 O8 N1 P1	564.366	3.797	1.21612	0.658971	0.018668	0.15336	1.93686e+06	1.9715e+06	1.47818e+06	4.14911e+06	791406	1.08781e+06	704577	743636	804760	980460	1.68558e+06	2.49822e+06	657905	2.77737e+06	1.47153e+06	1.09786e+06	680251	455466	895470	885173	484326
150POS		LPE(24:1)+H	LPE(24:1)+H	LPE	(24:1)	(24:1)	0	0		C29 H59 O7 N1 P1	564.402	8.61383	1.11158	0.568604	0.0566485	0.0118519	1.98407e+07	1.94377e+07	1.94402e+07	2.84226e+07	1.29278e+07	2.71047e+07	1.15486e+07	2.68364e+07	2.58916e+07	1.12833e+07	2.635e+07	2.80167e+07	2.53349e+07	3.03254e+07	2.62313e+07	1.26313e+07	2.7067e+07	2.81495e+07	7.21697e+06	2.34755e+07	2.31659e+07
151POS		Cer(d18:2/18:0)+H	Cer(d36:2)+H	Cer	(d18:2/18:0)	(d18:2)	(18:0)	0		C36 H70 O3 N1	564.535	12.729	3.98496	0.394075	0.809394	0.0763132	3.63659e+07	4.17358e+07	4.1532e+07	5.5128e+07	5.1887e+07	2.28577e+07	5.26538e+07	4.2798e+07	4.90915e+07	3.89445e+07	2.32294e+07	3.86022e+07	3.81864e+07	4.03559e+07	9.14218e+08	1.55787e+07	4.48762e+07	2.684e+07	1.14364e+07	1.04392e+07	2.3401e+07
152POS		LPC(20:4)+Na	LPC(20:4)+Na	LPC	(20:4)	(20:4)	0	0		C28 H50 O7 N1 P1 Na1	566.322	2.60386	1.0366	0.962674	0.0838897	0.067347	1.80715e+06	1.579e+06	1.70561e+06	4.68757e+06	4.44921e+06	4.42641e+06	2.24931e+06	2.24227e+06	813530	651570	552995	488018	532436	2.92027e+06	1.44136e+07	3.9379e+06	4.21028e+06	4.5049e+06	4.7146e+06	5.51298e+06	1.71282e+06
153POS		PC(20:0)+H	PC(20:0)+H	PC	(20:0)	(20:0)	0	0		C28 H57 O8 N1 P1	566.382	4.5008	0.809104	0.487473	0.0757592	0.130591	1.75025e+07	1.59342e+07	1.34542e+07	3.14494e+07	2.47541e+07	3.65526e+07	7.6019e+06	9.39233e+06	1.6284e+07	2.05374e+07	2.20802e+07	8.02616e+06	1.25506e+07	2.46568e+07	1.41237e+07	3.29252e+07	3.17961e+07	1.54397e+07	2.8559e+07	3.41042e+07	2.53797e+07
154POS		LPE(24:0)+H	LPE(24:0)+H	LPE	(24:0)	(24:0)	0	0		C29 H61 O7 N1 P1	566.418	10.0888	1.19407	0.271762	0.183639	0.162699	4.91068e+07	3.6538e+07	4.93226e+07	9.08265e+07	3.05467e+07	8.47934e+07	7.4941e+07	8.37973e+07	6.92907e+07	8.63171e+07	1.16158e+08	9.95216e+07	6.46627e+07	8.6555e+07	6.52442e+07	6.55496e+07	5.86527e+07	7.31471e+07	7.34609e+07	4.42955e+07	2.56038e+07
155POS		Cer(d18:1/18:0)+H	Cer(d36:1)+H	Cer	(d18:1/18:0)	(d18:1)	(18:0)	0		C36 H72 O3 N1	566.551	13.7162	6.68032	0.343668	2.61523	0.011278	2.70616e+08	2.70599e+08	2.75928e+08	2.90912e+08	2.85466e+08	2.75493e+08	2.43789e+08	2.59672e+08	2.35621e+08	3.2973e+08	3.58653e+08	3.84007e+08	3.31098e+08	2.509e+08	8.97369e+09	1.82247e+08	1.72966e+08	2.73991e+08	1.32922e+08	1.80408e+08	1.82057e+08
156POS		DG(18:1/14:0)+H	DG(32:1)+H	DG	(18:1/14:0)	(18:1)	(14:0)	0		C35 H67 O5	567.498	13.5638	0.955453	0.810998	0.0788118	0.0246379	7.86398e+07	7.53157e+07	7.86076e+07	4.85206e+07	7.95087e+07	3.04412e+07	6.20858e+07	7.17727e+07	6.47778e+07	6.34648e+07	8.28232e+07	6.93423e+07	5.80974e+07	3.33238e+07	3.41471e+07	1.02598e+08	1.09269e+08	1.41347e+08	9.53939e+07	3.79158e+07	1.1652e+08
157POS		LPC(22:6)+H	LPC(22:6)+H	LPC	(22:6)	(22:6)	0	0		C30 H51 O7 N1 P1	568.34	2.51224	0.906289	0.807532	0.387408	0.0145031	1.022e+08	1.04789e+08	1.04833e+08	1.24116e+08	1.50559e+08	1.54471e+08	1.08995e+08	1.31642e+08	1.20301e+08	8.59737e+07	7.91756e+07	1.72472e+07	9.18814e+07	9.15219e+07	3.50244e+08	1.14881e+08	1.00341e+08	1.28484e+08	1.37128e+08	1.34998e+08	8.64501e+07
158POS		Cer(d18:0/18:0)+H	Cer(d36:0)+H	Cer	(d18:0/18:0)	(d18:0)	(18:0)	0		C36 H74 O3 N1	568.566	14.1482	1.47299	0.0891073	0.429418	0.00338495	9.47608e+07	9.47596e+07	9.53169e+07	9.60402e+07	1.21592e+08	9.82706e+07	9.52501e+07	1.06454e+08	8.48447e+07	1.1852e+08	1.6356e+08	1.17879e+08	1.30628e+08	1.04297e+08	2.52518e+08	1.83523e+08	1.46666e+08	1.20845e+08	1.21258e+08	1.74256e+08	1.48379e+08
159POS		LPC(22:5)+H	LPC(22:5)+H	LPC	(22:5)	(22:5)	0	0		C30 H53 O7 N1 P1	570.355	2.67288	0.60346	0.00122142	0.439041	0.0238459	1.107e+08	1.15322e+08	1.10673e+08	1.35309e+08	1.71161e+08	1.69895e+08	1.09118e+08	1.31172e+08	1.3333e+08	1.01212e+08	8.29016e+07	5.43773e+07	9.6963e+07	9.31575e+07	8.43195e+07	1.39858e+08	1.19796e+08	1.44254e+08	1.53356e+08	1.52825e+08	1.01117e+08
160POS		PC(19:1)+Na	PC(19:1)+Na	PC	(19:1)	(19:1)	0	0		C27 H52 O8 N1 P1 Na1	572.332	3.45417	0.768546	0.437863	0.0532993	0.0310184	5.35948e+06	5.36784e+06	5.08066e+06	1.39221e+07	1.12909e+07	1.25219e+07	3.86209e+06	4.21931e+06	4.90115e+06	4.54057e+06	7.24732e+06	5.38679e+06	1.50491e+06	7.71481e+06	1.25843e+07	8.51112e+06	8.23373e+06	1.46498e+06	9.07908e+06	8.87284e+06	1.28278e+06
161POS		PC(21:4)+H	PC(21:4)+H	PC	(21:4)	(21:4)	0	0		C29 H51 O8 N1 P1	572.335	2.685	0.859546	0.518987	0.0600318	0.0033867	3.00604e+07	3.00597e+07	2.9884e+07	7.23969e+07	3.55332e+07	5.99641e+07	2.81627e+07	3.09356e+07	3.04868e+07	3.09149e+07	4.27794e+07	4.55743e+07	1.6319e+07	3.86703e+07	4.70574e+07	2.62492e+07	3.51442e+07	1.09307e+07	4.32337e+07	4.15748e+07	1.24516e+07
162POS		LPC(22:4)+H	LPC(22:4)+H	LPC	(22:4)	(22:4)	0	0		C30 H55 O7 N1 P1	572.371	3.22536	0.628003	5.35577e-05	0.196006	0.0135713	2.68601e+07	2.68669e+07	2.6237e+07	3.07118e+07	3.27471e+07	2.5933e+07	2.80192e+07	2.70826e+07	2.60486e+07	1.83644e+07	1.95576e+07	1.31396e+07	1.66129e+07	2.09582e+07	1.84684e+07	3.62541e+07	3.03773e+07	3.09628e+07	3.1036e+07	3.4809e+07	2.03639e+07
163POS		PC(21:3)+H	PC(21:3)+H	PC	(21:3)	(21:3)	0	0		C29 H53 O8 N1 P1	574.35	3.05702	0.956042	0.845821	0.00421759	0.0130295	9.80989e+06	9.59209e+06	9.59148e+06	1.79404e+07	1.10599e+07	1.58714e+07	6.75315e+06	9.51609e+06	6.38452e+06	8.06318e+06	1.43399e+07	1.45863e+07	4.87539e+06	1.07329e+07	1.19597e+07	7.11171e+06	1.1006e+07	1.04209e+06	1.05073e+07	1.10498e+07	3.35086e+06
164POS		PC(21:1)+H	PC(21:1)+H	PC	(21:1)	(21:1)	0	0		C29 H57 O8 N1 P1	578.382	4.75665	1.16825	0.688781	0.0501205	0.141224	4.13787e+06	5.32128e+06	5.37133e+06	1.23288e+07	3.10109e+06	1.14457e+07	4.76973e+06	4.55672e+06	1.60589e+06	8.07713e+06	1.01894e+07	1.04815e+07	1.06036e+06	2.7176e+06	1.16432e+07	1.68576e+06	6.96201e+06	1.91236e+06	2.10047e+06	6.59531e+06	2.28263e+06
165POS		LPC(22:1)+H	LPC(22:1)+H	LPC	(22:1)	(22:1)	0	0		C30 H61 O7 N1 P1	578.418	6.69538	1.01078	0.946869	0.0343317	0.034525	9.45986e+06	1.00383e+07	9.46221e+06	1.60234e+07	1.61716e+07	1.56311e+07	1.33976e+07	1.12492e+07	1.20798e+07	2.03472e+07	1.23537e+07	9.75936e+06	1.03064e+07	1.2068e+07	2.06299e+07	1.36101e+07	1.00761e+07	1.18006e+07	9.78568e+06	1.16801e+07	1.03097e+07
166POS		LPC(22:0)+H	LPC(22:0)+H	LPC	(22:0)	(22:0)	0	0		C30 H63 O7 N1 P1	580.434	8.28797	2.00974	0.000149158	0.163929	0.0112925	6.25512e+06	6.38022e+06	6.3779e+06	6.81524e+06	7.33656e+06	5.85076e+06	5.26703e+06	6.53659e+06	5.45488e+06	1.08028e+07	1.16975e+07	1.25403e+07	1.31963e+07	1.08674e+07	1.57806e+07	7.39531e+06	4.91005e+06	6.44531e+06	3.66951e+06	6.68921e+06	4.95e+06
167POS		DG(16:1/16:1)+NH4	DG(32:2)+NH4	DG	(16:1/16:1)	(16:1)	(16:1)	0		C35 H68 O5 N1	582.509	12.5913	0.575905	0.00501233	0.636613	0.0528654	3.51884e+08	3.86217e+08	3.86182e+08	3.21753e+08	3.23538e+08	3.51384e+08	3.01565e+08	4.54397e+08	2.96156e+08	1.78235e+08	2.93432e+08	6.89319e+07	2.4299e+08	2.28378e+08	1.67944e+08	4.06081e+08	4.48639e+08	2.25975e+08	2.18747e+08	4.77662e+08	4.8897e+08
168POS		Cer(d36:1+O)+H	Cer(d36:1+O)+H	Cer	(d36:1+O)	(d36:1+O)	0	0		C36 H72 O4 N1	582.546	9.83982	1.45757	0.309623	0.137904	0.112953	2.20285e+07	2.70198e+07	2.69483e+07	1.97803e+07	4.60284e+07	9.24446e+06	4.14739e+07	1.31066e+07	2.35841e+07	1.0327e+07	1.13956e+07	5.77634e+07	5.58624e+07	3.54927e+07	5.24851e+07	1.15243e+07	1.22536e+07	1.31144e+07	1.11465e+07	4.05142e+06	1.82913e+07
169POS		DG(18:1/14:0)+NH4	DG(32:1)+NH4	DG	(18:1/14:0)	(18:1)	(14:0)	0		C35 H70 O5 N1	584.525	13.5638	0.98956	0.919612	0.40591	0.0842547	2.15935e+09	2.48991e+09	2.15818e+09	1.66719e+09	2.16292e+09	2.12652e+09	1.49568e+09	2.1035e+09	1.45906e+09	1.4149e+09	2.33981e+09	1.77773e+09	1.75674e+09	1.94464e+09	1.66606e+09	3.10877e+09	3.29216e+09	3.05461e+09	2.62548e+09	3.85019e+09	2.80734e+09
170POS		DG(16:0/16:0)+NH4	DG(32:0)+NH4	DG	(16:0/16:0)	(16:0)	(16:0)	0		C35 H72 O5 N1	586.541	14.5999	1.56768	0.00117602	0.886118	0.00601712	4.24233e+08	4.19822e+08	4.19862e+08	3.34275e+08	3.4917e+08	3.58e+08	2.88641e+08	3.28684e+08	2.9058e+08	4.63177e+08	5.65863e+08	4.54502e+08	4.95348e+08	4.41194e+08	6.3588e+08	6.02777e+08	3.94208e+08	3.2263e+08	2.88721e+08	4.58923e+08	3.92282e+08
171POS		Cer(d35:0+pO+O)+H	Cer(d35:0+pO+O)+H	Cer	(d35:0+pO+O)	(d35:0+pO+O)	0	0		C35 H72 O5 N1	586.541	8.98396	1.52048	0.00378029	0.349744	0.0208622	6.21755e+07	5.99396e+07	6.21419e+07	7.04223e+07	7.177e+07	6.20018e+07	5.26274e+07	6.14804e+07	4.2331e+07	7.73763e+07	9.55056e+07	1.15931e+08	1.00456e+08	7.11954e+07	8.78702e+07	3.61081e+07	2.89635e+07	4.19303e+07	2.12591e+07	2.50283e+07	2.57491e+07
172POS		PC(22:1)+H	PC(22:1)+H	PC	(22:1)	(22:1)	0	0		C30 H59 O8 N1 P1	592.397	4.6235	0.634375	0.105668	0.123314	0.11991	1.23715e+07	1.21849e+07	1.50128e+07	1.36692e+07	2.12597e+07	1.06793e+07	3.19342e+07	1.30287e+07	2.76639e+07	1.41947e+07	1.52527e+07	6.25934e+06	9.60945e+06	1.54653e+07	1.42239e+07	3.14579e+07	9.22542e+06	2.20955e+07	1.42065e+07	2.65691e+07	3.03806e+07
173POS		LPE(26:1)+H	LPE(26:1)+H	LPE	(26:1)	(26:1)	0	0		C31 H63 O7 N1 P1	592.434	10.0853	0.87161	0.185473	0.0651473	0.00426655	2.27838e+07	2.27845e+07	2.2953e+07	3.21287e+07	3.81461e+07	3.22063e+07	4.5874e+07	4.23226e+07	2.78092e+07	2.44754e+07	3.42094e+07	3.24656e+07	3.0921e+07	3.51011e+07	3.32629e+07	3.84923e+07	3.89385e+07	2.89549e+07	3.85184e+07	2.03996e+07	3.10224e+07
174POS		Cer(d18:2/20:0)+H	Cer(d38:2)+H	Cer	(d18:2/20:0)	(d18:2)	(20:0)	0		C38 H74 O3 N1	592.566	13.86	1.6878	0.207704	0.255352	0.0398781	2.86873e+07	2.67688e+07	2.68182e+07	2.83977e+07	3.14304e+07	2.85285e+07	2.14061e+07	1.37325e+07	1.86725e+07	3.00961e+07	3.59862e+07	2.95245e+07	2.88384e+07	2.08647e+07	9.46411e+07	8.5462e+06	3.04968e+07	3.96041e+07	1.38163e+07	2.10427e+07	1.57494e+07
175POS		DG(16:1/18:1)+H	DG(34:2)+H	DG	(16:1/18:1)	(16:1)	(18:1)	0		C37 H69 O5	593.514	13.6072	0.859953	0.258244	0.140134	0.0251089	1.04729e+08	1.09471e+08	1.09367e+08	9.22145e+07	1.35044e+08	1.13845e+08	7.14896e+07	1.04827e+08	8.16112e+07	7.73537e+07	1.00797e+08	6.68724e+07	7.31155e+07	1.09441e+08	8.75588e+07	1.80114e+08	1.2311e+08	1.80027e+08	1.04826e+08	1.57806e+08	1.39301e+08
176POS		PC(22:0)+H	PC(22:0)+H	PC	(22:0)	(22:0)	0	0		C30 H61 O8 N1 P1	594.413	5.87831	0.944456	0.881626	0.00426026	0.303522	1.22135e+06	1.54825e+06	822566	2.37867e+06	2.68462e+06	3.35972e+06	1.00873e+06	2.71783e+06	511238	585460	1.20276e+06	2.28678e+06	529685	4.37386e+06	2.97903e+06	1.11914e+06	3.89468e+06	3.36768e+06	2.61931e+06	1.09438e+06	3.40781e+06
177POS		Cer(d18:1/20:0)+H	Cer(d38:1)+H	Cer	(d18:1/20:0)	(d18:1)	(20:0)	0		C38 H76 O3 N1	594.582	14.9611	1.62103	0.394409	0.579114	0.0397858	1.16909e+08	1.08859e+08	1.1652e+08	9.00959e+07	9.94438e+07	1.62036e+08	1.65049e+08	9.12462e+07	8.2414e+07	6.27206e+07	2.0436e+08	7.42042e+07	1.2515e+08	1.01785e+08	5.50751e+08	1.286e+08	2.7457e+07	1.70988e+08	2.46378e+07	6.65794e+07	1.2473e+08
178POS		Cer(d18:0/20:1)+H	Cer(d38:1)+H	Cer	(d18:0/20:1)	(d18:0)	(20:1)	0		C38 H76 O3 N1	594.582	14.2274	0.892863	0.727487	0.0200577	0.0207499	2.83992e+07	2.74298e+07	2.7377e+07	2.70291e+07	2.75497e+07	6.87946e+06	1.56589e+07	2.13089e+07	3.66566e+06	2.50378e+07	7.2785e+06	1.68912e+07	1.75479e+07	6.15729e+06	1.82412e+07	1.60613e+07	2.74565e+07	3.32632e+07	3.7217e+07	1.49628e+07	5.21954e+07
179POS		DG(16:0/18:1)+H	DG(34:1)+H	DG	(16:0/18:1)	(16:0)	(18:1)	0		C37 H71 O5	595.53	14.6611	1.37767	0.0260973	0.493785	0.0136886	2.4099e+08	2.41078e+08	2.35365e+08	1.823e+08	2.44382e+08	1.82566e+08	1.31589e+08	2.1278e+08	1.45499e+08	1.85014e+08	2.76224e+08	2.42638e+08	2.23547e+08	2.55999e+08	3.308e+08	3.39143e+08	2.86547e+08	3.89549e+08	2.22952e+08	3.44823e+08	2.13817e+08
180POS		DG(17:1/16:1)+NH4	DG(33:2)+NH4	DG	(17:1/16:1)	(17:1)	(16:1)	0		C36 H70 O5 N1	596.525	12.9903	0.591266	0.0641579	0.195115	0.0584345	3.87612e+07	4.31007e+07	4.28206e+07	1.45584e+07	4.53796e+07	3.74661e+07	4.984e+07	5.00178e+07	4.95202e+07	1.04279e+07	1.4415e+07	1.40223e+07	4.11393e+07	4.2092e+07	2.38173e+07	5.44151e+07	5.33571e+07	3.63352e+07	4.84021e+07	8.12259e+07	4.14114e+07
181POS		Cer(d18:0/20:0)+H	Cer(d38:0)+H	Cer	(d18:0/20:0)	(d18:0)	(20:0)	0		C38 H78 O3 N1	596.598	15.5749	1.7465	0.025322	0.492294	0.0443304	1.31284e+08	1.21314e+08	1.30971e+08	6.98603e+07	1.43543e+08	1.28563e+08	8.73152e+07	6.45063e+07	9.39135e+07	1.62956e+08	1.11535e+08	2.38323e+08	1.90073e+08	1.00841e+08	2.22694e+08	2.39721e+08	1.6882e+08	1.15895e+08	1.28683e+08	2.00307e+08	1.7956e+08
182POS		Cer(d18:0/20:0)+H	Cer(d38:0)+H	Cer	(d18:0/20:0)	(d18:0)	(20:0)	0		C38 H78 O3 N1	596.598	15.384	0.502761	0.11059	0.125966	0.293047	7.90762e+06	8.10355e+06	1.2893e+07	5.51603e+06	8.27397e+06	6.03239e+06	1.85373e+07	2.00417e+07	2.68625e+07	7.56305e+06	6.33782e+06	3.72371e+06	1.0414e+07	9.77752e+06	5.0513e+06	1.08727e+07	6.88344e+06	1.29572e+07	8.00714e+06	7.37423e+06	6.15622e+06
183POS		Cer(d18:0/20:0)+H	Cer(d38:0)+H	Cer	(d18:0/20:0)	(d18:0)	(20:0)	0		C38 H78 O3 N1	596.598	15.7645	0.761618	0.545708	0.0468686	0.0652839	1.25713e+07	1.40962e+07	1.41208e+07	9.25336e+06	2.48868e+07	1.87536e+06	4.07168e+06	1.24627e+07	6.33965e+06	7.43224e+06	916607	8.57506e+06	1.05439e+07	1.05708e+07	6.81275e+06	1.77908e+07	8.3333e+06	9.28821e+06	8.96678e+06	1.58353e+07	3.26417e+06
184POS		DG(17:1/16:0)+NH4	DG(33:1)+NH4	DG	(17:1/16:0)	(17:1)	(16:0)	0		C36 H72 O5 N1	598.541	13.9956	1.48214	0.00355054	0.491548	0.0829115	1.44762e+08	1.24764e+08	1.44389e+08	1.38905e+08	1.68351e+08	1.17661e+08	1.17463e+08	1.08996e+08	1.17847e+08	1.60403e+08	2.45162e+08	1.80808e+08	2.0169e+08	1.9159e+08	1.60442e+08	1.41503e+08	1.79861e+08	2.64995e+08	1.52735e+08	2.29298e+08	1.86847e+08
185POS		LPI(18:0)+H	LPI(18:0)+H	LPI	(18:0)	(18:0)	0	0		C27 H54 O12 N0 P1	601.335	3.62124	0.742116	0.121129	0.113466	0.00384778	6.39294e+06	6.35063e+06	6.35043e+06	1.50144e+07	1.28173e+07	1.0738e+07	1.38604e+07	1.53463e+07	1.37943e+07	1.01435e+07	6.36416e+06	7.84791e+06	8.28953e+06	8.97408e+06	1.89158e+07	8.47308e+06	7.86265e+06	1.2701e+07	1.18571e+07	5.92307e+06	6.89058e+06
186POS		DG(35:3)+H	DG(35:3)+H	DG	(35:3)	(35:3)	0	0		C38 H69 O5	605.514	15.251	1.74005	0.00461922	0.140757	0.0241093	8.3223e+06	8.72175e+06	8.44332e+06	8.10112e+06	6.6603e+06	4.56527e+06	7.86368e+06	1.01946e+07	5.66418e+06	1.23223e+07	1.50166e+07	1.6105e+07	1.25081e+07	1.06618e+07	8.29398e+06	7.06457e+06	7.80193e+06	1.08221e+07	5.51244e+06	6.96591e+06	7.63155e+06
187POS		PC(23:1)+H	PC(23:1)+H	PC	(23:1)	(23:1)	0	0		C31 H61 O8 N1 P1	606.413	5.20655	0.841503	0.597771	0.0245711	0.381991	6.03597e+06	6.06028e+06	2.76963e+06	2.02997e+06	1.06445e+07	1.64423e+06	4.30957e+06	5.83058e+06	7.85916e+06	2.89174e+06	6.03638e+06	2.56221e+06	4.58074e+06	5.4274e+06	5.69721e+06	9.53749e+06	2.77998e+06	6.23388e+06	6.39914e+06	1.0676e+07	1.08878e+07
188POS		LPC(24:1)+H	LPC(24:1)+H	LPC	(24:1)	(24:1)	0	0		C32 H65 O7 N1 P1	606.449	8.3625	1.48603	0.102231	0.15186	0.153101	1.36969e+07	1.10334e+07	1.5015e+07	1.19834e+07	1.7119e+07	1.79967e+07	3.87994e+06	1.4794e+07	1.37052e+07	1.60869e+07	2.93157e+07	1.36786e+07	2.43085e+07	2.3412e+07	1.13054e+07	1.94738e+07	1.51628e+07	1.75059e+07	1.49565e+07	1.66985e+07	1.64123e+07
189POS		LPC(24:0)+H	LPC(24:0)+H	LPC	(24:0)	(24:0)	0	0		C32 H67 O7 N1 P1	608.465	8.09545	0.757416	0.360435	0.0545	0.0546923	7.41572e+06	7.80739e+06	6.99734e+06	1.29208e+07	1.3588e+07	2.73914e+06	1.86556e+06	1.04905e+07	1.04546e+07	7.05068e+06	7.11578e+06	6.17396e+06	5.90519e+06	7.09746e+06	6.0869e+06	1.32711e+07	1.03783e+07	9.33227e+06	4.92731e+06	1.38189e+07	3.05508e+06
190POS		LPC(24:0)+H	LPC(24:0)+H	LPC	(24:0)	(24:0)	0	0		C32 H67 O7 N1 P1	608.465	9.8099	1.82273	1.99617e-06	0.379615	0.0674616	3.65938e+07	3.66464e+07	3.25018e+07	3.93334e+07	4.82491e+07	4.44572e+07	3.72705e+07	3.91814e+07	3.04836e+07	6.9023e+07	7.94716e+07	7.02037e+07	7.64751e+07	6.93613e+07	7.10533e+07	3.94863e+07	2.41551e+07	4.10114e+07	8.28966e+06	2.20214e+07	2.96407e+07
191POS		DG(16:1/18:2)+NH4	DG(34:3)+NH4	DG	(16:1/18:2)	(16:1)	(18:2)	0		C37 H70 O5 N1	608.525	12.7079	0.892231	0.552342	0.0710927	0.0135506	1.01737e+08	9.93858e+07	9.93857e+07	9.41829e+07	5.90756e+07	1.17742e+08	1.55845e+08	1.093e+08	9.65229e+07	6.65014e+07	1.45857e+08	7.19986e+07	1.20885e+08	8.72585e+07	7.1986e+07	1.0211e+08	1.88046e+08	9.4883e+07	9.69555e+07	1.09948e+08	1.89554e+08
192POS		Cer(d17:1/22:0)+H	Cer(d39:1)+H	Cer	(d17:1/22:0)	(d17:1)	(22:0)	0		C39 H78 O3 N1	608.598	15.7601	2.40593	0.0223581	0.301951	0.155195	2.25349e+07	2.00383e+07	1.64593e+07	1.04358e+07	2.87959e+07	2.91053e+07	8.98751e+06	2.42689e+07	1.19235e+07	6.33997e+07	5.88548e+07	4.17431e+07	4.53798e+07	7.65462e+06	5.60813e+07	2.41921e+07	2.16312e+07	5.00033e+07	1.95666e+07	1.27785e+07	2.19616e+07
193POS		DG(16:1/18:1)+NH4	DG(34:2)+NH4	DG	(16:1/18:1)	(16:1)	(18:1)	0		C37 H72 O5 N1	610.541	13.6072	1.21249	0.399724	0.84153	0.0239263	3.63133e+09	3.4834e+09	3.63239e+09	3.74888e+09	3.24587e+09	7.43806e+08	2.84735e+09	9.26561e+08	2.04067e+09	3.0716e+09	2.50796e+09	2.0655e+09	3.05265e+09	2.84596e+09	2.88935e+09	5.58605e+09	4.69814e+09	4.53012e+09	4.29846e+09	5.34377e+09	3.63235e+09
194POS		Cer(d17:0/22:0)+H	Cer(d39:0)+H	Cer	(d17:0/22:0)	(d17:0)	(22:0)	0		C39 H80 O3 N1	610.613	16.1759	1.42132	0.00271252	0.218082	0.00915674	3.12837e+07	3.17967e+07	3.17728e+07	2.55243e+07	3.61098e+07	3.14848e+07	2.30858e+07	2.6495e+07	2.05707e+07	3.43639e+07	4.00049e+07	4.42859e+07	3.84863e+07	3.76726e+07	3.72454e+07	4.55337e+07	3.73827e+07	4.39947e+07	2.67515e+07	4.63745e+07	3.60628e+07
195POS		DG(16:0/18:1)+NH4	DG(34:1)+NH4	DG	(16:0/18:1)	(16:0)	(18:1)	0		C37 H74 O5 N1	612.556	14.6611	1.64517	0.14083	2.29228	0.0766708	3.72436e+09	4.32466e+09	3.9219e+09	4.32652e+09	3.50357e+09	5.43164e+09	3.85447e+09	4.75653e+08	2.08054e+09	1.62242e+09	7.81363e+09	3.4421e+09	7.7631e+09	4.16922e+09	7.55391e+09	7.89802e+09	6.41884e+08	8.45881e+09	5.37945e+09	4.89663e+09	6.40355e+09
196POS		DG(18:0/16:0)+NH4	DG(34:0)+NH4	DG	(18:0/16:0)	(18:0)	(16:0)	0		C37 H76 O5 N1	614.572	15.986	1.94438	0.0247034	0.674101	0.34067	1.62197e+08	8.30718e+07	1.65396e+08	1.51627e+08	2.57826e+08	3.00205e+07	2.08195e+08	2.30483e+08	2.00814e+07	2.01345e+08	2.17784e+08	3.14288e+08	3.32106e+08	2.67114e+08	4.13865e+08	2.94863e+08	1.61967e+08	3.05604e+08	1.76476e+08	2.67755e+08	1.6816e+08
197POS		PC(24:1)+H	PC(24:1)+H	PC	(24:1)	(24:1)	0	0		C32 H63 O8 N1 P1	620.429	6.08584	0.736141	0.0778563	0.0692343	0.0117473	7.83218e+06	7.67533e+06	7.83506e+06	7.15621e+06	8.00015e+06	8.70364e+06	6.11794e+06	8.61832e+06	8.24427e+06	5.42996e+06	7.14536e+06	3.15874e+06	3.64912e+06	9.15264e+06	5.94542e+06	1.03859e+07	9.93095e+06	7.74544e+06	6.7248e+06	1.14208e+07	1.04976e+07
198POS		PC(24:1)+H	PC(24:1)+H	PC	(24:1)	(24:1)	0	0		C32 H63 O8 N1 P1	620.429	6.26	0.528197	0.113493	0.04303	0.126896	1.41468e+06	1.49679e+06	1.79298e+06	1.84129e+06	2.43564e+06	2.48295e+06	1.48842e+06	1.76943e+06	795722	385434	1.81021e+06	295818	284322	2.58851e+06	347330	1.42923e+06	2.4499e+06	1.75081e+06	2.4264e+06	2.73526e+06	1.20882e+06
199POS		Cer(d18:2/22:0)+H	Cer(d40:2)+H	Cer	(d18:2/22:0)	(d18:2)	(22:0)	0		C40 H78 O3 N1	620.598	14.884	1.26476	0.180093	0.489364	0.0211988	3.08443e+08	3.19935e+08	3.08494e+08	3.58898e+08	2.71913e+08	3.4657e+08	2.66714e+08	1.04637e+08	3.12666e+08	4.21967e+08	3.87646e+08	2.41037e+08	4.05756e+08	3.99068e+08	2.45789e+08	1.93895e+08	3.07083e+08	3.76674e+08	2.14592e+08	3.25031e+08	1.61323e+08
200POS		DG(18:1/18:1)+H	DG(36:2)+H	DG	(18:1/18:1)	(18:1)	(18:1)	0		C39 H73 O5	621.545	14.7223	0.919211	0.761691	0.120634	0.0493131	1.02644e+08	1.026e+08	1.11644e+08	1.13305e+08	1.35742e+08	1.23116e+08	9.1679e+07	7.4308e+07	3.6355e+07	3.53151e+07	8.23832e+07	7.59894e+07	4.34851e+07	1.35289e+08	1.5563e+08	1.31746e+08	1.54862e+08	1.18353e+08	1.12517e+08	1.81927e+08	9.98316e+07
201POS		PC(25:0e)+H	PC(25:0e)+H	PC	(25:0e)	(25:0e)	0	0		C33 H69 O7 N1 P1	622.481	8.86446	0.797455	0.265276	0.0351551	0.0259567	3.13029e+06	3.00462e+06	2.98479e+06	4.34895e+06	4.31326e+06	3.5194e+06	2.36403e+06	3.89088e+06	3.41359e+06	3.51185e+06	984331	1.48778e+06	3.66487e+06	4.05837e+06	3.71727e+06	4.40046e+06	3.44599e+06	2.61843e+06	3.62026e+06	3.69428e+06	3.33784e+06
202POS	Y	Cer(d18:1/22:0)+H	Cer(d40:1)+H	Cer	(d18:1/22:0)	(d18:1)	(22:0)	0		C40 H80 O3 N1	622.613	16.384	1.53061	0.0157095	1.18781	0.0227085	8.05978e+08	8.07021e+08	7.75202e+08	9.15874e+08	6.86861e+08	7.09693e+08	7.30314e+08	7.2103e+08	7.11129e+08	1.33965e+09	9.49976e+08	1.41486e+09	1.39716e+09	7.65305e+08	9.82384e+08	7.75651e+08	6.07792e+08	1.02837e+09	5.0907e+08	7.27915e+08	6.37831e+08
203POS		Cer(d16:0/24:1)+H	Cer(d40:1)+H	Cer	(d16:0/24:1)	(d16:0)	(24:1)	0		C40 H80 O3 N1	622.613	15.2733	1.77783	0.00438428	0.381497	0.0364597	5.10241e+07	5.4315e+07	5.10231e+07	5.68822e+07	7.0029e+07	2.63085e+07	4.67123e+07	5.90255e+07	2.4661e+07	8.47883e+07	8.5529e+07	8.64732e+07	8.19051e+07	8.19702e+07	8.35601e+07	7.25216e+07	5.10311e+07	7.50314e+07	4.09158e+07	6.55167e+07	4.73186e+07
204POS		Cer(d18:0/22:1)+H	Cer(d40:1)+H	Cer	(d18:0/22:1)	(d18:0)	(22:1)	0		C40 H80 O3 N1	622.613	15.4853	1.59038	0.00152717	0.781029	0.036465	4.48804e+08	4.78516e+08	4.78274e+08	2.96578e+08	3.03951e+08	3.11181e+08	2.20627e+08	3.04792e+08	1.93841e+08	3.43123e+08	3.87773e+08	4.91818e+08	3.74344e+08	5.00811e+08	4.96002e+08	1.02154e+09	6.55718e+08	7.12799e+08	5.35469e+08	8.50572e+08	6.81828e+08
205POS		Cer(d18:1/22:0)+H	Cer(d40:1)+H	Cer	(d18:1/22:0)	(d18:1)	(22:0)	0		C40 H80 O3 N1	622.613	16.1351	1.51607	0.164246	0.174154	0.0613424	1.4686e+07	1.32276e+07	1.47887e+07	2.22484e+07	2.2866e+07	2.07871e+07	1.33971e+07	9.65021e+06	5.28198e+06	3.33816e+07	2.50787e+07	3.29391e+07	2.96366e+07	1.55116e+07	6.31289e+06	7.9113e+06	5.31471e+06	3.57787e+07	1.13902e+07	6.28834e+06	1.32198e+07
206POS		Cer(d18:0/22:1)+H	Cer(d40:1)+H	Cer	(d18:0/22:1)	(d18:0)	(22:1)	0		C40 H80 O3 N1	622.613	14.1378	1.23335	0.40424	0.0493439	0.0771251	1.0871e+07	9.45488e+06	9.63744e+06	5.52059e+06	5.92744e+06	1.0667e+07	4.85126e+06	5.00145e+06	3.88565e+06	3.59278e+06	3.61166e+06	7.72269e+06	1.03848e+07	8.61577e+06	1.02921e+07	7.4829e+06	1.28556e+07	1.00943e+07	6.09233e+06	7.56965e+06	1.08766e+07
207POS		DG(18:0/18:1)+H	DG(36:1)+H	DG	(18:0/18:1)	(18:0)	(18:1)	0		C39 H75 O5	623.561	16.0621	1.07368	0.76441	0.0707988	0.0375463	4.55334e+07	4.86197e+07	4.86378e+07	3.27473e+07	7.23464e+06	4.93745e+07	3.46907e+07	3.89546e+07	3.05577e+07	1.34747e+07	3.97165e+07	2.83731e+07	4.48154e+07	3.28947e+07	4.85465e+07	4.89554e+07	3.48205e+07	6.07704e+07	3.25756e+07	4.68908e+07	3.44987e+07
208POS		DG(17:1/18:1)+NH4	DG(35:2)+NH4	DG	(17:1/18:1)	(17:1)	(18:1)	0		C38 H74 O5 N1	624.556	14.1155	1.32373	0.440224	0.1008	0.2073	1.56443e+07	1.10742e+07	1.11507e+07	3.58549e+07	4.57008e+07	7.13822e+06	2.74214e+07	5.66335e+06	6.51398e+06	2.89966e+07	3.96753e+07	3.14825e+07	6.01011e+06	3.56892e+07	2.79717e+07	5.14416e+07	6.26601e+06	5.88392e+07	1.50727e+07	7.16018e+07	7.05554e+06
209POS	Y	Cer(d18:0/22:0)+H	Cer(d40:0)+H	Cer	(d18:0/22:0)	(d18:0)	(22:0)	0		C40 H82 O3 N1	624.629	16.8784	2.02645	0.000281272	1.13647	0.0195364	4.49256e+08	4.6453e+08	4.49062e+08	3.46616e+08	3.92752e+08	3.85342e+08	2.02e+08	3.2673e+08	1.79976e+08	6.30737e+08	6.69222e+08	7.02373e+08	5.09072e+08	4.73487e+08	7.3044e+08	5.8561e+08	4.55602e+08	7.46999e+08	3.70419e+08	6.02228e+08	4.45906e+08
210POS		Cer(d18:0/22:0)+H	Cer(d40:0)+H	Cer	(d18:0/22:0)	(d18:0)	(22:0)	0		C40 H82 O3 N1	624.629	17.0635	1.2792	0.383998	0.159812	0.0254326	4.97677e+07	5.19525e+07	4.96927e+07	2.15061e+07	5.41266e+07	3.73252e+07	2.62209e+07	3.7358e+07	1.8839e+07	2.2269e+07	6.22134e+07	2.87686e+07	3.40425e+07	3.0412e+07	7.22194e+07	6.76836e+07	2.13322e+07	3.99374e+07	1.85766e+07	8.08182e+07	6.00294e+07
211POS		Cer(d40:0)+H	Cer(d40:0)+H	Cer	(d40:0)	(d40:0)	0	0		C40 H82 O3 N1	624.629	16.2405	1.21928	0.150676	0.151223	0.169345	4.83483e+07	4.72555e+07	3.50616e+07	3.46206e+07	3.98194e+07	3.14523e+07	5.243e+07	3.77893e+07	4.61963e+07	4.36442e+07	3.87889e+07	6.27394e+07	5.4557e+07	6.00134e+07	3.56996e+07	4.41052e+07	3.59626e+07	3.34609e+07	8.35549e+07	6.23812e+07	4.90652e+07
212POS		DG(17:0/18:1)+NH4	DG(35:1)+NH4	DG	(17:0/18:1)	(17:0)	(18:1)	0		C38 H76 O5 N1	626.572	15.4048	1.05655	0.74198	0.0521284	0.0080418	3.9115e+07	3.91284e+07	3.9669e+07	6.38751e+07	4.47064e+07	4.4591e+07	5.43492e+07	3.75585e+07	7.66303e+07	4.31502e+07	5.59921e+07	4.99931e+07	8.80331e+07	4.49302e+07	5.78035e+07	1.47788e+08	4.30875e+07	1.77564e+08	5.10324e+07	8.11163e+07	1.9774e+07
213POS		DG(17:0/18:1)+NH4	DG(35:1)+NH4	DG	(17:0/18:1)	(17:0)	(18:1)	0		C38 H76 O5 N1	626.572	15.184	0.814119	0.293099	0.0932719	0.0252657	2.19923e+07	2.19967e+07	2.10458e+07	3.97917e+07	2.63171e+07	2.99073e+07	3.71019e+07	2.41811e+07	1.40948e+07	1.94963e+07	1.22108e+07	2.45666e+07	2.7256e+07	2.31138e+07	3.28915e+07	2.8818e+07	2.80709e+07	2.80784e+07	1.57015e+07	2.59792e+07	1.21448e+07
214POS		DG(37:4)+H	DG(37:4)+H	DG	(37:4)	(37:4)	0	0		C40 H71 O5	631.53	15.4125	0.996064	0.979119	0.18182	0.0223502	7.60624e+07	7.60236e+07	7.9025e+07	6.92298e+07	7.87547e+07	7.70625e+07	5.69053e+07	9.04858e+07	5.77703e+07	7.26254e+07	8.95323e+07	7.35771e+07	9.18938e+07	7.03897e+07	3.0497e+07	7.2285e+07	6.53032e+07	9.05171e+07	5.64063e+07	7.22523e+07	6.26231e+07
215POS		DG(37:4)+H	DG(37:4)+H	DG	(37:4)	(37:4)	0	0		C40 H71 O5	631.53	15.1594	1.23174	0.141332	0.108615	0.20235	3.08479e+07	3.07922e+07	2.11483e+07	2.81063e+07	2.87734e+07	1.57594e+07	3.29388e+07	1.38733e+07	3.08792e+07	3.24592e+07	3.01809e+07	2.97391e+07	3.06729e+07	3.07034e+07	3.14128e+07	3.51718e+07	3.30631e+07	3.35257e+07	3.0327e+07	3.20299e+07	2.13342e+07
216POS		PE(28:1)+H	PE(28:1)+H	PE	(28:1)	(28:1)	0	0		C33 H65 O8 N1 P1	634.444	9.33252	0.298227	6.9957e-05	0.216043	0.018423	8.20948e+06	7.94617e+06	8.20077e+06	2.10731e+07	1.90227e+07	1.93872e+07	1.35076e+07	1.36587e+07	1.4518e+07	5.5615e+06	5.02481e+06	1.76145e+06	4.20827e+06	6.90672e+06	6.70806e+06	1.32942e+07	1.58762e+07	1.42157e+07	1.33135e+07	1.82284e+07	1.57572e+07
217POS		LPC(26:1)+H	LPC(26:1)+H	LPC	(26:1)	(26:1)	0	0		C34 H69 O7 N1 P1	634.481	9.79548	1.35339	0.12347	0.285873	0.0328263	5.92684e+07	6.32901e+07	6.12306e+07	5.89498e+07	7.34861e+07	1.21007e+08	6.1024e+07	5.43273e+07	5.7655e+07	1.05112e+08	1.23207e+08	1.09503e+08	1.12613e+08	5.75518e+07	6.91661e+07	5.75422e+07	5.11803e+07	7.90926e+07	7.13272e+07	9.66496e+07	5.43415e+07
218POS		LPC(26:1)+H	LPC(26:1)+H	LPC	(26:1)	(26:1)	0	0		C34 H69 O7 N1 P1	634.481	9.45306	1.00395	0.981133	0.0130003	0.0546494	1.56213e+07	1.55601e+07	1.71136e+07	2.09112e+07	2.21778e+07	2.2881e+07	1.4879e+07	1.76745e+07	1.36944e+07	2.00416e+07	2.50622e+07	1.25519e+07	9.4033e+06	2.20776e+07	2.35252e+07	2.15734e+07	1.81003e+07	9.62338e+06	6.13031e+06	2.35549e+07	1.4373e+07
219POS		DG(16:0/20:4)+NH4	DG(36:4)+NH4	DG	(16:0/20:4)	(16:0)	(20:4)	0		C39 H72 O5 N1	634.541	13.4628	1.1352	0.562603	0.15485	0.0597936	1.67404e+08	1.66859e+08	1.50406e+08	1.78675e+08	2.07122e+08	1.97827e+08	1.14744e+08	4.86082e+07	1.74122e+08	1.93303e+08	7.35159e+07	1.47049e+08	2.49771e+08	1.83281e+08	1.9871e+08	2.19313e+08	5.40244e+07	2.58744e+08	2.07217e+08	1.09867e+08	2.19545e+08
220POS		DG(16:1/20:3)+NH4	DG(36:4)+NH4	DG	(16:1/20:3)	(16:1)	(20:3)	0		C39 H72 O5 N1	634.541	12.9639	0.496277	0.0577927	0.256838	0.117204	4.46434e+07	3.61226e+07	4.45626e+07	6.28603e+07	1.02064e+08	4.08155e+07	2.36506e+07	4.29953e+07	6.35674e+07	1.64393e+07	2.37696e+07	3.88744e+07	5.26759e+07	2.39597e+07	1.10066e+07	3.20681e+07	5.06191e+07	9.09103e+07	2.05748e+07	2.48771e+07	5.12113e+07
221POS		Cer(d18:2/23:0)+H	Cer(d41:2)+H	Cer	(d18:2/23:0)	(d18:2)	(23:0)	0		C41 H80 O3 N1	634.613	15.8851	1.11756	0.288925	0.157057	0.00707409	6.36074e+07	6.36104e+07	6.28327e+07	7.4093e+07	7.57035e+07	5.16535e+07	5.49751e+07	7.9513e+07	5.64494e+07	7.40221e+07	5.67224e+07	8.7399e+07	8.28122e+07	7.37395e+07	6.38223e+07	6.05574e+07	4.95391e+07	1.06895e+08	1.78091e+07	5.7178e+07	5.425e+07
222POS		Cer(d18:2/23:0)+H	Cer(d41:2)+H	Cer	(d18:2/23:0)	(d18:2)	(23:0)	0		C41 H80 O3 N1	634.613	15.6955	1.20004	0.0311345	0.41218	0.0101631	1.82867e+08	1.79657e+08	1.82846e+08	2.04195e+08	2.3504e+08	2.18644e+08	1.61483e+08	2.19993e+08	1.56098e+08	2.33184e+08	2.3435e+08	2.57122e+08	2.53655e+08	2.1231e+08	2.43976e+08	2.04599e+08	1.5724e+08	2.92085e+08	1.25649e+08	1.94429e+08	1.48384e+08
223POS		PC(25:0)+H	PC(25:0)+H	PC	(25:0)	(25:0)	0	0		C33 H67 O8 N1 P1	636.46	5.02772	0.621671	0.13368	0.116102	0.0636502	2.22086e+07	2.22554e+07	1.98683e+07	3.26049e+07	1.74827e+07	1.90163e+07	9.05697e+06	1.20553e+07	1.68e+07	1.52509e+07	1.50221e+07	5.6029e+06	8.15948e+06	4.13673e+06	1.83568e+07	2.14927e+07	1.92691e+07	3.91134e+06	2.35054e+07	2.46947e+07	7.44641e+06
224POS		PE(28:0)+H	PE(28:0)+H	PE	(28:0)	(28:0)	0	0		C33 H67 O8 N1 P1	636.46	10.4147	0.432476	0.000860124	0.355983	0.182519	2.91632e+07	3.29222e+07	2.27201e+07	8.57852e+07	7.08372e+07	6.17889e+07	5.04997e+07	5.79071e+07	4.70277e+07	3.97673e+07	3.18044e+07	2.16821e+07	2.70072e+07	3.33876e+07	8.03077e+06	5.31726e+07	2.82779e+07	4.75925e+07	3.77801e+07	7.29238e+07	4.75067e+07
225POS		LPC(26:0)+H	LPC(26:0)+H	LPC	(26:0)	(26:0)	0	0		C34 H71 O7 N1 P1	636.496	11.1237	1.72559	0.0769174	0.452224	0.115155	1.01762e+08	1.01632e+08	8.26779e+07	6.4221e+07	8.54799e+07	1.44836e+08	3.20325e+07	5.78109e+07	1.19495e+08	2.33248e+08	1.09879e+08	1.01022e+08	1.93026e+08	1.61409e+08	7.08989e+07	1.25155e+08	9.04407e+07	1.40162e+08	1.89261e+07	6.03631e+07	5.26281e+07
226POS		LPC(26:0)+H	LPC(26:0)+H	LPC	(26:0)	(26:0)	0	0		C34 H71 O7 N1 P1	636.496	9.53217	3.00058	0.000194393	0.589959	0.0532376	3.35658e+07	3.06421e+07	3.06579e+07	1.04193e+08	4.22091e+07	4.06052e+07	2.62116e+07	3.78489e+07	2.66869e+07	1.41998e+08	1.14412e+08	1.55148e+08	9.84938e+07	1.59095e+08	1.64278e+08	2.0637e+08	1.9475e+08	7.15718e+07	3.27354e+07	2.70489e+08	2.15847e+08
227POS		DG(16:0/20:3)+NH4	DG(36:3)+NH4	DG	(16:0/20:3)	(16:0)	(20:3)	0		C39 H74 O5 N1	636.556	14.315	2.55464	0.100909	0.239108	0.110968	4.30552e+07	3.52456e+07	4.29749e+07	1.96212e+07	2.16655e+07	7.08179e+06	1.4626e+07	6.59e+06	1.37655e+07	6.76341e+06	7.39591e+07	6.11556e+07	2.81935e+07	1.82084e+07	2.46491e+07	2.50281e+07	1.59264e+07	2.55926e+07	2.97674e+07	2.08258e+07	7.7806e+06
228POS		DG(18:1/18:2)+NH4	DG(36:3)+NH4	DG	(18:1/18:2)	(18:1)	(18:2)	0		C39 H74 O5 N1	636.556	13.7908	1.02185	0.679748	0.384578	0.032759	8.8814e+08	8.40188e+08	8.91183e+08	8.34891e+08	8.75365e+08	8.53861e+08	8.70255e+08	8.98529e+08	7.43603e+08	8.2857e+08	9.81916e+08	9.4892e+08	8.61346e+08	8.36972e+08	7.29721e+08	1.06877e+09	8.92953e+08	1.08141e+09	7.83829e+08	1.01731e+09	9.88621e+08
229POS		Cer(d18:1/23:0)+H	Cer(d41:1)+H	Cer	(d18:1/23:0)	(d18:1)	(23:0)	0		C41 H82 O3 N1	636.629	17.0815	1.13355	0.214783	0.276037	0.0203987	1.40787e+08	1.40613e+08	1.45728e+08	1.90271e+08	2.12752e+08	2.02986e+08	1.50707e+08	1.72618e+08	1.4092e+08	1.50944e+08	2.24235e+08	2.30789e+08	2.15796e+08	1.69769e+08	2.21655e+08	1.6283e+08	1.18863e+08	2.25138e+08	9.39598e+07	1.89476e+08	1.19943e+08
230POS		Cer(d18:0/23:1)+H	Cer(d41:1)+H	Cer	(d18:0/23:1)	(d18:0)	(23:1)	0		C41 H82 O3 N1	636.629	16.1338	1.2452	0.0526377	0.398001	0.0150284	2.00975e+08	2.00977e+08	2.06253e+08	1.70553e+08	1.92788e+08	1.68699e+08	1.69733e+08	1.48672e+08	1.18641e+08	1.8197e+08	2.04491e+08	2.06359e+08	1.97748e+08	1.54356e+08	2.61781e+08	3.2438e+08	2.45269e+08	3.01701e+08	1.87144e+08	4.28233e+08	2.53464e+08
231POS		DG(18:1/18:1)+NH4	DG(36:2)+NH4	DG	(18:1/18:1)	(18:1)	(18:1)	0		C39 H76 O5 N1	638.572	14.7223	0.923277	0.83704	0.793149	0.0563891	3.80167e+09	4.20425e+09	4.19317e+09	9.65795e+08	1.28935e+09	7.28447e+09	2.08301e+09	4.14757e+09	4.85332e+09	2.22384e+09	1.30111e+09	4.30729e+09	4.80148e+09	1.15316e+09	5.25434e+09	7.42758e+09	3.27329e+09	4.09201e+09	4.26955e+09	1.01343e+10	1.53661e+09
232POS		Cer(d18:0/23:0)+H	Cer(d41:0)+H	Cer	(d18:0/23:0)	(d18:0)	(23:0)	0		C41 H84 O3 N1	638.645	17.5554	1.40009	0.0677585	0.445136	0.105197	1.04513e+08	1.26235e+08	1.26143e+08	1.29767e+08	1.51985e+08	1.65785e+08	1.10729e+08	1.31115e+08	4.07828e+07	1.81499e+08	1.92313e+08	1.89384e+08	1.94286e+08	1.696e+08	9.52135e+07	1.77347e+08	1.69499e+08	2.53107e+08	1.44548e+08	2.43379e+08	1.71974e+08
233POS		Cer(d18:0/23:0)+H	Cer(d41:0)+H	Cer	(d18:0/23:0)	(d18:0)	(23:0)	0		C41 H84 O3 N1	638.645	17.786	0.952671	0.811009	0.0527836	0.0291825	1.52805e+07	1.5273e+07	1.45174e+07	1.34055e+07	2.10287e+07	1.4089e+07	1.21445e+07	1.55748e+07	1.37429e+07	5.49909e+06	1.78708e+07	2.06895e+07	1.92426e+07	1.45107e+07	7.91376e+06	1.53351e+07	1.85113e+07	2.3806e+07	1.31276e+07	2.22076e+07	1.51845e+07
234POS		Cer(d18:0/23:0)+H	Cer(d41:0)+H	Cer	(d18:0/23:0)	(d18:0)	(23:0)	0		C41 H84 O3 N1	638.645	17.3044	1.57579	0.115348	0.1069	0.0666621	7.40897e+06	7.73297e+06	8.43387e+06	5.85897e+06	5.95614e+06	7.29136e+06	4.53383e+06	7.81899e+06	3.59939e+06	5.31841e+06	1.38e+07	1.22866e+07	1.27172e+07	7.14257e+06	3.98034e+06	9.90867e+06	1.16454e+07	1.13234e+07	8.57307e+06	1.61985e+07	1.09402e+07
235POS		DG(18:0/18:1)+NH4	DG(36:1)+NH4	DG	(18:0/18:1)	(18:0)	(18:1)	0		C39 H78 O5 N1	640.587	16.0621	1.36239	0.193977	0.918898	0.0884402	7.69533e+08	7.67019e+08	6.56327e+08	9.09899e+08	1.75143e+09	4.58963e+08	7.76844e+08	1.58277e+09	1.04126e+09	1.67554e+09	1.79964e+09	5.0809e+08	1.77252e+09	1.61e+09	1.51857e+09	1.27572e+09	1.47835e+09	1.34623e+09	1.0695e+09	1.8518e+09	1.55266e+09
236POS		ChE(16:1)+NH4	ChE(16:1)+NH4	ChE	(16:1)	(16:1)	0	0		C43 H78 O2 N1	640.603	23.192	0.868614	0.601326	0.0337666	0.116512	3.56317e+06	3.59767e+06	4.35446e+06	2.18861e+06	4.85592e+06	9.75436e+06	7.33595e+06	5.43651e+06	7.46446e+06	4.34995e+06	3.52186e+06	3.61881e+06	3.31451e+06	8.89886e+06	8.46584e+06	3.6711e+06	1.05291e+06	3.33285e+06	1.66354e+06	5.2522e+06	1.38476e+06
237POS		DG(18:0/18:0)+NH4	DG(36:0)+NH4	DG	(18:0/18:0)	(18:0)	(18:0)	0		C39 H80 O5 N1	642.603	17.3158	1.06548	0.555115	0.114793	0.0418237	4.92698e+07	4.92678e+07	4.57839e+07	5.01069e+07	5.18978e+07	6.78584e+07	5.64028e+07	6.52236e+07	5.71774e+07	6.09682e+07	4.49688e+07	6.29031e+07	6.69979e+07	5.19612e+07	8.36995e+07	5.76702e+07	6.02262e+07	6.55081e+07	5.44462e+07	6.14681e+07	5.97014e+07
238POS		ChE(16:0)+NH4	ChE(16:0)+NH4	ChE	(16:0)	(16:0)	0	0		C43 H80 O2 N1	642.618	24.163	1.14779	0.584148	0.0651335	0.0223158	1.84421e+07	1.83577e+07	1.91166e+07	1.78539e+07	2.68461e+07	2.00274e+07	5.9287e+06	1.66476e+07	1.39058e+07	1.6046e+07	2.94088e+07	2.79177e+07	8.02622e+06	1.41323e+07	2.06358e+07	1.2185e+07	3.49822e+06	4.0283e+06	1.62398e+06	1.11815e+07	8.52404e+06
239POS		PC(24:0)+Na	PC(24:0)+Na	PC	(24:0)	(24:0)	0	0		C32 H64 O8 N1 P1 Na1	644.426	7.2602	0.242579	0.00449534	0.224244	0.0716941	1.03633e+07	9.25278e+06	9.10888e+06	2.30863e+07	2.40258e+07	2.04992e+07	6.14789e+06	2.90717e+07	1.53847e+07	3.7687e+06	1.70658e+06	3.74163e+06	2.07849e+06	8.81767e+06	8.56354e+06	1.23072e+07	6.51171e+06	8.81712e+06	8.24381e+06	1.95049e+07	7.73322e+06
240POS		LPC(25:0)+Na	LPC(25:0)+Na	LPC	(25:0)	(25:0)	0	0		C33 H68 O7 N1 P1 Na1	644.463	8.86796	0.462321	0.0850699	0.223127	0.035443	3.77453e+07	4.01559e+07	4.01668e+07	7.0578e+07	2.64866e+07	6.2651e+07	1.50345e+07	5.86261e+07	1.60636e+07	9.66249e+06	1.25296e+07	2.27238e+07	1.02665e+07	2.80323e+07	3.21064e+07	6.34348e+07	1.64653e+07	3.07446e+07	1.59635e+07	4.3976e+07	1.8267e+07
241POS		Cer(d18:1/24:3)+H	Cer(d42:4)+H	Cer	(d18:1/24:3)	(d18:1)	(24:3)	0		C42 H78 O3 N1	644.598	15.5032	1.31746	0.000582975	0.322354	0.00990556	1.11552e+08	1.11561e+08	1.09654e+08	8.02929e+07	8.31545e+07	8.41203e+07	6.90435e+07	7.1714e+07	6.0821e+07	9.07219e+07	9.97116e+07	1.0369e+08	9.73872e+07	1.06853e+08	9.33689e+07	1.45216e+08	1.35163e+08	1.15346e+08	1.05876e+08	1.44906e+08	1.30922e+08
242POS		Cer(d42:4)+H	Cer(d42:4)+H	Cer	(d42:4)	(d42:4)	0	0		C42 H78 O3 N1	644.598	16.268	1.50763	0.114237	0.404062	0.237951	1.51164e+08	9.66937e+07	1.52107e+08	1.50228e+08	1.57757e+08	8.18391e+07	7.41292e+07	1.08747e+08	1.52129e+08	1.90774e+08	2.53399e+08	2.0647e+08	2.03365e+08	3.56326e+07	2.03136e+08	1.33243e+08	2.83694e+07	1.35642e+08	1.08035e+08	1.36476e+08	1.1655e+08
243POS		PE(12:0p/18:1)+H	PE(30:1p)+H	PE	(12:0p/18:1)	(12:0p)	(18:1)	0		C35 H69 O7 N1 P1	646.481	11.1936	0.754377	0.0153768	0.242629	0.020763	7.7344e+07	7.46624e+07	7.45942e+07	8.54425e+07	1.00162e+08	1.12216e+08	8.15916e+07	7.20416e+07	8.92855e+07	7.62265e+07	7.24475e+07	6.75215e+07	4.72988e+07	8.05975e+07	6.38296e+07	1.13363e+08	1.07637e+08	7.06859e+07	9.05494e+07	6.80327e+07	1.1555e+08
244POS		Cer(d18:1/24:2)+H	Cer(d42:3)+H	Cer	(d18:1/24:2)	(d18:1)	(24:2)	0		C42 H80 O3 N1	646.613	16.8733	1.64972	0.0947089	0.294786	0.00464809	9.7477e+07	9.82612e+07	9.74717e+07	6.49566e+07	7.03518e+07	6.62404e+07	1.99596e+07	3.88618e+07	5.39427e+07	3.98098e+07	1.17341e+08	4.02001e+07	1.25124e+08	8.18903e+07	1.14163e+08	7.66307e+07	6.49859e+07	7.53173e+07	2.91427e+07	7.12392e+07	9.7959e+07
245POS		Cer(d18:2/24:1)+H	Cer(d42:3)+H	Cer	(d18:2/24:1)	(d18:2)	(24:1)	0		C42 H80 O3 N1	646.613	15.0322	0.851134	0.48884	0.245503	0.0362806	5.08684e+08	5.08869e+08	4.77462e+08	6.8027e+08	4.23958e+08	4.04243e+08	3.04031e+08	1.38257e+08	5.36884e+08	3.44509e+08	1.88461e+08	3.7911e+08	4.12127e+08	3.44429e+08	4.48681e+08	6.40138e+08	2.50824e+08	7.8201e+08	2.21533e+08	3.05761e+08	2.75462e+08
246POS		SM(d30:1)+H	SM(d30:1)+H	SM	(d30:1)	(d30:1)	0	0		C35 H72 O6 N2 P1	647.512	8.60817	0.681613	9.99252e-05	0.266676	0.00304355	4.42487e+07	4.42487e+07	4.40159e+07	6.43963e+07	6.26839e+07	5.82451e+07	5.90285e+07	6.85601e+07	5.59568e+07	3.69992e+07	3.64361e+07	3.93378e+07	4.00779e+07	4.98238e+07	4.87523e+07	7.57122e+07	4.45767e+07	4.47454e+07	3.80595e+07	6.34546e+07	5.59571e+07
247POS		PC(27:0p)+H	PC(27:0p)+H	PC	(27:0p)	(27:0p)	0	0		C35 H71 O7 N1 P1	648.496	9.03003	0.676233	0.00322224	0.188194	0.0433668	2.79849e+07	2.79726e+07	2.59285e+07	3.91051e+07	2.97368e+07	3.62019e+07	2.53323e+07	3.47672e+07	2.81268e+07	2.03755e+07	2.20752e+07	2.05332e+07	1.89959e+07	2.56446e+07	2.30713e+07	4.26258e+07	2.53889e+07	2.90959e+07	2.95205e+07	4.1784e+07	3.99082e+07
248POS		PE(16:0p/14:0)+H	PE(30:0p)+H	PE	(16:0p/14:0)	(16:0p)	(14:0)	0		C35 H71 O7 N1 P1	648.496	12.1363	1.13136	0.686883	0.103769	0.0587038	7.14226e+07	7.93144e+07	7.91068e+07	1.78301e+07	8.38319e+07	1.21917e+08	1.23826e+08	1.31808e+08	2.91865e+07	1.06632e+08	1.15341e+07	1.02014e+08	1.12773e+08	1.1774e+08	1.24492e+08	1.02852e+08	9.9396e+07	1.13298e+08	1.21076e+08	1.45513e+08	8.61392e+07
249POS		Cer(d18:1/24:1)+H	Cer(d42:2)+H	Cer	(d18:1/24:1)	(d18:1)	(24:1)	0		C42 H82 O3 N1	648.629	16.3035	1.08041	0.657435	0.498185	0.0104024	1.27245e+09	1.28475e+09	1.29916e+09	2.44057e+09	1.64809e+09	1.58958e+09	6.05697e+08	1.37118e+09	1.16625e+09	1.4331e+09	1.64281e+09	1.69908e+09	1.58076e+09	1.46743e+09	1.70748e+09	1.44023e+09	1.08849e+09	1.59558e+09	1.59449e+09	2.82698e+09	1.24477e+09
250POS		Cer(d18:1/24:1)+H	Cer(d42:2)+H	Cer	(d18:1/24:1)	(d18:1)	(24:1)	0		C42 H82 O3 N1	648.629	16.0774	0.96438	0.920633	0.269866	0.0144858	4.17705e+07	4.17626e+07	4.28233e+07	1.04771e+08	5.78865e+07	6.26286e+07	1.01674e+08	4.07171e+07	5.22777e+07	3.463e+07	4.01427e+07	8.30209e+07	3.91398e+07	3.91419e+07	1.6892e+08	5.56564e+07	2.69839e+07	4.50494e+07	1.80672e+07	4.63887e+07	2.55857e+07
251POS		Cer(d18:1/24:1)+H	Cer(d42:2)+H	Cer	(d18:1/24:1)	(d18:1)	(24:1)	0		C42 H82 O3 N1	648.629	14.9065	1.25751	0.101383	0.334745	0.00940274	1.22143e+08	1.20172e+08	1.22158e+08	1.37609e+08	1.78889e+08	1.83029e+08	1.30093e+08	1.62083e+08	1.15802e+08	1.55055e+08	2.58975e+08	1.48586e+08	1.6427e+08	1.88135e+08	2.26172e+08	1.87408e+08	2.28462e+08	1.90769e+08	7.72881e+07	1.9541e+08	1.42382e+08
252POS		Cer(d18:1/24:1)+H	Cer(d42:2)+H	Cer	(d18:1/24:1)	(d18:1)	(24:1)	0		C42 H82 O3 N1	648.629	16.5452	1.32454	0.0993588	0.654193	0.0428751	4.63286e+08	4.30494e+08	4.30515e+08	5.13004e+08	5.89822e+08	5.2886e+08	4.50247e+08	4.28019e+08	3.6956e+08	7.56917e+08	2.86462e+08	7.70116e+08	7.49137e+08	6.46513e+08	6.04874e+08	4.80277e+08	3.46794e+08	6.26523e+08	2.10913e+08	5.16471e+08	3.44954e+08
253POS		Cer(d18:1/24:1)+H	Cer(d42:2)+H	Cer	(d18:1/24:1)	(d18:1)	(24:1)	0		C42 H82 O3 N1	648.629	15.6108	1.29577	0.692384	0.119492	0.33974	2.14389e+07	3.43337e+07	1.85233e+07	3.20818e+07	4.66121e+07	5.2108e+06	1.13599e+07	1.00695e+07	4.33173e+07	8.79671e+07	4.67893e+06	5.50511e+06	7.79629e+07	8.04291e+06	8.46104e+06	1.82215e+07	1.17167e+07	1.13336e+08	5.5194e+07	4.65184e+07	1.04465e+07
254POS		SM(d30:0)+H	SM(d30:0)+H	SM	(d30:0)	(d30:0)	0	0		C35 H74 O6 N2 P1	649.528	9.14675	0.89404	0.650391	0.0866994	0.0831687	3.85604e+07	3.85568e+07	3.32586e+07	2.32571e+07	2.49528e+07	2.56092e+07	3.8073e+07	4.69292e+07	4.04302e+07	3.57719e+07	1.24991e+07	1.09715e+07	2.93777e+07	3.9389e+07	5.01295e+07	1.02841e+08	7.14405e+07	5.59523e+07	3.10108e+07	9.93483e+07	8.58819e+07
255POS	Y	PC(26:0)+H	PC(26:0)+H	PC	(26:0)	(26:0)	0	0		C34 H69 O8 N1 P1	650.476	8.79248	0.340981	0.0115647	1.14139	0.021818	3.7549e+08	3.75464e+08	3.89847e+08	9.4205e+08	7.04531e+08	8.57317e+08	2.12647e+08	5.84871e+08	4.4847e+08	1.15306e+08	1.02027e+08	2.07729e+08	1.92115e+08	3.564e+08	3.05065e+08	8.62575e+08	2.16387e+08	2.18663e+08	5.24219e+08	5.80247e+08	5.19082e+08
256POS		PC(26:0)+H	PC(26:0)+H	PC	(26:0)	(26:0)	0	0		C34 H69 O8 N1 P1	650.476	10.121	0.689377	0.37092	0.0451567	0.0113685	6.18566e+06	6.18569e+06	6.06467e+06	5.97083e+06	1.86026e+07	2.09175e+06	6.59861e+06	7.28709e+06	5.95814e+06	3.27924e+06	1.00582e+07	4.10851e+06	5.29775e+06	3.32521e+06	5.99342e+06	9.5108e+06	5.26039e+06	5.28404e+06	2.80306e+06	2.68009e+06	5.36629e+06
257POS		PC(27:0e)+H	PC(27:0e)+H	PC	(27:0e)	(27:0e)	0	0		C35 H73 O7 N1 P1	650.512	10.1783	1.17455	0.572432	0.219027	0.091446	9.711e+07	8.26342e+07	9.74201e+07	1.27034e+08	1.05083e+08	1.07947e+08	3.44331e+07	3.45905e+07	2.50533e+07	9.99551e+07	6.11321e+07	1.0457e+08	8.69196e+07	1.11213e+08	4.61309e+07	3.93418e+07	1.17607e+08	1.08906e+08	1.15255e+08	1.62497e+08	3.80345e+07
258POS	Y	Cer(d18:0/24:1)+H	Cer(d42:1)+H	Cer	(d18:0/24:1)	(d18:0)	(24:1)	0		C42 H84 O3 N1	650.645	16.7846	2.00287	0.0283221	1.52116	0.107584	9.40327e+08	7.82604e+08	7.86393e+08	4.87024e+08	1.49258e+09	5.62383e+08	1.11205e+09	4.02489e+08	3.45469e+08	1.61231e+09	1.82485e+09	1.84937e+09	6.92168e+08	1.91497e+09	9.22938e+08	3.50244e+09	9.25022e+08	2.95445e+09	7.62822e+08	2.51266e+09	2.5776e+09
259POS	Y	Cer(d18:1/24:0)+H	Cer(d42:1)+H	Cer	(d18:1/24:0)	(d18:1)	(24:0)	0		C42 H84 O3 N1	650.645	18.0216	1.43954	0.000375475	1.71068	0.0234527	1.47259e+09	1.53458e+09	1.53355e+09	1.71441e+09	1.76678e+09	1.75111e+09	1.39313e+09	1.4454e+09	1.16873e+09	2.07439e+09	2.30136e+09	2.4612e+09	2.29429e+09	1.92472e+09	2.24476e+09	1.50038e+09	1.28714e+09	2.10179e+09	1.01034e+09	1.24699e+09	1.18132e+09
260POS		Cer(d18:1/24:0)+H	Cer(d42:1)+H	Cer	(d18:1/24:0)	(d18:1)	(24:0)	0		C42 H84 O3 N1	650.645	17.7378	1.39811	0.0599821	0.197221	0.011012	2.88065e+07	2.87952e+07	2.93536e+07	1.95714e+07	4.16688e+07	3.40928e+07	3.05748e+07	3.47124e+07	1.15688e+07	3.72986e+07	4.0286e+07	3.71662e+07	4.6571e+07	3.12321e+07	4.81855e+07	3.33737e+07	2.30465e+07	3.86254e+07	1.98238e+07	3.28216e+07	2.92123e+07
261POS		Cer(d18:1/24:0)+H	Cer(d42:1)+H	Cer	(d18:1/24:0)	(d18:1)	(24:0)	0		C42 H84 O3 N1	650.645	15.5035	1.77564	0.00158362	0.604083	0.0169615	1.83255e+08	1.83171e+08	1.88648e+08	1.19262e+08	1.40591e+08	1.69746e+08	4.82013e+07	1.4558e+08	1.04002e+08	1.94925e+08	1.7907e+08	2.12742e+08	2.12785e+08	2.28369e+08	2.63683e+08	4.91479e+08	3.63524e+08	3.53073e+08	2.76601e+08	3.73567e+08	3.56737e+08
262POS		Cer(d18:1/24:0)+H	Cer(d42:1)+H	Cer	(d18:1/24:0)	(d18:1)	(24:0)	0		C42 H84 O3 N1	650.645	15.753	1.60839	0.00688809	0.34575	0.0171711	6.36471e+07	6.37415e+07	6.18203e+07	5.40646e+07	4.68628e+07	7.31489e+07	2.04783e+07	6.5619e+07	4.81971e+07	9.27167e+07	7.77277e+07	7.52275e+07	8.08275e+07	8.90375e+07	8.04446e+07	1.38416e+08	8.86285e+07	7.90249e+07	2.55671e+07	8.59801e+07	3.86077e+07
263POS		Cer(d18:0/24:1)+H	Cer(d42:1)+H	Cer	(d18:0/24:1)	(d18:0)	(24:1)	0		C42 H84 O3 N1	650.645	14.8596	1.23934	0.277507	0.136217	0.0668994	2.06063e+07	2.03918e+07	2.29625e+07	2.69479e+07	2.78685e+07	2.24013e+07	2.22455e+07	2.6467e+07	2.27259e+07	3.24089e+07	4.34666e+07	1.49788e+07	2.76551e+07	4.4287e+07	2.14395e+07	8.8196e+07	5.07366e+07	2.38966e+07	5.01072e+07	8.05227e+07	2.63445e+07
264POS		Cer(d18:0/24:1)+H	Cer(d42:1)+H	Cer	(d18:0/24:1)	(d18:0)	(24:1)	0		C42 H84 O3 N1	650.645	16.5163	1.53194	0.290751	0.286631	0.083548	1.86688e+08	1.62368e+08	1.61742e+08	5.06256e+07	8.75205e+07	5.05455e+07	3.0915e+07	4.1895e+07	1.72211e+08	1.04946e+08	2.06998e+08	5.88409e+07	1.7607e+08	5.83303e+07	5.92344e+07	5.2821e+07	4.24961e+07	4.87429e+07	4.22112e+07	8.29503e+07	8.41454e+07
265POS		DG(19:1/18:1)+NH4	DG(37:2)+NH4	DG	(19:1/18:1)	(19:1)	(18:1)	0		C40 H78 O5 N1	652.587	15.4222	1.06014	0.740892	0.0701293	0.000322194	6.70839e+07	6.70839e+07	6.71213e+07	6.09518e+07	5.44782e+07	4.83324e+07	3.5622e+07	4.61615e+07	3.21925e+07	2.09354e+07	4.42372e+07	6.34558e+07	6.68209e+07	4.41448e+07	5.48468e+07	6.91907e+07	5.40754e+07	1.06149e+08	3.6888e+07	9.83769e+07	7.21716e+07
266POS		Cer(d18:0/24:0)+H	Cer(d42:0)+H	Cer	(d18:0/24:0)	(d18:0)	(24:0)	0		C42 H86 O3 N1	652.66	17.9646	1.44359	0.00224787	0.498691	0.0488607	1.30149e+08	1.3047e+08	1.41654e+08	1.11691e+08	1.67978e+08	1.59347e+08	1.37593e+08	1.66244e+08	1.164e+08	1.64977e+08	2.41038e+08	2.04275e+08	2.22579e+08	1.82717e+08	2.24826e+08	1.36988e+08	1.19983e+08	1.99257e+08	3.79734e+07	1.38627e+08	1.15978e+08
267POS		Cer(d18:0/24:0)+H	Cer(d42:0)+H	Cer	(d18:0/24:0)	(d18:0)	(24:0)	0		C42 H86 O3 N1	652.66	16.1591	1.42556	0.0293077	0.224565	0.0185891	3.86137e+07	3.99e+07	3.98679e+07	3.93809e+07	4.5813e+07	3.93428e+07	2.28108e+07	2.94339e+07	1.97925e+07	4.56767e+07	3.89875e+07	5.94047e+07	5.32037e+07	3.72059e+07	4.57485e+07	1.13333e+08	7.82443e+07	1.1455e+08	5.74168e+07	7.5039e+07	5.79111e+07
268POS	Y	Cer(d18:0/24:0)+H	Cer(d42:0)+H	Cer	(d18:0/24:0)	(d18:0)	(24:0)	0		C42 H86 O3 N1	652.66	18.5134	2.0804	1.61204e-06	2.03222	0.0056842	1.32569e+09	1.32577e+09	1.33883e+09	9.55718e+08	1.14711e+09	7.94856e+08	8.76754e+08	9.28502e+08	6.24711e+08	1.6287e+09	1.86597e+09	1.89409e+09	1.86757e+09	1.74211e+09	2.08517e+09	2.28458e+09	1.61075e+09	2.27627e+09	8.99207e+08	2.17467e+09	1.53655e+09
269POS		Cer(d18:0/24:0)+H	Cer(d42:0)+H	Cer	(d18:0/24:0)	(d18:0)	(24:0)	0		C42 H86 O3 N1	652.66	18.8189	1.64872	0.00337111	0.494598	0.014015	1.27839e+08	1.27765e+08	1.30929e+08	8.3025e+07	1.45564e+08	8.25326e+07	9.02247e+07	1.27164e+08	7.87999e+07	1.20989e+08	2.07604e+08	1.53416e+08	1.93953e+08	1.54048e+08	1.71278e+08	1.54378e+08	1.70312e+08	2.92768e+08	9.73717e+07	2.04421e+08	1.34599e+08
270POS		Cer(d18:0/24:0)+H	Cer(d42:0)+H	Cer	(d18:0/24:0)	(d18:0)	(24:0)	0		C42 H86 O3 N1	652.66	15.9274	1.34673	0.0251508	0.150455	0.186159	8.73466e+06	1.23706e+07	1.22711e+07	1.86044e+07	2.00924e+07	1.47506e+07	2.0567e+07	1.83803e+07	1.03657e+07	2.5944e+07	2.37568e+07	2.65586e+07	2.29528e+07	2.35903e+07	1.55879e+07	5.5078e+07	5.40616e+07	6.98591e+07	3.64972e+07	4.32388e+07	2.7449e+07
271POS		DG(16:1/22:6)+NH4	DG(38:7)+NH4	DG	(16:1/22:6)	(16:1)	(22:6)	0		C41 H70 O5 N1	656.525	12.124	0.65398	0.0223521	0.267407	0.0210401	8.55072e+07	8.24543e+07	8.55601e+07	8.26635e+07	1.40642e+08	9.91615e+07	8.46392e+07	8.09436e+07	8.06191e+07	7.66094e+07	6.43102e+07	7.35909e+07	7.07288e+07	2.89838e+07	5.76749e+07	9.07101e+07	8.74199e+07	8.68083e+07	8.57577e+07	8.25725e+07	7.39723e+07
272POS		DG(16:0/22:6)+NH4	DG(38:6)+NH4	DG	(16:0/22:6)	(16:0)	(22:6)	0		C41 H72 O5 N1	658.541	13.1029	1.37588	0.110326	0.404269	0.043062	1.58258e+08	1.46665e+08	1.58093e+08	9.85081e+07	1.74056e+08	1.67675e+08	1.40035e+08	1.65352e+08	7.73431e+07	1.15563e+08	1.37718e+08	2.02682e+08	2.24811e+08	1.75846e+08	2.75689e+08	1.87193e+08	1.40037e+08	1.09164e+08	7.27965e+07	7.94775e+07	1.34174e+08
273POS		Cer(d43:4)+H	Cer(d43:4)+H	Cer	(d43:4)	(d43:4)	0	0		C43 H80 O3 N1	658.613	16.0267	1.29162	0.00717732	0.197454	0.0130102	4.02435e+07	4.02466e+07	3.93449e+07	3.23118e+07	3.64137e+07	3.5989e+07	2.66971e+07	2.86638e+07	2.33176e+07	3.7939e+07	3.70118e+07	3.95536e+07	3.91276e+07	4.21194e+07	4.11219e+07	6.17305e+07	5.0213e+07	5.33206e+07	4.1237e+07	6.29095e+07	1.97409e+07
274POS		PC(27:2)+H	PC(27:2)+H	PC	(27:2)	(27:2)	0	0		C35 H67 O8 N1 P1	660.46	9.52081	0.34887	0.0169137	0.218112	0.0407493	1.6287e+07	1.5258e+07	1.51308e+07	3.80125e+07	2.69658e+07	2.98064e+07	6.43891e+06	1.80692e+07	2.28403e+07	7.62016e+06	8.35773e+06	7.78631e+06	8.03149e+06	6.79266e+06	1.09976e+07	2.29353e+07	3.28146e+07	2.57165e+07	1.3149e+07	2.56352e+07	2.6483e+07
275POS		DG(18:1/20:4)+NH4	DG(38:5)+NH4	DG	(18:1/20:4)	(18:1)	(20:4)	0		C41 H74 O5 N1	660.556	13.7722	0.853215	0.751387	0.0259646	0.169173	6.2162e+07	8.42092e+07	8.53351e+07	3.75305e+07	3.62582e+07	4.02313e+07	2.51631e+07	1.61971e+08	2.63757e+07	4.53076e+07	4.76333e+07	9.69847e+07	4.54139e+07	1.6529e+07	2.75849e+07	1.41789e+08	2.26439e+07	3.69648e+07	1.84052e+07	3.93567e+07	2.71363e+07
276POS		Cer(d43:3)+H	Cer(d43:3)+H	Cer	(d43:3)	(d43:3)	0	0		C43 H82 O3 N1	660.629	17.746	2.34518	0.000296269	0.329581	0.051984	2.26687e+07	2.48854e+07	2.47916e+07	2.61777e+07	1.64384e+07	1.48695e+07	1.28385e+07	3.29475e+07	2.33662e+07	4.7852e+07	5.91429e+07	6.35394e+07	3.88725e+07	4.64304e+07	4.11514e+07	2.37271e+07	1.95369e+07	5.75695e+07	2.83992e+07	5.65793e+07	4.67859e+07
277POS		Cer(d18:2/25:1)+H	Cer(d43:3)+H	Cer	(d18:2/25:1)	(d18:2)	(25:1)	0		C43 H82 O3 N1	660.629	15.775	1.17271	0.243414	0.0743297	0.135921	1.0768e+07	8.43734e+06	8.74426e+06	2.03717e+07	1.79078e+07	2.05226e+07	2.25372e+07	7.93216e+06	2.20566e+07	2.47601e+07	1.74753e+07	2.006e+07	2.45928e+07	2.0035e+07	2.36318e+07	3.39596e+07	2.4447e+07	3.02579e+07	1.90661e+07	3.51586e+07	1.9308e+07
278POS		SM(d31:1)+H	SM(d31:1)+H	SM	(d31:1)	(d31:1)	0	0		C36 H74 O6 N2 P1	661.528	9.33431	0.549373	0.00107114	0.365204	0.224045	1.04103e+07	1.58974e+07	1.58215e+07	8.85798e+07	8.79142e+07	8.76352e+07	6.72779e+07	7.96519e+07	6.40994e+07	5.0372e+07	3.29763e+07	2.78795e+07	3.01567e+07	5.71924e+07	6.2462e+07	5.12866e+07	6.09574e+07	1.985e+07	5.39782e+07	7.91964e+06	1.67063e+07
279POS		PE(30:1)+H	PE(30:1)+H	PE	(30:1)	(30:1)	0	0		C35 H69 O8 N1 P1	662.476	10.5776	0.5196	0.0104412	0.899818	0.0184472	3.70678e+08	3.58922e+08	3.59246e+08	6.00368e+08	5.15561e+08	6.72547e+08	2.40434e+08	6.78031e+08	5.13747e+08	3.1229e+08	2.3652e+08	2.27432e+08	3.0056e+08	3.12207e+08	2.8446e+08	5.76496e+08	7.13224e+08	5.16259e+08	5.44421e+08	7.5751e+08	6.48665e+08
280POS		LPC(28:1)+H	LPC(28:1)+H	LPC	(28:1)	(28:1)	0	0		C36 H73 O7 N1 P1	662.512	10.1008	0.362245	5.24137e-05	0.407798	0.0203791	5.33797e+07	5.15274e+07	5.15505e+07	8.63217e+07	8.08617e+07	8.27381e+07	6.44474e+07	7.74534e+07	5.21034e+07	2.27491e+07	3.89745e+07	3.78733e+07	2.18582e+07	1.21956e+07	2.7159e+07	6.94601e+07	6.67409e+07	5.29545e+07	5.05906e+07	7.12116e+07	7.00796e+07
281POS		LPC(28:1)+H	LPC(28:1)+H	LPC	(28:1)	(28:1)	0	0		C36 H73 O7 N1 P1	662.512	9.70935	0.615469	0.00110136	0.493242	0.0418605	1.51455e+08	1.40733e+08	1.51455e+08	2.17377e+08	2.17521e+08	2.18919e+08	1.83845e+08	2.05601e+08	1.38319e+08	9.97877e+07	1.2996e+08	1.38935e+08	8.52678e+07	1.51158e+08	1.22118e+08	2.19968e+08	2.28162e+08	1.74415e+08	1.52425e+08	2.58297e+08	1.94208e+08
282POS		LPC(28:1)+H	LPC(28:1)+H	LPC	(28:1)	(28:1)	0	0		C36 H73 O7 N1 P1	662.512	10.6368	0.987735	0.87372	0.14561	0.00813935	2.24084e+08	2.2633e+08	2.27731e+08	2.92244e+08	1.94623e+08	2.58966e+08	2.08084e+08	2.14242e+08	2.05881e+08	2.32517e+08	2.42813e+08	2.22426e+08	2.02301e+08	2.4465e+08	2.12481e+08	2.60728e+08	1.93516e+08	2.84782e+08	1.62386e+08	2.22479e+08	1.71995e+08
283POS		DG(18:1/20:3)+NH4	DG(38:4)+NH4	DG	(18:1/20:3)	(18:1)	(20:3)	0		C41 H76 O5 N1	662.572	14.0219	0.853575	0.140564	0.208523	0.00867702	1.61738e+08	1.59331e+08	1.59332e+08	1.99858e+08	2.40912e+08	2.12771e+08	1.58361e+08	1.78507e+08	1.40784e+08	1.50652e+08	1.76627e+08	1.59e+08	1.8792e+08	1.50887e+08	1.40472e+08	2.18735e+08	1.68932e+08	2.32918e+08	1.22836e+08	1.9054e+08	1.56816e+08
284POS	Y	DG(18:0/20:4)+NH4	DG(38:4)+NH4	DG	(18:0/20:4)	(18:0)	(20:4)	0		C41 H76 O5 N1	662.572	14.6212	1.60306	0.0431855	1.22475	0.0110724	7.07596e+08	6.94232e+08	6.94163e+08	6.74319e+08	7.86233e+08	6.34691e+08	5.11991e+08	6.46323e+08	4.49052e+08	8.61523e+08	9.02193e+08	9.59753e+08	1.04024e+09	5.70932e+08	1.60086e+09	6.50066e+08	4.65969e+08	7.83287e+08	3.95931e+08	4.83097e+08	4.53611e+08
285POS		DG(18:1/20:3)+NH4	DG(38:4)+NH4	DG	(18:1/20:3)	(18:1)	(20:3)	0		C41 H76 O5 N1	662.572	14.2781	1.31204	0.367887	0.265369	0.168444	6.74689e+07	9.21204e+07	9.16851e+07	6.89881e+07	1.70966e+08	2.02062e+07	1.11024e+08	1.08657e+08	4.63464e+07	1.35339e+08	1.53511e+08	1.65741e+08	6.5023e+07	1.16603e+08	5.41595e+07	1.32239e+08	9.97404e+07	1.27676e+08	1.13859e+08	1.12475e+08	9.39445e+07
286POS		Cer(d18:1/25:1)+H	Cer(d43:2)+H	Cer	(d18:1/25:1)	(d18:1)	(25:1)	0		C43 H84 O3 N1	662.645	16.6894	1.17218	0.611473	0.0849873	0.1614	3.29673e+07	3.30179e+07	2.45557e+07	1.32856e+07	4.19257e+07	3.97318e+07	1.09007e+07	2.23563e+07	1.05095e+07	1.61044e+07	1.84464e+07	4.01474e+07	4.2423e+07	1.77132e+07	2.77588e+07	3.83036e+07	3.47238e+07	4.10775e+07	2.94843e+07	1.96141e+07	3.41176e+07
287POS		Cer(d18:1/25:1)+H	Cer(d43:2)+H	Cer	(d18:1/25:1)	(d18:1)	(25:1)	0		C43 H84 O3 N1	662.645	17.1812	1.34222	0.25945	0.124249	0.0539593	2.02745e+07	2.03278e+07	1.84617e+07	1.29286e+07	1.63928e+07	1.6226e+07	1.17984e+07	2.35568e+07	1.03504e+07	2.76224e+07	1.30835e+07	1.21284e+07	3.34291e+07	2.43685e+07	1.18496e+07	1.09311e+07	2.22725e+07	1.53212e+07	7.86465e+06	2.87012e+07	9.46051e+06
288POS		Cer(d18:1/25:1)+H	Cer(d43:2)+H	Cer	(d18:1/25:1)	(d18:1)	(25:1)	0		C43 H84 O3 N1	662.645	16.9909	1.27641	0.201453	0.274621	0.00544291	9.88256e+07	9.79028e+07	9.88375e+07	1.13537e+08	1.28667e+08	1.24385e+08	6.42156e+07	7.12917e+07	7.79241e+07	9.91345e+07	1.03437e+08	1.70594e+08	9.91174e+07	9.41461e+07	1.73911e+08	8.89154e+07	8.85647e+07	9.38082e+07	6.90539e+07	1.19283e+08	8.9182e+07
289POS		PC(27:0)+H	PC(27:0)+H	PC	(27:0)	(27:0)	0	0		C35 H71 O8 N1 P1	664.491	9.42843	0.655799	0.00694175	0.278537	0.0154177	5.88799e+07	6.04633e+07	5.8874e+07	7.83105e+07	7.64058e+07	8.02786e+07	5.27435e+07	8.4194e+07	5.4504e+07	4.45221e+07	4.86892e+07	4.37494e+07	4.73095e+07	4.89053e+07	4.64809e+07	7.92269e+07	4.95252e+07	5.73269e+07	4.50061e+07	7.41758e+07	5.89687e+07
290POS		PE(30:0)+H	PE(30:0)+H	PE	(30:0)	(30:0)	0	0		C35 H71 O8 N1 P1	664.491	11.5902	0.563649	0.000277097	0.609588	0.026806	1.46593e+08	1.39979e+08	1.40003e+08	2.81152e+08	2.21327e+08	1.86528e+08	2.03131e+08	2.42157e+08	2.09474e+08	1.32269e+08	1.05038e+08	1.16516e+08	1.13617e+08	1.3236e+08	1.57615e+08	1.9877e+08	2.51807e+08	1.86797e+08	1.78363e+08	2.078e+08	2.10431e+08
291POS		PC(27:0)+H	PC(27:0)+H	PC	(27:0)	(27:0)	0	0		C35 H71 O8 N1 P1	664.491	9.19758	0.373983	0.0227335	0.220041	0.0761533	1.64646e+07	1.43932e+07	1.64847e+07	3.58293e+07	3.52113e+07	3.2376e+06	2.47811e+07	3.39178e+07	2.2797e+07	7.7249e+06	1.15496e+07	1.07234e+07	3.70637e+06	1.17568e+07	1.27957e+07	9.81849e+06	1.61037e+07	1.57073e+07	1.69098e+07	3.13576e+07	2.4868e+07
292POS		LPC(28:0)+H	LPC(28:0)+H	LPC	(28:0)	(28:0)	0	0		C36 H75 O7 N1 P1	664.528	10.7986	0.63073	0.0559566	1.37747	0.064591	1.93307e+09	1.92947e+09	1.723e+09	2.71303e+09	2.74049e+09	2.61599e+09	1.30987e+09	2.61382e+09	1.98627e+09	1.72486e+09	2.10847e+09	3.54096e+07	1.5938e+09	1.24308e+09	2.11164e+09	2.47161e+09	1.63498e+09	2.01386e+09	1.93436e+09	1.65727e+09	1.9794e+09
293POS		DG(18:1/20:2)+NH4	DG(38:3)+NH4	DG	(18:1/20:2)	(18:1)	(20:2)	0		C41 H78 O5 N1	664.587	14.8655	1.15711	0.465011	0.18494	0.0595089	1.56015e+08	1.55932e+08	1.40431e+08	1.20875e+08	7.19713e+07	2.11224e+08	1.63849e+08	1.89104e+08	1.44118e+08	5.76321e+07	2.11216e+08	1.96953e+08	1.92232e+08	1.93631e+08	1.91051e+08	2.01167e+08	2.14497e+08	2.68085e+08	1.45541e+08	2.34756e+08	2.01236e+08
294POS		DG(18:0/20:3)+NH4	DG(38:3)+NH4	DG	(18:0/20:3)	(18:0)	(20:3)	0		C41 H78 O5 N1	664.587	15.74	1.63389	0.0068747	0.306631	0.0379114	3.54224e+07	3.53671e+07	3.31208e+07	2.96437e+07	5.2444e+07	4.39122e+07	3.28254e+07	3.89179e+07	2.89139e+07	5.82593e+07	7.27494e+07	7.21638e+07	7.56599e+07	4.28655e+07	4.86354e+07	4.50164e+07	3.09199e+07	5.72334e+07	2.58636e+07	3.70882e+07	3.34706e+07
295POS		DG(18:1/20:2)+NH4	DG(38:3)+NH4	DG	(18:1/20:2)	(18:1)	(20:2)	0		C41 H78 O5 N1	664.587	15.31	1.45336	0.00597659	0.469778	0.0299918	1.22796e+08	1.29341e+08	1.229e+08	1.11744e+08	1.62842e+08	1.27685e+08	1.07479e+08	1.28684e+08	1.03137e+08	1.75751e+08	1.9929e+08	2.12212e+08	2.02623e+08	1.29833e+08	1.58065e+08	1.34698e+08	1.12983e+08	1.81584e+08	8.68019e+07	1.00671e+08	9.26481e+07
296POS		Cer(d18:0/25:1)+H	Cer(d43:1)+H	Cer	(d18:0/25:1)	(d18:0)	(25:1)	0		C43 H86 O3 N1	664.66	17.4897	0.996639	0.972484	0.0425116	0.0264455	9.11265e+07	9.53758e+07	9.11466e+07	7.61125e+07	8.55942e+07	9.16326e+07	7.11218e+07	8.6097e+07	5.63265e+07	6.72186e+07	8.64259e+07	5.82774e+07	8.44781e+07	7.70276e+07	9.1888e+07	1.47615e+08	1.17068e+08	1.41862e+08	6.22187e+07	1.5879e+08	1.12535e+08
297POS		Cer(d18:1/25:0)+H	Cer(d43:1)+H	Cer	(d18:1/25:0)	(d18:1)	(25:0)	0		C43 H86 O3 N1	664.66	17.9028	1.11498	0.669583	0.0559497	0.124771	1.12725e+07	1.42332e+07	1.39851e+07	6.37027e+06	1.2815e+07	7.94664e+06	4.68643e+06	1.84238e+07	7.56679e+06	1.11294e+07	1.47762e+07	6.16185e+06	1.41888e+07	1.06259e+07	7.5737e+06	9.06287e+06	6.71677e+06	1.66252e+07	6.86613e+06	8.03964e+06	9.37431e+06
298POS		Cer(d18:0/25:1)+H	Cer(d43:1)+H	Cer	(d18:0/25:1)	(d18:0)	(25:1)	0		C43 H86 O3 N1	664.66	17.1852	1.4316	0.171471	0.139898	0.0663347	2.79377e+07	2.78798e+07	2.48208e+07	1.06172e+07	1.09463e+07	2.36788e+07	1.8702e+07	2.32237e+07	1.75837e+07	1.28934e+07	3.5749e+07	3.57294e+07	3.27369e+07	1.65551e+07	1.62983e+07	6.09499e+07	4.29555e+07	2.25296e+07	2.84284e+07	6.03328e+07	1.9181e+07
299POS		Cer(d18:1/25:0)+H	Cer(d43:1)+H	Cer	(d18:1/25:0)	(d18:1)	(25:0)	0		C43 H86 O3 N1	664.66	18.4339	1.40794	0.116604	0.219158	0.0651816	3.96792e+07	3.92469e+07	3.51851e+07	2.69886e+07	3.36292e+07	5.79761e+07	4.53298e+07	5.41688e+07	3.40415e+07	3.71787e+07	6.81501e+07	8.43492e+07	6.9282e+07	3.14773e+07	6.45526e+07	6.74449e+07	4.03414e+07	2.80318e+07	2.99698e+07	1.24777e+07	2.00133e+07
300POS		Cer(d18:1/25:0)+H	Cer(d43:1)+H	Cer	(d18:1/25:0)	(d18:1)	(25:0)	0		C43 H86 O3 N1	664.66	18.6985	1.03201	0.881267	0.117484	0.0565524	5.80307e+07	5.75685e+07	5.23312e+07	4.36694e+07	4.28967e+07	9.52891e+07	7.1948e+07	8.72257e+07	6.57795e+07	3.76526e+07	7.92125e+07	9.39505e+07	7.85242e+07	3.50408e+07	9.54493e+07	7.15805e+07	4.68041e+07	4.17317e+07	3.54102e+07	1.75306e+07	2.95061e+07
301POS		DG(20:1/18:1)+NH4	DG(38:2)+NH4	DG	(20:1/18:1)	(20:1)	(18:1)	0		C41 H80 O5 N1	666.603	16.028	0.866273	0.33206	0.25009	0.0186674	5.90429e+08	5.74835e+08	5.95972e+08	5.46422e+08	7.27398e+08	5.90594e+08	4.09618e+08	5.16595e+08	4.18971e+08	3.26565e+08	6.37593e+08	3.65619e+08	3.81144e+08	5.69123e+08	5.00341e+08	5.7027e+08	5.78862e+08	8.21834e+08	4.15975e+08	4.76452e+08	6.27954e+08
302POS		ChE(18:2)+NH4	ChE(18:2)+NH4	ChE	(18:2)	(18:2)	0	0		C45 H80 O2 N1	666.618	23.297	1.08817	0.561111	0.0788193	0.030229	2.02862e+07	2.13789e+07	2.03087e+07	2.72024e+07	3.49799e+07	3.99797e+07	2.33966e+07	2.98317e+07	1.69535e+07	2.4693e+07	4.18288e+07	2.5879e+07	3.27093e+07	2.92623e+07	3.31668e+07	2.05143e+07	1.21952e+07	2.72959e+07	5.89374e+06	1.95393e+07	1.45759e+07
303POS		PE(12:0p/20:4)+H	PE(32:4p)+H	PE	(12:0p/20:4)	(12:0p)	(20:4)	0		C37 H67 O7 N1 P1	668.465	9.95088	1.38734	0.0670502	0.119201	0.255099	7.60527e+06	1.23927e+07	1.23443e+07	1.05907e+07	1.92475e+07	6.88152e+06	1.36342e+07	1.18606e+07	1.36505e+07	1.31654e+07	1.92509e+07	2.04983e+07	1.79417e+07	1.19204e+07	2.24738e+07	2.69401e+07	2.30236e+07	2.73737e+07	1.73065e+07	2.70405e+07	2.0962e+07
304POS		DG(18:0/20:1)+NH4	DG(38:1)+NH4	DG	(18:0/20:1)	(18:0)	(20:1)	0		C41 H82 O5 N1	668.619	17.2716	1.51382	0.0732958	0.260585	0.042064	4.37069e+07	4.36972e+07	4.69653e+07	4.17113e+07	3.88696e+07	4.28671e+07	4.45958e+07	3.74713e+07	2.86063e+07	3.80231e+07	7.46806e+07	7.3579e+07	4.34167e+07	3.80455e+07	8.6672e+07	5.42801e+07	6.49179e+07	6.84392e+07	3.40102e+07	8.00822e+07	6.49484e+07
305POS		ChE(18:1)+NH4	ChE(18:1)+NH4	ChE	(18:1)	(18:1)	0	0		C45 H82 O2 N1	668.634	24.1507	2.19236	0.0451644	0.614243	0.0648856	9.97444e+07	8.87327e+07	9.92635e+07	1.15754e+08	2.02516e+08	1.72941e+08	5.67045e+07	5.69821e+07	5.0072e+07	1.62247e+08	2.35353e+08	3.93091e+08	9.85188e+07	3.64037e+08	1.82679e+08	1.88616e+08	2.65132e+07	5.87445e+07	1.37032e+07	1.59845e+08	1.27157e+08
306POS		Cer(d18:0/24:0+O)+H	Cer(d42:0+O)+H	Cer	(d18:0/24:0+O)	(d18:0)	(24:0+O)	0		C42 H86 O4 N1	668.655	16.251	0.167336	0.000506908	0.205943	0.101283	4.67484e+06	3.94225e+06	3.939e+06	1.39257e+07	2.01534e+07	1.37825e+07	1.12409e+07	7.98324e+06	1.29032e+07	1.11682e+06	1.19895e+06	1.61005e+06	1.35071e+06	2.71448e+06	5.39399e+06	3.52321e+06	7.28684e+06	6.85759e+06	1.87123e+06	9.16417e+06	7.31812e+06
307POS		PC(26:0)+Na	PC(26:0)+Na	PC	(26:0)	(26:0)	0	0		C34 H68 O8 N1 P1 Na1	672.457	8.79248	0.413316	0.00279628	0.692907	0.024775	1.56681e+08	1.56593e+08	1.63455e+08	2.95791e+08	2.95155e+08	2.53504e+08	1.42532e+08	2.28251e+08	1.633e+08	8.17056e+07	6.98247e+07	8.95739e+07	8.79703e+07	1.06425e+08	1.3427e+08	2.31951e+08	1.38876e+08	1.33466e+08	1.48965e+08	2.12591e+08	2.05765e+08
308POS		CerG1(d18:1/14:0)+H	CerG1(d32:1)+H	CerG1	(d18:1/14:0)	(d18:1)	(14:0)	0		C38 H74 O8 N1	672.541	10.5301	0.859264	0.0756702	0.259384	0.0183975	2.00227e+08	2.00089e+08	1.93848e+08	2.2492e+08	2.98737e+08	2.49966e+08	2.02443e+08	2.65871e+08	2.11169e+08	2.16147e+08	2.03499e+08	2.00488e+08	1.81816e+08	2.28071e+08	2.1858e+08	2.90569e+08	2.09232e+08	2.11021e+08	2.08454e+08	2.85421e+08	2.5948e+08
309POS		SM(d32:2)+H	SM(d32:2)+H	SM	(d32:2)	(d32:2)	0	0		C37 H74 O6 N2 P1	673.528	8.81261	0.755717	0.228574	0.262309	0.0862857	8.26869e+07	8.25513e+07	7.08581e+07	1.57745e+08	9.09069e+07	2.27857e+08	1.14652e+08	1.43836e+08	1.06923e+08	3.90222e+07	1.06245e+08	1.13958e+08	9.39044e+07	1.10315e+08	1.7281e+08	1.79162e+08	1.2935e+08	5.42478e+07	8.12959e+07	1.85408e+08	1.04318e+08
310POS		PC(28:2)+H	PC(28:2)+H	PC	(28:2)	(28:2)	0	0		C36 H69 O8 N1 P1	674.476	8.01605	0.272588	0.00165957	0.513971	0.0116633	6.03366e+07	6.15554e+07	6.03203e+07	8.91028e+07	1.21427e+08	1.50479e+08	6.53839e+07	1.04916e+08	7.57171e+07	2.18071e+07	2.7153e+07	1.85938e+07	2.31324e+07	4.32359e+07	3.15454e+07	1.02062e+08	8.47472e+07	6.07033e+07	7.73442e+07	1.00116e+08	7.86257e+07
311POS	Y	PE(18:1p/14:0)+H	PE(32:1p)+H	PE	(18:1p/14:0)	(18:1p)	(14:0)	0		C37 H73 O7 N1 P1	674.512	12.2513	1.24629	0.00564669	1.277	0.0240754	1.68565e+09	1.75657e+09	1.68497e+09	1.84253e+09	1.75964e+09	1.47689e+09	1.44914e+09	1.70258e+09	1.35947e+09	2.17595e+09	1.71012e+09	2.1507e+09	2.14946e+09	1.87641e+09	1.88962e+09	2.49018e+09	2.4221e+09	1.7528e+09	2.20566e+09	1.81206e+09	1.81188e+09
312POS		CerG1(d18:0/14:0)+H	CerG1(d32:0)+H	CerG1	(d18:0/14:0)	(d18:0)	(14:0)	0		C38 H76 O8 N1	674.557	10.9711	0.812374	0.107597	0.163896	0.0415292	8.94311e+07	8.31531e+07	8.94402e+07	7.64427e+07	9.07411e+07	5.25087e+07	5.86905e+07	6.70708e+07	6.01166e+07	5.97658e+07	6.01052e+07	4.53792e+07	4.08894e+07	6.92069e+07	5.41282e+07	1.29322e+08	1.42075e+08	1.27782e+08	9.40267e+07	1.82721e+08	1.57928e+08
313POS		Cer(d18:2/26:1)+H	Cer(d44:3)+H	Cer	(d18:2/26:1)	(d18:2)	(26:1)	0		C44 H84 O3 N1	674.645	16.4727	0.85202	0.466868	0.127985	0.00580096	9.29387e+07	9.20274e+07	9.29766e+07	1.41572e+08	1.69979e+08	1.24123e+08	4.18447e+07	1.02912e+08	8.3205e+07	4.39741e+07	1.03375e+08	1.09846e+08	1.11429e+08	1.12659e+08	8.41484e+07	1.16607e+08	1.14963e+08	1.55907e+08	7.44739e+07	1.61296e+08	9.23246e+07
314POS		Cer(d18:2/26:1)+H	Cer(d44:3)+H	Cer	(d18:2/26:1)	(d18:2)	(26:1)	0		C44 H84 O3 N1	674.645	16.7025	1.06655	0.708162	0.0546012	0.0634655	1.54414e+07	1.7204e+07	1.54426e+07	1.71883e+07	1.93798e+07	2.06314e+07	1.4778e+07	1.68957e+07	1.24503e+07	9.80758e+06	2.57825e+07	2.32122e+07	2.15035e+07	1.24847e+07	1.52766e+07	2.71844e+07	1.20975e+07	2.82277e+07	1.07294e+07	2.72756e+07	2.24388e+07
315POS	Y	SM(d32:1)+H	SM(d32:1)+H	SM	(d32:1)	(d32:1)	0	0		C37 H76 O6 N2 P1	675.544	10.0243	0.65567	0.034016	2.03935	0.061017	3.5957e+09	4.0073e+09	4.00167e+09	6.99186e+09	3.94658e+09	6.74852e+09	3.24392e+09	6.28654e+09	4.84888e+09	2.46034e+09	4.16503e+09	4.23833e+09	3.87086e+09	3.02898e+09	3.26136e+09	3.79494e+09	4.54558e+09	5.13723e+09	2.4816e+09	6.26223e+09	4.9741e+09
316POS	Y	PC(28:1)+H	PC(28:1)+H	PC	(28:1)	(28:1)	0	0		C36 H71 O8 N1 P1	676.491	8.96715	0.266665	5.68881e-05	2.35172	0.00216025	1.30234e+09	1.29747e+09	1.30233e+09	2.24068e+09	2.19029e+09	2.11167e+09	1.3413e+09	2.04998e+09	1.60502e+09	3.40809e+08	6.09115e+08	5.0378e+08	2.8891e+08	6.68113e+08	6.66306e+08	2.04075e+09	1.18944e+09	1.55508e+09	1.26861e+09	2.12111e+09	1.66151e+09
317POS		PC(28:1)+H	PC(28:1)+H	PC	(28:1)	(28:1)	0	0		C36 H71 O8 N1 P1	676.491	11.1545	0.790928	0.302722	0.129803	0.0102596	6.02857e+07	6.13683e+07	6.13714e+07	1.36302e+07	8.48702e+07	8.80838e+07	8.22269e+07	5.70909e+07	6.82993e+07	5.82546e+07	3.2832e+07	5.81028e+07	5.38536e+07	6.21074e+07	4.66342e+07	6.8991e+07	1.33022e+07	6.41325e+07	2.50416e+07	8.97383e+07	5.80079e+07
318POS		PC(28:1)+H	PC(28:1)+H	PC	(28:1)	(28:1)	0	0		C36 H71 O8 N1 P1	676.491	9.26718	0.512866	0.081954	0.617092	0.208487	2.99735e+08	3.02388e+08	2.0405e+08	2.87126e+08	3.12279e+08	2.67858e+08	6.53083e+08	7.0022e+08	2.00355e+08	1.75669e+08	9.93682e+07	2.70646e+08	3.2484e+08	2.83283e+08	8.7802e+07	8.72577e+08	2.04998e+08	1.98241e+08	4.87641e+08	2.0181e+08	5.50654e+08
319POS		PC(29:0p)+H	PC(29:0p)+H	PC	(29:0p)	(29:0p)	0	0		C37 H75 O7 N1 P1	676.528	10.3161	1.00115	0.995122	0.0170741	0.128013	4.66612e+07	5.89789e+07	5.86148e+07	3.09044e+07	7.11423e+07	6.21719e+07	9.26677e+07	9.08208e+07	7.21387e+07	8.60462e+07	7.00647e+07	8.17375e+07	2.78162e+07	8.39369e+07	7.07255e+07	6.2086e+07	7.80055e+07	6.71718e+07	6.00454e+07	7.6028e+07	5.54452e+07
320POS		PE(16:0p/16:0)+H	PE(32:0p)+H	PE	(16:0p/16:0)	(16:0p)	(16:0)	0		C37 H75 O7 N1 P1	676.528	13.1877	1.01702	0.821908	0.140749	0.0409067	3.68737e+08	3.68763e+08	3.43226e+08	4.60896e+08	4.71753e+08	4.17422e+08	4.72394e+08	4.06141e+08	3.28237e+08	3.51157e+08	4.4542e+08	4.68963e+08	3.92687e+08	4.44638e+08	4.97501e+08	5.64443e+08	4.31963e+08	4.44731e+08	3.54458e+08	5.08123e+08	4.38781e+08
321POS		PC(29:0p)+H	PC(29:0p)+H	PC	(29:0p)	(29:0p)	0	0		C37 H75 O7 N1 P1	676.528	11.0285	0.920007	0.774099	0.161528	0.139674	5.94216e+07	7.55489e+07	6.02254e+07	1.39923e+08	1.32265e+08	1.20784e+07	4.68552e+07	1.21121e+08	8.53481e+07	5.0666e+07	1.01952e+08	9.6115e+07	1.00192e+08	1.05941e+08	3.97218e+07	1.17918e+07	8.91893e+06	3.00978e+07	8.88058e+07	5.45124e+07	8.33519e+06
322POS		Cer(d18:0/26:2)+H	Cer(d44:2)+H	Cer	(d18:0/26:2)	(d18:0)	(26:2)	0		C44 H86 O3 N1	676.66	16.8971	1.00945	0.954355	0.0347114	0.149388	3.47663e+07	3.52703e+07	2.66874e+07	3.06876e+07	3.15639e+07	3.32856e+07	3.42539e+07	3.2999e+07	1.40845e+07	1.21713e+07	3.21662e+07	3.34188e+07	3.12178e+07	3.39804e+07	3.5591e+07	3.52899e+07	9.52048e+06	7.58356e+07	3.77103e+07	3.41262e+07	3.07697e+07
323POS		Cer(d18:1/26:1)+H	Cer(d44:2)+H	Cer	(d18:1/26:1)	(d18:1)	(26:1)	0		C44 H86 O3 N1	676.66	17.8787	0.814461	0.0948438	0.325592	0.0331787	2.74112e+08	2.58414e+08	2.73585e+08	3.78088e+08	2.90209e+08	2.81118e+08	2.26551e+08	2.02374e+08	2.89709e+08	2.38529e+08	2.46455e+08	2.25963e+08	2.03763e+08	2.1918e+08	2.24671e+08	3.93237e+08	2.55592e+08	3.94761e+08	1.77841e+08	4.13872e+08	2.82448e+08
324POS		Cer(d18:2/26:0)+H	Cer(d44:2)+H	Cer	(d18:2/26:0)	(d18:2)	(26:0)	0		C44 H86 O3 N1	676.66	18.1342	0.759947	0.0217457	0.190497	0.0191227	4.568e+07	4.41427e+07	4.55916e+07	6.90955e+07	5.2845e+07	5.47547e+07	4.46214e+07	4.883e+07	5.58019e+07	4.3001e+07	5.21554e+07	3.07493e+07	4.23496e+07	4.70361e+07	3.24122e+07	7.09337e+07	5.16552e+07	8.33274e+07	3.03601e+07	7.70224e+07	4.40865e+07
325POS		Cer(d18:1/26:1)+H	Cer(d44:2)+H	Cer	(d18:1/26:1)	(d18:1)	(26:1)	0		C44 H86 O3 N1	676.66	16.268	0.693962	0.278528	0.128469	0.143886	2.35937e+07	2.36139e+07	1.81725e+07	4.59299e+07	4.62174e+07	4.24561e+07	6.48414e+06	3.93206e+07	1.06002e+07	1.48142e+07	2.62987e+07	2.55313e+07	2.81358e+07	3.05345e+07	7.23797e+06	1.77218e+07	3.73312e+07	2.92058e+07	1.97795e+07	4.87013e+07	3.74246e+07
326POS	Y	SM(d32:0)+H	SM(d32:0)+H	SM	(d32:0)	(d32:0)	0	0		C37 H78 O6 N2 P1	677.559	10.4975	0.731691	0.0182923	1.25717	0.0152699	1.86276e+09	1.86319e+09	1.91269e+09	2.13653e+09	2.24754e+09	2.2288e+09	1.26689e+09	1.90291e+09	1.8747e+09	1.25705e+09	1.31948e+09	1.37288e+09	1.47309e+09	1.88242e+09	1.22468e+09	3.51077e+09	2.63242e+09	2.73686e+09	2.66021e+09	3.46304e+09	3.05018e+09
327POS	Y	PC(28:0)+H	PC(28:0)+H	PC	(14:0/14:0)	(14:0)	(14:0)	0		C36 H73 O8 N1 P1	678.507	10.0733	0.75285	0.0117701	3.69129	0.0119334	1.93167e+10	1.8922e+10	1.89237e+10	1.85615e+10	1.78502e+10	2.63749e+10	2.08448e+10	2.44083e+10	1.9852e+10	1.58138e+10	1.54921e+10	1.67624e+10	1.53547e+10	1.6702e+10	1.61585e+10	1.63221e+10	2.18408e+10	1.46776e+10	1.76712e+10	1.58067e+10	2.07441e+10
328POS		PC(28:0)+H	PC(28:0)+H	PC	(28:0)	(28:0)	0	0		C36 H73 O8 N1 P1	678.507	10.9684	1.10536	0.679536	0.131934	0.0742559	6.02942e+07	6.04277e+07	5.29176e+07	6.7321e+07	9.83282e+07	1.37656e+08	6.4531e+07	1.0252e+08	3.17307e+07	4.89882e+07	1.54555e+08	7.64438e+07	8.99498e+07	9.79227e+07	8.71276e+07	1.26389e+08	1.37464e+08	3.31355e+07	3.99195e+07	5.83096e+07	2.59256e+07
329POS		PE(32:0e)+H	PE(32:0e)+H	PE	(32:0e)	(32:0e)	0	0		C37 H77 O7 N1 P1	678.543	13.2944	0.885566	0.377033	0.0897573	0.0644027	1.11914e+08	1.00255e+08	1.00334e+08	1.74063e+08	1.59953e+08	1.37598e+08	1.21029e+08	1.67967e+08	8.03503e+07	1.45623e+08	1.17665e+08	1.48453e+08	1.33846e+08	8.88138e+07	1.10326e+08	1.11008e+08	1.09782e+08	1.39404e+08	1.00306e+08	1.17416e+08	1.32805e+08
330POS		PC(29:0e)+H	PC(29:0e)+H	PC	(29:0e)	(29:0e)	0	0		C37 H77 O7 N1 P1	678.543	11.2839	1.00969	0.936827	0.155277	0.023343	1.19673e+08	1.24386e+08	1.24869e+08	1.34129e+08	1.6081e+08	1.32054e+08	1.31051e+08	9.77971e+07	1.39846e+08	1.93885e+08	1.19412e+08	1.4572e+08	1.26575e+08	1.1611e+08	1.01692e+08	1.15893e+08	8.827e+07	9.4294e+07	1.19267e+08	1.16221e+08	8.48427e+07
331POS		Cer(d18:0/26:1)+H	Cer(d44:1)+H	Cer	(d18:0/26:1)	(d18:0)	(26:1)	0		C44 H88 O3 N1	678.676	17.8078	0.768132	0.0770475	0.134509	0.0234497	3.62273e+07	3.47852e+07	3.62471e+07	4.47948e+07	5.6534e+07	5.01078e+07	3.65552e+07	3.88023e+07	2.65572e+07	2.98237e+07	3.46738e+07	3.91665e+07	2.85708e+07	3.43562e+07	2.80163e+07	4.74391e+07	3.54984e+07	4.95833e+07	2.87708e+07	2.90777e+07	3.18077e+07
332POS		Cer(d18:0/26:1)+H	Cer(d44:1)+H	Cer	(d18:0/26:1)	(d18:0)	(26:1)	0		C44 H88 O3 N1	678.676	16.7576	1.42482	0.0787883	0.105385	0.091601	1.85679e+07	1.57591e+07	1.85422e+07	1.00541e+07	1.21631e+07	1.18932e+07	7.39586e+06	1.02121e+07	7.19019e+06	9.9463e+06	1.77591e+07	9.62614e+06	1.01099e+07	1.77222e+07	1.87706e+07	3.16652e+07	5.10848e+07	3.72909e+07	3.41713e+07	4.19491e+07	2.91897e+07
333POS		Cer(d18:1/26:0)+H	Cer(d44:1)+H	Cer	(d18:1/26:0)	(d18:1)	(26:0)	0		C44 H88 O3 N1	678.676	19.4038	0.698893	0.046123	0.497436	0.0560569	2.01824e+08	2.12384e+08	1.89826e+08	4.08541e+08	4.90661e+08	4.77024e+08	3.63148e+08	3.91472e+08	1.9544e+08	2.74493e+08	1.97266e+08	3.45026e+08	2.87458e+08	3.04702e+08	2.16881e+08	4.50919e+08	3.03571e+08	4.77771e+08	2.51413e+08	4.40625e+08	2.80681e+08
334POS		Cer(d18:0/26:1)+H	Cer(d44:1)+H	Cer	(d18:0/26:1)	(d18:0)	(26:1)	0		C44 H88 O3 N1	678.676	18.3387	0.676336	0.015258	0.638593	0.0062146	3.91296e+08	3.9126e+08	3.95505e+08	4.60057e+08	4.15323e+08	6.07658e+08	4.46962e+08	4.38453e+08	2.94636e+08	2.48463e+08	2.90542e+08	3.04961e+08	2.56288e+08	3.2093e+08	3.79959e+08	1.04022e+09	7.35389e+08	7.52872e+08	5.87482e+08	7.04349e+08	7.30641e+08
335POS		Cer(d18:0/26:1)+H	Cer(d44:1)+H	Cer	(d18:0/26:1)	(d18:0)	(26:1)	0		C44 H88 O3 N1	678.676	16.938	1.1485	0.502371	0.033489	0.0673003	2.30239e+06	2.56798e+06	2.27939e+06	2.5916e+06	3.07952e+06	3.56028e+06	2.47206e+06	2.63998e+06	1.89285e+06	2.13908e+06	3.10702e+06	4.21982e+06	5.04218e+06	2.04406e+06	2.09525e+06	1.02774e+07	3.10541e+06	8.7224e+06	2.80279e+06	1.01908e+07	5.29563e+06
336POS		Cer(d18:0/26:0)+H	Cer(d44:0)+H	Cer	(d18:0/26:0)	(d18:0)	(26:0)	0		C44 H90 O3 N1	680.692	19.8686	0.971603	0.91332	0.0732236	0.0687191	1.12065e+08	1.12206e+08	9.92984e+07	6.98963e+07	2.02695e+08	2.39202e+08	1.27694e+08	1.54909e+08	4.76192e+07	1.71119e+08	1.39309e+08	6.19806e+07	1.24521e+08	1.2766e+08	1.93515e+08	2.6773e+08	1.78833e+08	2.57717e+08	5.60028e+07	2.70405e+08	1.70788e+08
337POS		Cer(d18:0/26:0)+H	Cer(d44:0)+H	Cer	(d18:0/26:0)	(d18:0)	(26:0)	0		C44 H90 O3 N1	680.692	19.354	0.791006	0.0990441	0.118246	0.0306342	2.49947e+07	2.64226e+07	2.63092e+07	3.13471e+07	4.11273e+07	5.93471e+07	4.03752e+07	4.73927e+07	3.40138e+07	3.35356e+07	3.31792e+07	3.97538e+07	2.30736e+07	3.66136e+07	3.44459e+07	5.662e+07	3.63224e+07	5.90002e+07	3.40643e+07	3.44744e+07	3.27876e+07
338POS		Cer(d18:0/26:0)+H	Cer(d44:0)+H	Cer	(d18:0/26:0)	(d18:0)	(26:0)	0		C44 H90 O3 N1	680.692	20.214	0.723135	0.0224905	0.107721	0.0772082	1.08491e+07	1.23688e+07	1.08513e+07	1.82964e+07	1.79439e+07	2.20946e+07	1.56435e+07	1.69174e+07	1.29812e+07	9.16768e+06	1.64862e+07	1.17862e+07	1.08141e+07	1.0531e+07	1.63319e+07	2.30939e+07	2.00497e+07	2.84165e+07	1.62255e+07	3.21606e+07	2.27214e+07
339POS		PC(30:4e)+H	PC(30:4e)+H	PC	(30:4e)	(30:4e)	0	0		C38 H71 O7 N1 P1	684.496	8.93062	0.890185	0.271359	0.0393076	0.00987315	2.02064e+07	2.02042e+07	1.98617e+07	2.61374e+07	2.30046e+07	2.32578e+07	1.65837e+07	2.6265e+07	1.70441e+07	1.66509e+07	2.29032e+07	2.09997e+07	1.72468e+07	1.80376e+07	2.19268e+07	2.32496e+07	1.91519e+07	2.11187e+07	1.51198e+07	2.5229e+07	1.95134e+07
340POS		DG(18:1/22:6)+NH4	DG(40:7)+NH4	DG	(18:1/22:6)	(18:1)	(22:6)	0		C43 H74 O5 N1	684.556	13.1544	1.18798	0.516874	0.182965	0.26237	7.66463e+07	1.26892e+08	1.26334e+08	1.18226e+08	2.70963e+08	5.47115e+07	1.99499e+08	2.17316e+08	4.73621e+07	1.75271e+08	9.62862e+07	1.77386e+08	1.98865e+08	2.25302e+08	2.0567e+08	2.09882e+08	1.52438e+08	1.17797e+08	1.7558e+08	9.47569e+07	1.34253e+08
341POS		LPC(28:0)+Na	LPC(28:0)+Na	LPC	(28:0)	(28:0)	0	0		C36 H74 O7 N1 P1 Na1	686.51	10.7986	0.92842	0.39254	0.0449274	0.0732996	3.83456e+07	3.37071e+07	3.84178e+07	3.17012e+07	3.74131e+07	3.79553e+07	3.67208e+07	2.43291e+07	3.58672e+07	3.4501e+07	2.64282e+07	3.48352e+07	2.62417e+07	3.45001e+07	3.28789e+07	3.54886e+07	3.80811e+07	2.65169e+07	2.47576e+07	4.0552e+07	4.34237e+07
342POS		CerG1(d17:1/16:0)+H	CerG1(d33:1)+H	CerG1	(d17:1/16:0)	(d17:1)	(16:0)	0		C39 H76 O8 N1	686.557	11.1295	0.967087	0.703069	0.0857452	0.0600721	1.08979e+08	1.2113e+08	1.21197e+08	1.71816e+08	1.79138e+08	1.67745e+08	1.24274e+08	1.6684e+08	1.13963e+08	1.54488e+08	1.70111e+08	1.46825e+08	1.53922e+08	1.24567e+08	1.43459e+08	1.73428e+08	1.56623e+08	1.55779e+08	1.14387e+08	1.76211e+08	1.46829e+08
343POS		DG(18:1/22:5)+NH4	DG(40:6)+NH4	DG	(18:1/22:5)	(18:1)	(22:5)	0		C43 H76 O5 N1	686.572	13.5612	0.785015	0.117088	0.323025	0.0181928	1.94276e+08	1.94558e+08	1.88359e+08	1.9034e+08	3.17552e+08	2.86959e+08	1.55901e+08	2.39904e+08	1.89297e+08	1.81795e+08	1.92221e+08	1.85025e+08	1.84631e+08	2.01755e+08	1.37857e+08	2.93209e+08	1.81563e+08	2.84771e+08	1.59631e+08	2.67344e+08	1.83328e+08
344POS		DG(18:0/22:6)+NH4	DG(40:6)+NH4	DG	(18:0/22:6)	(18:0)	(22:6)	0		C43 H76 O5 N1	686.572	14.2234	1.45884	0.140468	0.497843	0.00964532	1.09958e+08	1.11821e+08	1.11811e+08	1.45915e+08	1.53247e+08	1.4296e+08	1.18084e+08	1.20748e+08	1.05982e+08	1.61199e+08	1.64014e+08	1.74037e+08	1.90415e+08	1.065e+08	3.5185e+08	1.35799e+08	9.75696e+07	1.39631e+08	6.2767e+07	1.0539e+08	1.0253e+08
345POS		SM(d33:2)+H	SM(d33:2)+H	SM	(d33:2)	(d33:2)	0	0		C38 H76 O6 N2 P1	687.544	9.57652	1.01319	0.950771	0.0369861	0.136105	4.94217e+06	3.96676e+06	3.90627e+06	4.53562e+06	5.34207e+06	4.41961e+06	8.18288e+06	9.5516e+06	4.8893e+06	8.25196e+06	5.53087e+06	5.48497e+06	3.68848e+06	4.75449e+06	9.69743e+06	5.61234e+06	6.06147e+06	4.43273e+06	7.71533e+06	1.20036e+07	8.25717e+06
346POS		PC(29:2)+H	PC(29:2)+H	PC	(29:2)	(29:2)	0	0		C37 H71 O8 N1 P1	688.491	10.9057	1.30466	0.520903	0.243627	0.0858678	1.2446e+08	1.05553e+08	1.10833e+08	1.57136e+08	4.56536e+08	1.80275e+07	1.85951e+08	7.03268e+07	8.98573e+07	1.9535e+08	9.17816e+07	1.4605e+08	2.58699e+08	3.57487e+08	2.26375e+08	8.59661e+07	1.06462e+08	3.36746e+08	1.03853e+08	3.67518e+08	1.08256e+08
347POS		PC(29:2)+H	PC(29:2)+H	PC	(29:2)	(29:2)	0	0		C37 H71 O8 N1 P1	688.491	10.7103	0.787391	0.0605071	1.035	0.0201598	1.88394e+09	1.95169e+09	1.95089e+09	2.3718e+09	2.58083e+09	2.06473e+09	1.79983e+09	2.51301e+09	1.6664e+09	1.35686e+09	1.4755e+09	1.34893e+09	1.7634e+09	2.18267e+09	2.10603e+09	3.76413e+09	2.63901e+09	2.73313e+09	2.65246e+09	3.63005e+09	3.26104e+09
348POS		PC(30:2e)+H	PC(30:2e)+H	PC	(30:2e)	(30:2e)	0	0		C38 H75 O7 N1 P1	688.528	9.98934	0.759058	0.381263	0.0842263	0.0236574	4.05962e+07	4.23398e+07	4.22708e+07	4.93316e+07	6.38192e+07	9.57831e+07	1.62174e+07	5.9758e+07	1.81108e+07	3.64961e+07	4.98396e+07	4.52252e+07	2.56333e+07	3.01894e+07	4.26262e+07	5.4552e+07	1.90741e+07	1.71483e+07	4.6674e+07	6.49666e+07	3.99184e+07
349POS		PC(30:2e)+H	PC(30:2e)+H	PC	(30:2e)	(30:2e)	0	0		C38 H75 O7 N1 P1	688.528	10.8255	0.666293	0.00206121	0.829248	0.00692098	4.71855e+08	4.66214e+08	4.66274e+08	6.38684e+08	6.84951e+08	6.19266e+08	4.99669e+08	5.3667e+08	4.62203e+08	3.7031e+08	3.61325e+08	3.69944e+08	3.54548e+08	4.03281e+08	4.336e+08	5.92929e+08	4.90056e+08	5.37017e+08	4.16793e+08	6.18709e+08	5.89393e+08
350POS		PE(16:0p/17:1)+H	PE(33:1p)+H	PE	(16:0p/17:1)	(16:0p)	(17:1)	0		C38 H75 O7 N1 P1	688.528	12.6813	1.50569	0.344232	0.436882	0.0589938	2.15217e+08	1.93692e+08	2.14631e+08	1.28932e+08	1.35324e+08	3.67813e+07	2.10978e+08	2.42138e+08	1.29102e+08	3.76465e+08	3.64398e+08	1.41211e+08	3.75499e+07	3.62964e+08	4.73229e+07	1.60839e+08	2.9366e+08	2.62272e+08	1.95418e+08	7.3213e+07	4.22289e+07
351POS		DG(18:1/22:4)+NH4	DG(40:5)+NH4	DG	(18:1/22:4)	(18:1)	(22:4)	0		C43 H78 O5 N1	688.587	14.6122	1.23888	0.54833	0.273813	0.102079	1.44476e+08	1.44389e+08	1.20317e+08	7.99895e+07	2.16493e+08	3.39703e+08	1.74061e+07	1.71644e+08	1.33874e+08	7.98849e+07	2.21783e+08	3.66029e+08	2.33631e+08	1.32706e+08	1.54191e+08	3.0805e+08	1.33834e+08	2.04536e+08	1.19452e+07	1.61223e+08	6.37167e+07
352POS	Y	SM(d33:1)+H	SM(d33:1)+H	SM	(d33:1)	(d33:1)	0	0		C38 H78 O6 N2 P1	689.559	10.6568	0.703999	0.0362395	1.92568	0.00503713	2.89877e+09	2.8737e+09	2.87355e+09	3.9887e+09	3.70689e+09	3.77012e+09	3.91278e+09	3.67689e+09	3.40134e+09	2.903e+09	2.7973e+09	2.72943e+09	2.77615e+09	3.76294e+09	8.40688e+08	2.27725e+09	4.18133e+09	3.99661e+09	2.93589e+09	3.97843e+09	3.16788e+09
353POS		PC(29:1)+H	PC(29:1)+H	PC	(29:1)	(29:1)	0	0		C37 H73 O8 N1 P1	690.507	10.0585	0.659394	0.0743507	0.258564	0.0434261	6.52373e+07	6.5179e+07	6.04237e+07	1.18442e+08	1.19194e+08	1.25991e+08	6.30295e+07	9.99035e+07	4.11724e+07	6.51363e+07	7.25226e+07	5.06541e+07	7.50718e+07	6.70218e+07	4.39533e+07	1.09009e+08	4.30259e+07	5.4454e+07	5.97269e+07	5.59461e+07	8.29542e+07
354POS	Y	PC(29:1)+H	PC(29:1)+H	PC	(29:1)	(29:1)	0	0		C37 H73 O8 N1 P1	690.507	11.7108	0.802503	0.046968	1.57948	0.0145461	4.93034e+09	5.0567e+09	5.05666e+09	6.54011e+09	6.95454e+09	5.96917e+09	6.56222e+09	6.07002e+09	3.99062e+09	5.55061e+09	3.64177e+09	4.53407e+09	4.87118e+09	5.31355e+09	5.04849e+09	5.16714e+09	7.53125e+09	7.26003e+09	6.48706e+09	7.38984e+09	6.98839e+09
355POS		PC(29:1)+H	PC(29:1)+H	PC	(29:1)	(29:1)	0	0		C37 H73 O8 N1 P1	690.507	9.61194	0.445163	0.00245615	0.795583	0.0161647	2.23791e+08	2.17122e+08	2.22692e+08	4.12468e+08	3.90546e+08	4.00623e+08	2.4697e+08	2.5257e+08	2.48825e+08	1.15416e+08	1.5029e+08	1.5045e+08	1.56084e+08	1.1889e+08	1.77831e+08	3.51481e+08	2.45983e+08	2.62653e+08	2.00024e+08	3.21031e+08	2.70064e+08
356POS	Y	PC(30:1e)+H	PC(30:1e)+H	PC	(30:1e)	(30:1e)	0	0		C38 H77 O7 N1 P1	690.543	10.9849	0.600747	8.52001e-05	2.29429	0.00288828	2.91127e+09	2.89451e+09	2.90239e+09	3.60925e+09	3.92507e+09	3.72827e+09	3.2153e+09	3.48105e+09	2.85644e+09	2.13784e+09	2.08156e+09	1.84649e+09	1.90565e+09	2.25319e+09	2.28003e+09	3.37684e+09	2.72405e+09	2.95574e+09	2.61414e+09	3.57652e+09	2.97791e+09
357POS		PC(30:1e)+H	PC(30:1e)+H	PC	(30:1e)	(30:1e)	0	0		C38 H77 O7 N1 P1	690.543	11.7771	0.785045	0.363793	0.949843	0.0714463	2.94366e+09	2.86018e+09	2.56439e+09	4.53786e+09	4.63046e+09	8.45683e+07	4.20612e+09	4.28596e+09	4.06854e+09	1.86589e+09	1.64949e+09	3.95903e+09	3.61398e+09	3.05695e+09	2.97923e+09	3.701e+09	1.8001e+09	3.84045e+09	3.15046e+09	1.72775e+09	3.00553e+09
358POS		DG(18:0/22:4)+NH4	DG(40:4)+NH4	DG	(18:0/22:4)	(18:0)	(22:4)	0		C43 H80 O5 N1	690.603	15.6044	1.28555	0.243052	0.15001	0.0109579	3.45424e+07	3.42053e+07	3.37945e+07	2.44649e+07	3.03326e+07	2.49245e+07	2.9417e+07	6.24452e+07	2.59809e+07	4.01725e+07	4.62642e+07	3.40556e+07	5.21155e+07	2.57734e+07	5.55985e+07	4.01908e+07	2.86016e+07	3.64898e+07	2.10647e+07	2.10838e+07	5.2698e+07
359POS		DG(18:0/22:4)+NH4	DG(40:4)+NH4	DG	(18:0/22:4)	(18:0)	(22:4)	0		C43 H80 O5 N1	690.603	15.4046	0.942303	0.711278	0.060298	0.122512	1.59903e+07	1.99548e+07	1.993e+07	3.60176e+07	3.78338e+07	3.05129e+07	3.43473e+07	3.2054e+07	2.16237e+07	1.76105e+07	4.2437e+07	2.61796e+07	4.16666e+07	3.17414e+07	2.16539e+07	1.88541e+07	2.4596e+07	2.03063e+07	2.81079e+07	1.80346e+07	2.63577e+07
360POS		ChE(20:4)+NH4	ChE(20:4)+NH4	ChE	(20:4)	(20:4)	0	0		C47 H80 O2 N1	690.618	22.7712	1.4466	0.179036	0.134129	0.068171	1.10847e+07	1.10776e+07	9.82229e+06	9.80875e+06	2.78869e+07	1.32365e+07	8.50327e+06	1.27805e+07	1.2367e+07	1.46831e+07	2.25106e+07	1.75551e+07	1.46551e+07	1.72451e+07	3.5709e+07	1.13649e+07	8.82127e+06	2.62153e+07	6.35987e+06	1.92478e+07	1.52628e+07
361POS		PC(29:0)+H	PC(29:0)+H	PC	(29:0)	(29:0)	0	0		C37 H75 O8 N1 P1	692.522	10.4851	0.852609	0.024197	0.451709	0.0105745	5.92348e+08	5.91919e+08	6.03039e+08	7.91715e+08	7.19773e+08	7.17438e+08	7.60878e+08	7.11118e+08	5.95046e+08	5.32395e+08	6.68819e+08	5.15213e+08	6.24662e+08	6.36777e+08	6.84916e+08	6.88653e+08	6.18761e+08	6.68479e+08	5.41422e+08	9.17412e+08	5.72797e+08
362POS		PE(32:0)+H	PE(32:0)+H	PE	(32:0)	(32:0)	0	0		C37 H75 O8 N1 P1	692.522	12.5998	0.705233	0.060525	0.470509	0.193359	2.19167e+08	1.53401e+08	2.19913e+08	4.20337e+08	1.65647e+08	4.36573e+08	4.05244e+08	4.71554e+08	3.46144e+08	2.84765e+08	2.99631e+08	2.96056e+08	2.81054e+08	2.51451e+08	1.70642e+08	3.45453e+08	3.92522e+08	4.22859e+08	2.85181e+08	1.50578e+08	3.11969e+08
363POS	Y	PC(30:0e)+H	PC(30:0e)+H	PC	(30:0e)	(30:0e)	0	0		C38 H79 O7 N1 P1	692.559	11.9123	0.711413	3.66071e-06	3.90461	0.015874	1.16953e+10	1.20231e+10	1.20226e+10	1.55128e+10	1.5625e+10	1.56529e+10	1.58584e+10	1.64471e+10	1.40302e+10	1.05442e+10	1.18066e+10	1.00824e+10	1.03181e+10	1.2309e+10	1.1191e+10	1.46327e+10	1.34609e+10	1.14498e+10	1.25673e+10	1.41351e+10	1.21964e+10
364POS		ChE(20:3)+NH4	ChE(20:3)+NH4	ChE	(20:3)	(20:3)	0	0		C47 H82 O2 N1	692.634	23.313	0.920269	0.645822	0.0808137	0.0260578	3.78736e+07	3.96362e+07	3.96356e+07	5.24866e+07	8.61809e+07	7.78224e+07	4.9168e+07	5.73775e+07	2.70997e+07	4.84399e+07	6.85348e+07	4.22886e+07	6.17832e+07	5.83205e+07	4.28515e+07	1.91203e+07	1.03581e+07	2.59208e+07	9.41038e+06	2.2077e+07	1.33294e+07
365POS		DG(18:1/22:1)+NH4	DG(40:2)+NH4	DG	(18:1/22:1)	(18:1)	(22:1)	0		C43 H84 O5 N1	694.634	17.3503	1.14517	0.460494	0.100341	0.0391952	4.52891e+07	4.85057e+07	4.85131e+07	2.55324e+07	3.16636e+07	2.9624e+07	4.25537e+07	4.57027e+07	3.62463e+07	1.84182e+07	4.31644e+07	5.33417e+07	4.13692e+07	5.56482e+07	3.00594e+07	6.62328e+07	6.72597e+07	3.47752e+07	3.85954e+07	6.72483e+07	6.20001e+07
366POS		ChE(20:2)+NH4	ChE(20:2)+NH4	ChE	(20:2)	(20:2)	0	0		C47 H84 O2 N1	694.65	24.193	1.32835	0.0238227	0.145495	0.0289981	1.36266e+07	1.29692e+07	1.29597e+07	1.42571e+07	2.07797e+07	1.92203e+07	1.26697e+07	1.66682e+07	1.14902e+07	2.05841e+07	2.40917e+07	2.3876e+07	2.26284e+07	1.81701e+07	1.69562e+07	8.6737e+06	4.71266e+06	1.20914e+07	2.76128e+06	7.20277e+06	4.96271e+06
367POS		PE(14:0p/20:4)+H	PE(34:4p)+H	PE	(14:0p/20:4)	(14:0p)	(20:4)	0		C39 H71 O7 N1 P1	696.496	11.1685	0.975499	0.819768	0.0231648	0.0640627	3.78078e+07	4.22766e+07	4.23969e+07	4.99025e+07	5.08427e+07	7.89009e+07	6.28565e+07	4.11693e+07	4.78815e+07	5.31505e+07	5.67973e+07	5.35273e+07	5.73143e+07	4.90073e+07	5.36335e+07	4.81726e+07	4.42598e+07	3.12758e+07	4.00024e+07	4.83678e+07	5.2272e+07
368POS		DG(16:0/24:1)+NH4	DG(40:1)+NH4	DG	(16:0/24:1)	(16:0)	(24:1)	0		C43 H86 O5 N1	696.65	18.861	0.791073	0.444769	0.0706436	0.098086	1.99744e+07	1.9925e+07	1.67424e+07	1.6667e+07	1.04564e+07	1.3088e+07	1.72623e+07	2.18035e+07	9.51736e+06	1.13763e+07	4.89007e+06	4.17119e+06	2.30091e+07	2.04126e+07	6.38368e+06	5.51647e+06	2.67396e+07	3.52461e+07	3.33506e+06	3.15716e+07	2.53493e+07
369POS		DG(16:1/24:0)+NH4	DG(40:1)+NH4	DG	(16:1/24:0)	(16:1)	(24:0)	0		C43 H86 O5 N1	696.65	19.127	1.01619	0.947473	0.0390405	0.318667	6.01081e+06	3.19466e+06	5.95699e+06	2.31213e+07	1.36734e+07	1.59866e+07	2.03297e+07	1.47701e+07	4.34284e+06	1.82519e+07	6.1333e+06	1.32525e+07	2.23568e+07	2.16679e+07	1.20547e+07	1.97427e+07	2.12448e+07	3.59857e+07	1.30686e+06	2.24269e+07	2.0183e+07
370POS		ChE(20:1)+NH4	ChE(20:1)+NH4	ChE	(20:1)	(20:1)	0	0		C47 H86 O2 N1	696.665	24.8528	2.11768	0.000881994	0.205446	0.030272	7.17198e+06	7.16309e+06	6.79826e+06	7.77016e+06	1.69045e+07	7.65638e+06	8.28952e+06	9.83946e+06	6.31769e+06	1.51192e+07	2.45195e+07	2.33764e+07	2.25339e+07	1.88529e+07	1.58353e+07	3.3706e+06	1.76306e+06	7.7638e+06	595588	3.13557e+06	1.39518e+06
371POS		PC(28:1)+Na	PC(28:1)+Na	PC	(28:1)	(28:1)	0	0		C36 H70 O8 N1 P1 Na1	698.473	8.96715	0.272956	0.000443245	0.800853	0.0637437	1.28898e+08	1.29223e+08	1.1532e+08	2.60476e+08	2.81722e+08	2.82744e+08	1.50088e+08	2.95949e+08	1.7674e+08	4.72958e+07	9.16671e+07	7.15569e+07	2.85312e+07	6.08103e+07	9.53027e+07	2.4742e+08	1.89053e+08	1.79307e+08	1.33419e+08	2.32486e+08	1.88671e+08
372POS		PC(28:1)+Na	PC(28:1)+Na	PC	(28:1)	(28:1)	0	0		C36 H70 O8 N1 P1 Na1	698.473	9.17666	0.581495	0.0493452	0.124889	0.0799102	1.30059e+07	1.134e+07	1.13763e+07	1.47121e+07	1.57717e+07	1.49916e+07	9.19034e+06	1.17226e+07	1.15192e+07	4.41868e+06	6.22336e+06	3.52506e+06	3.29642e+06	1.45982e+07	1.32411e+07	1.31813e+07	1.36354e+07	2.45885e+07	9.4248e+06	1.78164e+07	9.99782e+06
373POS		CerG1(d18:2/16:0)+H	CerG1(d34:2)+H	CerG1	(d18:2/16:0)	(d18:2)	(16:0)	0		C40 H76 O8 N1	698.557	10.6929	0.972577	0.788809	0.0553131	0.00469658	9.63829e+07	9.63797e+07	9.55994e+07	1.11869e+08	1.44184e+08	1.41653e+08	8.68841e+07	1.06383e+08	8.2992e+07	1.11561e+08	1.14763e+08	1.10124e+08	1.05707e+08	9.89053e+07	1.14423e+08	1.65098e+08	1.02238e+08	1.28599e+08	9.01996e+07	1.28261e+08	1.02916e+08
374POS		SM(d34:3)+H	SM(d34:3)+H	SM	(d34:3)	(d34:3)	0	0		C39 H76 O6 N2 P1	699.544	10.689	1.1432	0.635801	0.0410266	0.0310992	5.95972e+07	5.96118e+07	5.64505e+07	1.12783e+07	4.00117e+07	4.73733e+07	4.53075e+07	2.48771e+07	5.69835e+07	4.87466e+07	2.18226e+07	1.18486e+07	5.29741e+07	6.47115e+07	5.80663e+07	7.01882e+07	1.91579e+07	2.68253e+07	7.6913e+07	7.82264e+07	7.29037e+07
375POS		PC(30:3)+H	PC(30:3)+H	PC	(30:3)	(30:3)	0	0		C38 H71 O8 N1 P1	700.491	8.80391	0.92205	0.58898	0.0306435	0.0581672	3.10409e+07	2.79797e+07	3.09605e+07	5.02551e+07	2.98072e+07	4.04684e+07	4.09912e+07	3.77509e+07	3.03819e+07	1.64522e+07	3.27644e+07	4.22813e+07	4.67841e+07	3.94697e+07	3.40013e+07	6.60075e+07	2.80181e+07	3.77042e+07	6.27989e+07	1.03205e+08	3.11546e+07
376POS		PC(30:3)+H	PC(30:3)+H	PC	(30:3)	(30:3)	0	0		C38 H71 O8 N1 P1	700.491	9.55523	0.925302	0.705494	0.103373	0.168904	1.00899e+07	7.16354e+06	8.786e+06	1.99595e+07	1.40146e+07	2.11956e+07	1.581e+07	2.1259e+07	1.17389e+07	2.04813e+07	1.8111e+07	1.80782e+07	1.86456e+07	1.90567e+07	1.8378e+06	1.99399e+07	1.7019e+07	1.78572e+07	6.99277e+06	1.02863e+07	1.76789e+07
377POS	Y	PE(18:1p/16:1)+H	PE(34:2p)+H	PE	(18:1p/16:1)	(18:1p)	(16:1)	0		C39 H75 O7 N1 P1	700.528	12.56	2.2374	0.0057773	1.08882	0.105321	2.63312e+08	3.16401e+08	2.66722e+08	1.31391e+08	2.3342e+08	2.37687e+08	2.72226e+08	4.88097e+08	2.39504e+08	3.48997e+08	6.84715e+08	6.45211e+08	8.12247e+08	3.87051e+08	7.06828e+08	1.75824e+08	3.1005e+08	5.07155e+08	4.99513e+08	1.75882e+08	1.67783e+08
378POS		PE(18:1p/16:1)+H	PE(34:2p)+H	PE	(18:1p/16:1)	(18:1p)	(16:1)	0		C39 H75 O7 N1 P1	700.528	12.3064	1.02848	0.72972	0.393047	0.0213214	6.64145e+08	6.39923e+08	6.64158e+08	8.13588e+08	7.61172e+08	7.44762e+08	7.79289e+08	7.8905e+08	7.61086e+08	8.30722e+08	5.72332e+08	8.28651e+08	9.01834e+08	9.68741e+08	6.79057e+08	9.89485e+08	1.10397e+09	6.00992e+08	6.2406e+08	9.3872e+08	9.76948e+08
379POS		CerG1(d18:1/16:0)+H	CerG1(d34:1)+H	CerG1	(d18:1/16:0)	(d18:1)	(16:0)	0		C40 H78 O8 N1	700.572	11.6316	1.36215	0.054974	2.20808	0.0367082	4.0681e+09	4.34239e+09	4.3338e+09	3.5484e+09	5.21101e+09	3.8611e+09	3.53627e+09	4.55829e+09	1.84876e+09	4.43592e+09	6.15231e+09	6.09021e+09	5.89854e+09	4.15344e+09	4.00484e+09	4.85452e+09	4.81989e+09	2.30297e+09	2.99293e+09	4.73814e+09	3.56429e+09
380POS		SM(d34:2)+H	SM(d34:2)+H	SM	(d34:2)	(d34:2)	0	0		C39 H78 O6 N2 P1	701.559	10.2139	0.946097	0.517884	0.36925	0.0156959	4.11787e+09	4.00717e+09	4.11836e+09	4.71707e+09	5.13835e+09	4.47345e+09	4.75313e+09	3.98465e+09	3.25459e+09	4.00996e+09	4.21738e+09	3.66559e+09	3.61181e+09	4.30415e+09	5.09356e+09	5.33881e+09	4.8126e+09	5.74732e+09	3.80426e+09	4.64905e+09	3.80016e+09
381POS		PC(30:2)+H	PC(30:2)+H	PC	(30:2)	(30:2)	0	0		C38 H73 O8 N1 P1	702.507	9.84597	0.683716	0.00785047	0.424988	0.00915747	1.37262e+08	1.39452e+08	1.39474e+08	2.29461e+08	2.34696e+08	2.02402e+08	1.70263e+08	2.09177e+08	1.37071e+08	9.43712e+07	1.23105e+08	1.53597e+08	1.38688e+08	1.39989e+08	1.59133e+08	1.15612e+08	1.40401e+08	1.97869e+08	1.07717e+08	1.74858e+08	1.60998e+08
382POS	Y	PC(30:2)+H	PC(30:2)+H	PC	(30:2)	(30:2)	0	0		C38 H73 O8 N1 P1	702.507	9.16573	0.216541	6.27673e-05	2.60007	0.0065058	1.31279e+09	1.31265e+09	1.32757e+09	2.52379e+09	2.55762e+09	2.40671e+09	1.60922e+09	2.31566e+09	1.68764e+09	2.65652e+08	4.03152e+08	4.27415e+08	4.44686e+08	7.32524e+08	5.63401e+08	1.57543e+09	1.80617e+09	1.30366e+09	1.37452e+09	2.19651e+09	1.73548e+09
383POS		PE(16:0p/18:1)+H	PE(34:1p)+H	PE	(16:0p/18:1)	(16:0p)	(18:1)	0		C39 H77 O7 N1 P1	702.543	13.2707	1.27624	0.50769	2.60446	0.0513345	8.49072e+09	9.28976e+09	8.53072e+09	1.18829e+10	7.51988e+09	1.47845e+09	1.17959e+10	8.02532e+09	6.96149e+09	1.63079e+10	2.34966e+09	1.13882e+10	1.09099e+10	1.78729e+10	2.00197e+09	1.56472e+10	1.39253e+10	1.04885e+10	1.2339e+10	9.98046e+09	1.78463e+09
384POS		PC(31:1p)+H	PC(31:1p)+H	PC	(31:1p)	(31:1p)	0	0		C39 H77 O7 N1 P1	702.543	11.1623	1.03104	0.843416	0.0733706	0.00256964	1.1143e+08	1.10935e+08	1.10935e+08	7.36715e+07	7.04778e+07	1.25025e+08	1.12925e+08	6.47783e+07	6.07441e+07	5.91858e+07	9.33721e+07	9.50543e+07	1.02353e+08	9.49886e+07	7.84223e+07	1.26542e+08	9.2111e+07	5.96369e+07	5.51281e+07	1.36974e+08	6.20676e+07
385POS		PE(16:0p/18:1)+H	PE(34:1p)+H	PE	(16:0p/18:1)	(16:0p)	(18:1)	0		C39 H77 O7 N1 P1	702.543	24.242	5.2361	0.0126927	0.203002	0.117713	1.39019e+07	1.69921e+07	1.3984e+07	1.59038e+06	2.84251e+06	3.03426e+06	3.46275e+06	3.109e+06	804497	9.26548e+06	1.56197e+07	1.09623e+07	9.01488e+06	7.24019e+06	2.5619e+07	1.73447e+07	4.66136e+07	8.64474e+07	4.27764e+07	1.53507e+07	1.13493e+07
386POS		CerG1(d18:0/16:0)+H	CerG1(d34:0)+H	CerG1	(d18:0/16:0)	(d18:0)	(16:0)	0		C40 H80 O8 N1	702.588	12.0791	1.29903	0.145578	1.27714	0.0802677	1.49534e+09	1.49681e+09	1.29729e+09	1.50655e+09	1.56133e+09	1.50128e+09	4.38247e+08	1.15049e+09	1.10992e+09	1.73247e+09	1.57652e+09	1.80389e+09	1.65909e+09	1.8188e+09	8.5038e+08	2.99865e+09	2.791e+09	2.13675e+09	2.71904e+09	3.62621e+09	2.41018e+09
387POS		SM(d34:1)+H	SM(d34:1)+H	SM	(d34:1)	(d34:1)	0	0		C39 H80 O6 N2 P1	703.575	11.2559	0.975709	0.600053	0.606137	0.0935795	2.71381e+10	3.20739e+10	3.20655e+10	3.69347e+10	3.69415e+10	3.61119e+10	3.42744e+10	3.47099e+10	3.11269e+10	2.83341e+10	3.59271e+10	3.31539e+10	3.62821e+10	3.46192e+10	3.66792e+10	3.54508e+10	3.33531e+10	3.78558e+10	3.18767e+10	3.72884e+10	3.37959e+10
388POS		SM(d34:1)+H	SM(d34:1)+H	SM	(d34:1)	(d34:1)	0	0		C39 H80 O6 N2 P1	703.575	10.6779	0.339391	0.366189	0.202814	0.294685	8.34089e+07	5.60434e+07	4.83064e+07	1.01556e+07	2.65312e+07	2.51718e+08	1.4185e+07	3.61282e+07	1.28727e+07	1.00261e+07	8.86481e+06	2.16978e+07	2.28086e+07	1.85974e+07	3.73322e+07	3.01041e+08	4.82038e+07	5.17481e+07	4.95916e+07	6.80377e+07	3.56502e+07
389POS		SM(d34:1)+H	SM(d34:1)+H	SM	(d34:1)	(d34:1)	0	0		C39 H80 O6 N2 P1	703.575	11.652	0.988549	0.918819	0.164439	0.15089	2.05078e+09	2.03193e+09	1.55085e+09	3.05197e+09	2.79195e+09	2.26495e+09	2.26353e+09	3.55126e+09	2.83368e+09	2.13021e+09	3.65989e+09	2.71443e+09	2.86355e+09	2.19151e+09	3.00585e+09	1.21295e+09	2.97696e+09	2.42812e+09	1.95832e+09	2.69929e+09	2.87043e+09
390POS	Y	PC(30:1)+H	PC(30:1)+H	PC	(16:0/14:1)	(16:0)	(14:1)	0		C38 H75 O8 N1 P1	704.522	10.2327	0.633187	7.27908e-05	8.79368	0.014512	4.29213e+10	4.29325e+10	4.4015e+10	5.88593e+10	5.88402e+10	5.77731e+10	4.99803e+10	6.04048e+10	4.71163e+10	3.48909e+10	3.21482e+10	3.3895e+10	3.33253e+10	3.85829e+10	3.79925e+10	5.16402e+10	5.13938e+10	5.06816e+10	4.69576e+10	6.19118e+10	5.0666e+10
391POS		PE(33:1)+H	PE(33:1)+H	PE	(33:1)	(33:1)	0	0		C38 H75 O8 N1 P1	704.522	12.147	0.834179	0.019805	0.501876	0.0131226	5.2658e+08	5.38742e+08	5.26781e+08	8.39286e+08	6.10469e+08	6.98677e+08	6.84221e+08	7.03687e+08	6.0931e+08	6.17494e+08	5.48472e+08	6.29518e+08	5.94754e+08	5.6009e+08	5.07886e+08	1.10324e+09	9.08018e+08	8.87391e+08	6.14587e+08	7.43491e+08	8.31716e+08
392POS	Y	PC(30:1)+H	PC(30:1)+H	PC	(30:1)	(30:1)	0	0		C38 H75 O8 N1 P1	704.522	10.7072	0.715483	0.000861135	2.77736	0.0260557	5.01174e+09	5.25594e+09	5.23203e+09	9.30006e+09	9.06775e+09	7.83346e+09	8.08636e+09	9.21741e+09	7.0184e+09	5.694e+09	6.44132e+09	6.22715e+09	5.65778e+09	5.93119e+09	6.19724e+09	3.04899e+09	7.88432e+09	7.34594e+09	5.99559e+09	2.48337e+09	6.60162e+09
393POS	Y	PC(31:0p)+H	PC(31:0p)+H	PC	(31:0p)	(31:0p)	0	0		C39 H79 O7 N1 P1	704.559	13.292	1.36576	0.00264005	1.42138	0.0475768	1.34795e+09	1.35475e+09	1.4657e+09	1.38182e+09	1.63049e+09	1.78059e+09	1.72027e+09	1.22426e+09	1.29312e+09	1.97186e+09	1.93544e+09	1.66692e+09	2.18345e+09	2.3221e+09	2.25375e+09	1.95619e+09	1.909e+09	1.93504e+09	1.55373e+09	2.01191e+09	1.75804e+09
394POS		PC(31:0p)+H	PC(31:0p)+H	PC	(31:0p)	(31:0p)	0	0		C39 H79 O7 N1 P1	704.559	11.6075	0.766517	0.1079	0.370345	0.0552008	3.63819e+08	4.01271e+08	4.00665e+08	3.90939e+08	5.47428e+08	6.30065e+08	4.62812e+08	4.1334e+08	2.90562e+08	3.5609e+08	5.03096e+08	3.22285e+08	2.82085e+08	2.77259e+08	3.55722e+08	3.89926e+08	3.77203e+08	4.45653e+08	1.72608e+08	3.77058e+08	2.95631e+08
395POS		PC(31:0p)+H	PC(31:0p)+H	PC	(31:0p)	(31:0p)	0	0		C39 H79 O7 N1 P1	704.559	12.17	1.04996	0.50841	0.315147	0.0372061	5.01418e+08	4.70445e+08	4.70427e+08	4.03223e+08	4.67183e+08	4.25912e+08	4.00636e+08	4.77586e+08	3.88449e+08	4.28573e+08	4.1853e+08	4.30851e+08	4.52818e+08	3.85419e+08	5.74852e+08	4.46696e+08	3.70384e+08	6.0049e+08	4.31883e+08	4.61356e+08	3.6466e+08
396POS		PE(18:0p/16:0)+H	PE(34:0p)+H	PE	(18:0p/16:0)	(18:0p)	(16:0)	0		C39 H79 O7 N1 P1	704.559	14.3139	1.67032	0.0747534	0.596073	0.0195018	1.16425e+08	1.12588e+08	1.1257e+08	1.31109e+08	1.50178e+08	1.51023e+08	1.48094e+08	1.48078e+08	1.14349e+08	2.10563e+08	1.90486e+08	1.51803e+08	2.28112e+08	1.89092e+08	4.37737e+08	1.69179e+08	1.40925e+08	1.82443e+08	1.23081e+08	1.38656e+08	1.28416e+08
397POS		Cer(d18:1/28:1)+H	Cer(d46:2)+H	Cer	(d18:1/28:1)	(d18:1)	(28:1)	0		C46 H90 O3 N1	704.692	19.248	0.537076	0.0184727	0.138078	0.0315938	8.39886e+06	7.95209e+06	7.95885e+06	1.66829e+07	1.91158e+07	1.99768e+07	9.61075e+06	8.73185e+06	1.22517e+07	1.01012e+07	9.48818e+06	6.15853e+06	7.74394e+06	6.96955e+06	5.9258e+06	3.05013e+07	2.20866e+07	1.40901e+07	1.07342e+07	2.91945e+07	2.37963e+07
398POS		SM(d34:0)+H	SM(d34:0)+H	SM	(d34:0)	(d34:0)	0	0		C39 H82 O6 N2 P1	705.591	11.6699	0.845401	0.104688	2.56682	0.135659	1.09273e+10	1.39449e+10	1.39978e+10	1.51604e+10	1.50714e+10	1.27912e+10	1.5284e+10	1.53224e+10	1.36158e+10	1.42822e+10	1.37753e+10	1.06299e+10	1.36229e+10	1.39911e+10	7.45577e+09	2.0779e+10	1.87332e+10	2.20054e+10	2.28876e+10	2.59293e+10	1.87347e+10
399POS	Y	PC(30:0)+H	PC(30:0)+H	PC	(30:0)	(30:0)	0	0		C38 H77 O8 N1 P1	706.538	11.2418	0.769019	0.00628598	5.38737	0.0102065	3.47136e+10	3.41141e+10	3.41002e+10	4.70353e+10	4.26815e+10	3.80359e+10	3.61397e+10	4.52843e+10	5.07436e+10	2.99655e+10	3.0915e+10	3.04606e+10	3.10869e+10	4.02189e+10	3.72367e+10	4.55612e+10	4.30957e+10	4.0741e+10	3.13691e+10	4.76034e+10	3.27604e+10
400POS		PC(30:0)+H	PC(30:0)+H	PC	(30:0)	(30:0)	0	0		C38 H77 O8 N1 P1	706.538	10.1892	0.946153	0.905172	0.452746	0.0142502	9.78711e+08	9.55092e+08	9.54802e+08	1.50917e+09	1.2025e+09	1.15292e+09	9.79945e+08	2.64317e+09	2.04145e+09	7.04219e+08	6.2821e+08	6.78119e+08	6.81124e+08	4.58053e+09	1.74384e+09	2.32906e+09	2.50235e+09	2.45046e+09	9.71677e+08	9.27066e+07	9.18791e+08
401POS		PC(30:0)+H	PC(30:0)+H	PC	(30:0)	(30:0)	0	0		C38 H77 O8 N1 P1	706.538	11.9678	3.56095	0.337777	0.557647	0.13759	3.62886e+07	4.74572e+07	4.00822e+07	6.09595e+07	1.14342e+08	9.41314e+07	6.9453e+07	2.84039e+07	5.73611e+07	5.37143e+07	1.27341e+08	1.10262e+09	1.02179e+08	1.00947e+08	2.53549e+07	7.07956e+07	9.29772e+07	5.14244e+07	2.76223e+07	4.13006e+07	5.57839e+07
402POS		PC(30:0)+H	PC(30:0)+H	PC	(30:0)	(30:0)	0	0		C38 H77 O8 N1 P1	706.538	9.75451	1.81867	0.314994	0.246496	0.0213499	2.95773e+07	2.84983e+07	2.95803e+07	3.73319e+07	1.71222e+07	2.95114e+07	2.08374e+07	8.59357e+06	1.15699e+07	3.01819e+07	1.37253e+07	3.25914e+07	7.03436e+06	3.51024e+07	1.08637e+08	1.20786e+07	4.63934e+07	1.69363e+07	7.32555e+06	1.22092e+07	7.82681e+07
403POS		PC(31:0e)+H	PC(31:0e)+H	PC	(31:0e)	(31:0e)	0	0		C39 H81 O7 N1 P1	706.575	12.4072	0.929806	0.608086	0.36615	0.00398321	5.14589e+08	5.14559e+08	5.18132e+08	4.49497e+08	7.10769e+08	4.94243e+08	4.64188e+08	4.2038e+08	6.53455e+08	3.79736e+08	6.61691e+08	5.11589e+08	5.03993e+08	5.83777e+08	3.27649e+08	4.776e+08	5.10393e+08	2.89765e+08	3.44138e+08	3.14792e+08	5.59271e+08
404POS		Cer(d18:0/28:1)+H	Cer(d46:1)+H	Cer	(d18:0/28:1)	(d18:0)	(28:1)	0		C46 H92 O3 N1	706.707	19.723	0.648808	0.0383368	0.0845206	0.0509062	6.49488e+06	6.45477e+06	7.06195e+06	5.69948e+06	6.60217e+06	1.06012e+07	5.79758e+06	6.09415e+06	7.29531e+06	4.86768e+06	3.15804e+06	3.60531e+06	2.73872e+06	5.68478e+06	7.25369e+06	2.44414e+07	1.64046e+07	8.91943e+06	7.34663e+06	1.4974e+07	1.21478e+07
405POS		PE(32:2)+Na	PE(32:2)+Na	PE	(32:2)	(32:2)	0	0		C37 H70 O8 N1 P1 Na1	710.473	10.7105	0.886279	0.415255	0.04997	0.0592754	2.30263e+07	2.54838e+07	2.30438e+07	2.20067e+07	3.63842e+07	3.47073e+07	2.23524e+07	2.14095e+07	2.47045e+07	1.82089e+07	2.8679e+07	2.28064e+07	1.74939e+07	2.435e+07	3.16531e+07	3.27572e+07	3.08637e+07	4.02687e+07	5.6911e+07	3.47526e+07	4.72987e+07
406POS		PG(16:1/14:0)+NH4	PG(30:1)+NH4	PG	(16:1/14:0)	(16:1)	(14:0)	0		C36 H73 O10 N1 P1	710.497	8.33532	0.624338	0.00341664	0.0875539	0.0124393	4.22829e+06	4.14038e+06	4.1367e+06	7.78836e+06	6.23524e+06	6.19344e+06	5.9359e+06	5.28584e+06	4.43162e+06	3.62729e+06	3.63618e+06	3.77525e+06	3.1709e+06	4.12351e+06	4.06212e+06	5.40363e+06	5.76311e+06	4.14431e+06	3.6661e+06	6.82616e+06	4.818e+06
407POS		PC(32:4p)+H	PC(32:4p)+H	PC	(32:4p)	(32:4p)	0	0		C40 H73 O7 N1 P1	710.512	8.87843	1.44017	0.151354	0.115193	0.072867	1.18483e+07	1.18125e+07	1.03979e+07	1.3417e+07	2.01007e+07	7.34584e+06	5.93236e+06	1.19087e+07	1.00022e+07	1.06616e+07	1.37694e+07	2.63876e+07	2.14797e+07	1.24559e+07	1.41951e+07	1.39608e+07	1.26618e+07	7.33912e+06	1.16783e+07	1.02281e+07	1.59043e+07
408POS		SM(d35:4)+H	SM(d35:4)+H	SM	(d35:4)	(d35:4)	0	0		C40 H76 O6 N2 P1	711.544	10.6627	1.07387	0.625325	0.11153	0.0897017	7.36075e+07	7.48172e+07	6.32976e+07	7.3229e+07	8.91741e+07	9.3721e+07	7.01586e+07	9.49369e+07	1.03762e+08	1.16493e+08	1.15915e+08	4.01891e+07	9.59431e+07	1.01829e+08	9.33952e+07	6.47257e+07	1.03075e+08	6.36336e+07	6.88594e+07	9.45437e+07	1.04446e+08
409POS		PE(14:0/20:4)+H	PE(34:4)+H	PE	(14:0/20:4)	(14:0)	(20:4)	0		C39 H71 O8 N1 P1	712.491	10.6165	0.730666	0.066971	0.242289	0.0300811	7.15589e+07	7.00469e+07	6.74172e+07	8.65007e+07	1.26505e+08	1.30199e+08	8.18151e+07	1.30802e+08	6.94667e+07	9.20368e+07	8.91586e+07	5.26062e+07	6.94871e+07	9.05478e+07	6.30405e+07	1.20317e+08	1.03401e+08	8.27643e+07	5.63702e+07	8.27702e+07	9.96059e+07
410POS		PC(32:4e)+H	PC(32:4e)+H	PC	(32:4e)	(32:4e)	0	0		C40 H75 O7 N1 P1	712.528	9.77484	0.966923	0.806441	0.0220723	0.00384712	4.43808e+07	4.41082e+07	4.44217e+07	5.88882e+07	6.42426e+07	5.64198e+07	3.8901e+07	5.39428e+07	3.58878e+07	4.58956e+07	6.61104e+07	5.86876e+07	4.10719e+07	3.32973e+07	5.30223e+07	5.73823e+07	4.30895e+07	4.82236e+07	3.54167e+07	5.76655e+07	4.7874e+07
411POS		LPC(30:1)+Na	LPC(30:1)+Na	LPC	(30:1)	(30:1)	0	0		C38 H76 O7 N1 P1 Na1	712.525	10.9866	0.39395	0.0116826	0.315004	0.0466446	6.10867e+07	6.62459e+07	6.63579e+07	5.79127e+07	8.13668e+07	8.60335e+07	2.60689e+07	5.95456e+07	3.9193e+07	2.91784e+07	1.6361e+07	4.2924e+07	1.49966e+07	2.06476e+07	1.38227e+07	2.49588e+07	3.197e+07	3.21925e+07	8.00545e+07	1.00506e+08	4.34243e+07
412POS		PE(16:1/18:2)+H	PE(34:3)+H	PE	(16:1/18:2)	(16:1)	(18:2)	0		C39 H73 O8 N1 P1	714.507	10.9376	1.04576	0.653265	0.193556	0.0522547	4.23623e+08	3.86724e+08	4.24313e+08	5.61787e+08	5.79682e+08	5.47355e+08	4.94884e+08	3.29725e+08	4.88235e+08	4.90909e+08	5.14939e+08	4.04712e+08	5.06049e+08	6.30801e+08	5.91627e+08	6.06479e+08	5.51263e+08	3.94994e+08	4.97753e+08	6.46e+08	5.32534e+08
413POS		PC(29:0)+Na	PC(29:0)+Na	PC	(29:0)	(29:0)	0	0		C37 H74 O8 N1 P1 Na1	714.504	10.7136	0.807624	0.363758	0.124557	0.0125466	3.87706e+07	3.7944e+07	3.79363e+07	3.2685e+07	7.97386e+07	8.1089e+07	6.75951e+07	3.83668e+07	6.77983e+07	3.41145e+07	3.01169e+07	2.77722e+07	6.6526e+07	8.12177e+07	5.68713e+07	6.0952e+07	5.67981e+07	3.78601e+07	6.78944e+07	2.81446e+07	5.85188e+07
414POS		PC(31:3)+H	PC(31:3)+H	PC	(31:3)	(31:3)	0	0		C39 H73 O8 N1 P1	714.507	9.56622	1.1454	0.704148	0.0598701	0.0459653	1.15151e+07	1.24864e+07	1.248e+07	2.13092e+07	7.78963e+06	7.00805e+06	4.6633e+06	6.05616e+06	4.56224e+06	6.39191e+06	1.72123e+07	6.6973e+06	1.08406e+07	1.20668e+07	5.65143e+06	8.63385e+06	6.82797e+06	1.65832e+07	9.07135e+06	8.52297e+06	6.00299e+06
415POS		PC(32:2p)+H	PC(32:2p)+H	PC	(32:2p)	(32:2p)	0	0		C40 H77 O7 N1 P1	714.543	10.9327	0.628102	0.0498902	0.54173	0.0357432	2.65587e+08	2.78742e+08	2.60091e+08	3.95898e+08	4.59776e+08	2.32393e+08	2.00969e+08	2.08956e+08	3.58407e+08	1.87904e+08	2.11648e+08	1.72752e+08	2.15359e+08	1.75405e+08	2.02941e+08	2.52462e+08	1.37233e+08	2.18093e+08	1.48485e+08	4.62569e+08	2.06743e+08
416POS		PE(18:1p/17:1)+H	PE(35:2p)+H	PE	(18:1p/17:1)	(18:1p)	(17:1)	0		C40 H77 O7 N1 P1	714.543	12.8541	1.69206	0.0202962	0.488334	0.00191388	1.2511e+08	1.25109e+08	1.25525e+08	8.40711e+07	1.04267e+08	1.62845e+08	1.19299e+08	1.14428e+08	3.50829e+07	2.19444e+08	2.41043e+08	1.71924e+08	1.29256e+08	1.2405e+08	1.63348e+08	1.14242e+08	9.94204e+07	1.18912e+08	7.95939e+07	1.71233e+08	1.73403e+08
417POS		ChE(22:6)+NH4	ChE(22:6)+NH4	ChE	(22:6)	(22:6)	0	0		C49 H80 O2 N1	714.618	22.1852	1.92708	0.0276241	0.546971	0.087424	7.44068e+07	8.69592e+07	8.69183e+07	6.26713e+07	1.13915e+08	1.7027e+08	8.45386e+07	7.65798e+07	6.23538e+07	1.08624e+08	2.31842e+08	2.3055e+08	1.17617e+08	1.39878e+08	2.70556e+08	4.66282e+07	3.3493e+07	9.04763e+07	3.48471e+07	8.26592e+07	3.89986e+07
418POS		SM(d35:2)+H	SM(d35:2)+H	SM	(d35:2)	(d35:2)	0	0		C40 H80 O6 N2 P1	715.575	10.8347	0.881699	0.151787	0.115152	0.0372873	6.78501e+07	6.35043e+07	6.77275e+07	9.18283e+07	8.30381e+07	8.51042e+07	6.9987e+07	9.24184e+07	6.19957e+07	7.22988e+07	5.80433e+07	7.63989e+07	7.2771e+07	6.52302e+07	8.23281e+07	9.20202e+07	7.30611e+07	7.18414e+07	5.0571e+07	9.28947e+07	6.62137e+07
419POS		PE(34:2)+H	PE(34:2)+H	PE	(34:2)	(34:2)	0	0		C39 H75 O8 N1 P1	716.522	11.7965	0.896535	0.236459	1.34661	0.0062705	7.65589e+09	7.74029e+09	7.73899e+09	8.59513e+09	8.81363e+09	1.17889e+10	1.12805e+10	1.18855e+10	1.01728e+10	9.87653e+09	8.01098e+09	8.04576e+09	1.00756e+10	1.17664e+10	8.29093e+09	1.61065e+10	1.27819e+10	1.18752e+10	1.38523e+10	1.34312e+10	1.42564e+10
420POS		PC(31:2)+H	PC(31:2)+H	PC	(31:2)	(31:2)	0	0		C39 H75 O8 N1 P1	716.522	9.81925	0.432334	0.0124103	0.766793	0.0459181	1.56736e+08	1.54034e+08	1.67856e+08	4.81909e+08	3.52907e+08	4.63857e+08	2.26472e+08	4.20107e+08	1.6172e+08	1.84528e+08	1.65868e+08	1.57384e+08	1.5661e+08	1.63282e+08	8.3244e+07	3.00547e+08	2.36894e+08	2.22326e+08	1.73853e+08	2.89647e+08	2.23644e+08
421POS		PE(34:2)+H	PE(34:2)+H	PE	(34:2)	(34:2)	0	0		C39 H75 O8 N1 P1	716.522	10.59	0.833347	0.51158	0.0600074	0.0284782	3.50488e+07	3.33715e+07	3.33786e+07	6.43007e+07	7.00992e+07	8.87949e+07	1.66939e+07	5.60056e+07	3.1176e+07	3.05665e+07	3.95303e+07	7.84952e+07	3.4568e+07	3.15309e+07	5.78722e+07	3.43599e+07	2.99259e+07	2.50047e+07	2.9178e+07	8.7584e+07	4.47482e+07
422POS		PC(32:1p)+H	PC(32:1p)+H	PC	(32:1p)	(32:1p)	0	0		C40 H79 O7 N1 P1	716.559	11.0594	0.627714	9.86651e-06	0.835065	0.0119774	4.26864e+08	4.3584e+08	4.35848e+08	5.13761e+08	4.95748e+08	5.97308e+08	5.0152e+08	5.03303e+08	4.74364e+08	3.30977e+08	3.31591e+08	3.34821e+08	2.71588e+08	3.5184e+08	3.16311e+08	4.94133e+08	5.02062e+08	4.62117e+08	4.35044e+08	5.53944e+08	4.8981e+08
423POS		PC(32:1p)+H	PC(32:1p)+H	PC	(32:1p)	(32:1p)	0	0		C40 H79 O7 N1 P1	716.559	11.8745	0.96767	0.602139	0.883945	0.00273626	6.50306e+09	6.47246e+09	6.47222e+09	6.70529e+09	6.81637e+09	6.76822e+09	4.89184e+09	6.46582e+09	6.02583e+09	6.38009e+09	6.57713e+09	5.08113e+09	6.02477e+09	6.46567e+09	5.9266e+09	6.98261e+09	6.54334e+09	6.70888e+09	5.92524e+09	7.42476e+09	6.60872e+09
424POS		PC(32:1p)+H	PC(32:1p)+H	PC	(32:1p)	(32:1p)	0	0		C40 H79 O7 N1 P1	716.559	12.3032	0.994003	0.986061	0.368081	0.0149579	7.02225e+08	7.20523e+08	7.0212e+08	2.65391e+08	2.65186e+08	7.19679e+08	2.0611e+08	7.39017e+08	1.96577e+08	2.2488e+08	5.27967e+08	3.33924e+08	2.82439e+08	2.65892e+08	7.42513e+08	3.22752e+08	2.36351e+08	7.4784e+08	1.95374e+08	6.72768e+08	7.68271e+08
425POS		PE(18:0p/17:1)+H	PE(35:1p)+H	PE	(18:0p/17:1)	(18:0p)	(17:1)	0		C40 H79 O7 N1 P1	716.559	13.7021	1.04664	0.361809	0.234873	0.0420973	3.86726e+08	3.66741e+08	3.98749e+08	4.15016e+08	3.75133e+08	3.87786e+08	4.12209e+08	3.86974e+08	3.5573e+08	4.09442e+08	3.97652e+08	3.44812e+08	4.67672e+08	3.98177e+08	4.23894e+08	3.19995e+08	2.87484e+08	3.28739e+08	3.17657e+08	4.004e+08	3.51575e+08
426POS		ChE(22:5)+NH4	ChE(22:5)+NH4	ChE	(22:5)	(22:5)	0	0		C49 H82 O2 N1	716.634	22.7896	1.76984	0.00282724	0.369857	0.00286467	3.63073e+07	3.63068e+07	3.64875e+07	3.67643e+07	6.43794e+07	5.00938e+07	4.15421e+07	4.29001e+07	3.41705e+07	5.79908e+07	9.36236e+07	8.36784e+07	8.6169e+07	5.85979e+07	9.75324e+07	1.54308e+07	1.02887e+07	3.33114e+07	7.91405e+06	1.92367e+07	1.48085e+07
427POS		SM(d35:1)+H	SM(d35:1)+H	SM	(d35:1)	(d35:1)	0	0		C40 H82 O6 N2 P1	717.591	11.6291	0.794725	0.447772	0.44414	0.0255134	4.28176e+08	4.28227e+08	4.47407e+08	1.88866e+08	4.9665e+08	4.99084e+08	4.33073e+08	1.68919e+08	6.80636e+08	4.73193e+08	4.3299e+08	1.07131e+08	4.32156e+08	4.05798e+08	1.095e+08	6.67772e+08	3.29804e+08	1.14408e+08	3.99833e+08	4.17678e+08	3.41886e+08
428POS		SM(d35:1)+H	SM(d35:1)+H	SM	(d35:1)	(d35:1)	0	0		C40 H82 O6 N2 P1	717.591	11.8145	0.916055	0.776663	0.192796	0.305206	3.88581e+08	2.14368e+08	3.90125e+08	4.46954e+08	5.77781e+08	6.18272e+08	5.85205e+08	6.03144e+08	2.23132e+08	2.83105e+08	2.3654e+07	7.58335e+08	2.54288e+08	7.92092e+08	6.86605e+08	7.17086e+08	4.42727e+08	5.69565e+08	5.54552e+08	3.52442e+08	5.55759e+08
429POS		PC(31:1)+H	PC(31:1)+H	PC	(31:1)	(31:1)	0	0		C39 H77 O8 N1 P1	718.538	10.8059	0.87464	0.499764	0.495143	0.216018	3.4376e+09	4.46519e+09	2.93416e+09	7.74714e+09	9.30521e+09	9.04952e+09	7.61117e+09	7.25702e+09	1.31625e+09	5.39609e+09	6.34175e+09	6.4725e+09	6.54233e+09	5.3328e+09	6.89982e+09	6.70964e+09	6.03763e+09	8.27358e+09	6.1515e+09	1.70197e+09	3.24517e+09
430POS		PC(31:1)+H	PC(31:1)+H	PC	(31:1)	(31:1)	0	0		C39 H77 O8 N1 P1	718.538	12.7181	0.932984	0.774229	1.15048	0.144148	1.37096e+10	1.05624e+10	1.37423e+10	9.12276e+09	1.05822e+10	2.24427e+10	1.63358e+10	2.13364e+10	7.3495e+09	8.65999e+09	1.90916e+10	8.86289e+09	1.59436e+10	1.02798e+10	1.84897e+10	2.60539e+10	2.65882e+10	8.8116e+09	7.25076e+09	1.30208e+10	2.37506e+10
431POS		PC(32:1e)+H	PC(32:1e)+H	PC	(32:1e)	(32:1e)	0	0		C40 H81 O7 N1 P1	718.575	12.8034	1.33493	0.245231	1.67722	0.0608455	6.80522e+09	6.79455e+09	6.10764e+09	4.45763e+09	4.96284e+09	5.09973e+09	4.91524e+09	5.29393e+09	1.07095e+10	3.9787e+09	1.10861e+10	4.01703e+09	1.00576e+10	8.74342e+09	9.42567e+09	5.02429e+09	7.72698e+09	9.43605e+09	5.12239e+09	9.54697e+09	5.95446e+09
432POS	Y	PC(32:1e)+H	PC(32:1e)+H	PC	(32:1e)	(32:1e)	0	0		C40 H81 O7 N1 P1	718.575	12.0263	0.789822	0.0152956	4.82438	0.015161	3.8565e+10	3.85455e+10	3.75517e+10	5.03573e+10	4.91211e+10	5.00779e+10	3.40829e+10	4.7024e+10	4.18973e+10	2.71862e+10	4.01174e+10	3.7019e+10	3.67351e+10	3.88078e+10	3.54089e+10	5.05964e+10	4.35975e+10	4.61271e+10	3.68147e+10	5.25068e+10	3.46571e+10
433POS		PG(16:1/16:1)+H	PG(32:2)+H	PG	(16:1/16:1)	(16:1)	(16:1)	0		C38 H72 O10 N0 P1	719.486	8.58181	0.634463	0.0175212	0.112958	0.00424744	1.07022e+07	1.07811e+07	1.07021e+07	1.63531e+07	1.01985e+07	1.54335e+07	1.23226e+07	1.47665e+07	7.65915e+06	9.45123e+06	8.98593e+06	6.92758e+06	5.99925e+06	8.74195e+06	8.57858e+06	1.76626e+07	1.33029e+07	9.83258e+06	1.05597e+07	1.91882e+07	1.26746e+07
434POS		PC(31:0)+H	PC(31:0)+H	PC	(31:0)	(31:0)	0	0		C39 H79 O8 N1 P1	720.554	6.63411	0.923797	0.735433	0.00803222	0.0805879	4.41707e+06	3.84342e+06	4.45117e+06	5.26398e+06	2.03453e+06	1.95913e+06	1.57564e+06	3.89862e+06	2.11582e+06	2.36735e+06	2.92466e+06	2.81245e+06	2.33591e+06	2.5229e+06	2.60061e+06	3.12667e+06	3.19197e+06	3.17438e+06	2.30722e+06	2.71412e+06	2.67471e+06
435POS		PC(31:0)+H	PC(31:0)+H	PC	(31:0)	(31:0)	0	0		C39 H79 O8 N1 P1	720.554	11.8276	0.862384	0.0615852	0.998799	0.0642792	3.12933e+09	3.50595e+09	3.50539e+09	4.57803e+09	4.76486e+09	4.31891e+09	3.89971e+09	4.32737e+09	3.95668e+09	3.91355e+09	3.67288e+09	3.7975e+09	3.96353e+09	2.62256e+09	4.31877e+09	3.28922e+09	5.64072e+09	3.7363e+09	3.3321e+09	3.89033e+09	3.22162e+09
436POS		PC(31:0)+H	PC(31:0)+H	PC	(31:0)	(31:0)	0	0		C39 H79 O8 N1 P1	720.554	13.633	1.03565	0.901545	0.41305	0.0744677	1.4138e+08	1.4187e+08	1.24116e+08	2.59636e+08	2.37387e+08	2.21273e+08	2.13669e+08	2.38176e+08	1.12215e+08	2.26752e+08	1.74015e+08	1.13013e+08	2.07029e+08	1.24978e+08	4.82282e+08	1.6755e+08	2.14418e+08	3.32719e+08	1.98246e+08	2.22516e+08	2.32342e+08
437POS		PC(32:0e)+H	PC(32:0e)+H	PC	(32:0e)	(32:0e)	0	0		C40 H83 O7 N1 P1	720.59	12.9467	0.874259	0.326893	2.4256	0.0491183	2.71174e+10	2.95567e+10	2.95696e+10	4.90848e+10	3.57289e+10	3.90594e+10	3.54728e+10	2.31055e+10	3.0946e+10	3.67154e+10	3.20449e+10	1.93298e+10	3.14748e+10	3.49213e+10	3.20783e+10	3.34566e+10	3.70491e+10	3.62529e+10	3.31809e+10	4.16095e+10	3.62345e+10
438POS		PG(18:1/14:0)+H	PG(32:1)+H	PG	(18:1/14:0)	(18:1)	(14:0)	0		C38 H74 O10 N0 P1	721.501	9.6032	1.03085	0.778664	0.0658741	0.00980181	3.8357e+07	3.90138e+07	3.90176e+07	5.82227e+07	5.64082e+07	5.63392e+07	3.3218e+07	3.79419e+07	3.8017e+07	5.02734e+07	4.56079e+07	4.67982e+07	4.44976e+07	4.71899e+07	5.44226e+07	6.26088e+07	4.15938e+07	5.12891e+07	4.05165e+07	6.36007e+07	4.65569e+07
439POS	Y	PE(16:0p/20:5)+H	PE(36:5p)+H	PE	(16:0p/20:5)	(16:0p)	(20:5)	0		C41 H73 O7 N1 P1	722.512	11.5373	1.71491	0.000959954	2.52264	0.0233854	2.07243e+09	2.15936e+09	2.15803e+09	2.30371e+09	2.15439e+09	2.1489e+09	2.24405e+09	2.35153e+09	2.10423e+09	2.83578e+09	3.91357e+09	3.7854e+09	4.55657e+09	4.14158e+09	3.58711e+09	1.84249e+09	2.48043e+09	2.43914e+09	2.2503e+09	2.0449e+09	2.21155e+09
440POS		DG(18:1/24:1)+NH4	DG(42:2)+NH4	DG	(18:1/24:1)	(18:1)	(24:1)	0		C45 H88 O5 N1	722.666	18.9594	0.583186	0.0057149	0.261513	0.0322029	3.99858e+07	4.10391e+07	4.26226e+07	5.18886e+07	6.91071e+07	6.22401e+07	4.3496e+07	5.56061e+07	3.52349e+07	3.22014e+07	2.65484e+07	3.69445e+07	2.78036e+07	2.77843e+07	3.39217e+07	4.54325e+07	5.72114e+07	4.52481e+07	2.62154e+07	6.20376e+07	5.24889e+07
441POS		PG(16:0/16:0)+H	PG(32:0)+H	PG	(16:0/16:0)	(16:0)	(16:0)	0		C38 H76 O10 N0 P1	723.517	10.5755	1.98499	0.00346202	0.274614	0.0256252	2.16477e+07	2.2115e+07	2.27788e+07	3.05782e+07	1.82158e+07	2.70681e+07	6.9275e+06	2.27325e+07	1.47975e+07	4.02499e+07	3.04419e+07	4.25749e+07	5.65459e+07	3.58243e+07	3.31961e+07	3.28844e+07	2.7894e+07	2.84601e+07	2.04414e+07	3.30013e+07	2.26753e+07
442POS		SM(d36:5)+H	SM(d36:5)+H	SM	(d36:5)	(d36:5)	0	0		C41 H76 O6 N2 P1	723.544	10.2231	2.14756	0.000339407	0.434024	0.0990869	5.44353e+07	6.47623e+07	6.51923e+07	4.8812e+07	1.93944e+07	5.50699e+07	1.96824e+07	5.47812e+07	4.66965e+07	9.81102e+07	9.2307e+07	8.84671e+07	9.92491e+07	7.54962e+07	7.13119e+07	1.59648e+07	4.63122e+07	5.59081e+07	5.88802e+07	6.14078e+07	6.40582e+07
443POS		PC(30:2)+Na	PC(30:2)+Na	PC	(30:2)	(30:2)	0	0		C38 H72 O8 N1 P1 Na1	724.489	9.56219	0.395262	0.142816	0.111188	0.1414	6.87341e+06	5.17943e+06	5.9449e+06	1.03518e+07	2.45966e+07	2.9079e+07	2.71455e+06	6.88251e+06	4.92305e+06	4.70322e+06	9.979e+06	5.07004e+06	6.77319e+06	2.0174e+06	2.50398e+06	6.83145e+06	1.29573e+07	1.81346e+07	7.85843e+06	6.8652e+06	1.17056e+07
444POS		PC(30:2)+Na	PC(30:2)+Na	PC	(30:2)	(30:2)	0	0		C38 H72 O8 N1 P1 Na1	724.489	9.16573	0.268166	0.0361289	0.24593	0.142978	1.07789e+07	1.05359e+07	1.35257e+07	5.31982e+07	9.83175e+06	8.86295e+06	3.09827e+07	4.55921e+07	2.46582e+07	7.77094e+06	9.10899e+06	7.91076e+06	6.80564e+06	7.59943e+06	7.23074e+06	4.69251e+07	1.98711e+07	1.06245e+07	2.46271e+07	4.13543e+07	3.00216e+07
445POS	Y	PE(16:0p/20:4)+H	PE(36:4p)+H	PE	(16:0p/20:4)	(16:0p)	(20:4)	0		C41 H75 O7 N1 P1	724.528	12.2197	1.18527	0.00568777	2.84435	0.00568766	9.00352e+09	8.91525e+09	9.00379e+09	1.00432e+10	9.81829e+09	9.68984e+09	9.42624e+09	1.00435e+10	9.02833e+09	1.16965e+10	1.17408e+10	1.16984e+10	1.26654e+10	1.13984e+10	9.60467e+09	1.03195e+10	6.76742e+09	1.09867e+10	9.32911e+09	1.00456e+10	5.83635e+09
446POS		PE(16:0p/20:4)+H	PE(36:4p)+H	PE	(16:0p/20:4)	(16:0p)	(20:4)	0		C41 H75 O7 N1 P1	724.528	23.588	10.255	0.0111719	0.101188	0.0507927	1.10085e+07	1.20463e+07	1.20282e+07	456169	181496	243844	182131	563153	302201	1.2346e+06	2.35717e+06	6.36553e+06	3.21523e+06	2.11409e+06	4.49525e+06	8.9581e+06	5.64619e+07	7.82474e+07	6.13913e+07	1.03451e+07	3.56214e+06
447POS		PE(34:2e)+Na	PE(34:2e)+Na	PE	(34:2e)	(34:2e)	0	0		C39 H76 O7 N1 P1 Na1	724.525	13.1907	2.80236	0.0683013	0.587926	0.0585281	2.0199e+08	2.2394e+08	2.2396e+08	5.95323e+07	2.56818e+08	5.50918e+07	5.97327e+07	1.58964e+07	1.41159e+07	7.10744e+07	3.05958e+08	1.86361e+07	3.27958e+08	3.169e+08	2.51884e+08	6.47211e+07	2.9326e+08	1.61587e+07	6.96133e+07	2.97922e+08	1.51945e+08
448POS		DG(26:1/16:0)+NH4	DG(42:1)+NH4	DG	(26:1/16:0)	(26:1)	(16:0)	0		C45 H90 O5 N1	724.681	18.618	1.11598	0.504918	0.0354425	0.0205797	1.28714e+07	1.24121e+07	1.28589e+07	9.70625e+06	7.14952e+06	7.23175e+06	5.41014e+06	6.28427e+06	6.87826e+06	6.57289e+06	6.25179e+06	1.24974e+07	5.60035e+06	8.64262e+06	8.04268e+06	8.34548e+06	7.3564e+06	9.95272e+06	5.17976e+06	8.69767e+06	1.03358e+07
449POS		DG(26:1/16:0)+NH4	DG(42:1)+NH4	DG	(26:1/16:0)	(26:1)	(16:0)	0		C45 H90 O5 N1	724.681	20.2911	1.03022	0.776459	0.131456	0.0859421	5.42305e+07	6.31448e+07	6.32392e+07	7.99342e+07	7.32927e+07	5.44213e+07	6.82103e+07	9.29788e+07	6.45178e+07	6.87634e+07	8.07861e+07	8.9817e+07	7.4823e+07	7.93261e+07	5.29356e+07	6.83284e+07	1.46064e+08	9.12056e+07	6.09534e+07	1.64021e+08	1.30584e+08
450POS		SM(d36:4)+H	SM(d36:4)+H	SM	(d36:4)	(d36:4)	0	0		C41 H78 O6 N2 P1	725.559	11.3072	1.20342	0.174994	0.253514	0.0492626	1.36083e+08	1.25227e+08	1.24972e+08	8.78157e+07	9.96158e+07	1.43969e+08	1.37991e+08	1.0118e+08	9.82424e+07	1.37786e+08	1.69621e+08	1.16421e+08	1.69388e+08	1.0478e+08	1.06866e+08	1.12081e+08	1.08356e+08	1.26813e+08	1.35713e+08	1.50687e+08	1.0745e+08
451POS		PC(16:0/14:1)+Na	PC(30:1)+Na	PC	(16:0/14:1)	(16:0)	(14:1)	0		C38 H74 O8 N1 P1 Na1	726.504	10.2327	1.11552	0.229971	0.352371	0.0128227	6.33485e+08	6.37595e+08	6.21985e+08	3.72702e+08	4.32079e+08	5.29744e+08	5.05583e+08	4.98742e+08	6.19094e+08	5.55948e+08	4.32794e+08	5.80136e+08	6.12258e+08	6.08564e+08	5.09947e+08	5.58393e+08	4.51118e+08	4.70041e+08	5.12064e+08	6.37374e+08	6.4038e+08
452POS	Y	PE(18:1p/18:2)+H	PE(36:3p)+H	PE	(18:1p/18:2)	(18:1p)	(18:2)	0		C41 H77 O7 N1 P1	726.543	12.6759	1.40112	4.96566e-05	1.14713	0.00618376	7.6471e+08	7.59588e+08	7.55325e+08	9.75233e+08	7.39167e+08	7.55363e+08	8.81495e+08	7.99254e+08	8.14626e+08	1.09749e+09	1.09865e+09	1.29085e+09	1.22302e+09	1.15163e+09	1.09509e+09	8.11178e+08	8.91563e+08	8.96962e+08	6.53048e+08	8.13703e+08	9.25402e+08
453POS		PE(18:1p/18:2)+H	PE(36:3p)+H	PE	(18:1p/18:2)	(18:1p)	(18:2)	0		C41 H77 O7 N1 P1	726.543	12.9618	1.37766	0.00996134	0.856125	0.0137964	4.49548e+08	4.44763e+08	4.37391e+08	4.89664e+08	4.87334e+08	4.68257e+08	4.56145e+08	4.33165e+08	4.92968e+08	6.18165e+08	7.69847e+08	6.99958e+08	7.27987e+08	6.18643e+08	4.6079e+08	5.5604e+08	6.4066e+08	6.28887e+08	4.20125e+08	4.94932e+08	6.25028e+08
454POS		PC(32:3)+H	PC(32:3)+H	PC	(32:3)	(32:3)	0	0		C40 H75 O8 N1 P1	728.522	10.2882	1.04069	0.893181	0.136778	0.0269306	1.14989e+08	1.09744e+08	1.15064e+08	1.03981e+08	1.30285e+08	1.63785e+08	9.60296e+07	8.71745e+07	6.3002e+07	1.73741e+08	7.05639e+07	1.79512e+08	3.27027e+07	4.77111e+07	1.66241e+08	1.29686e+08	6.71891e+07	1.97277e+07	1.10293e+08	1.30816e+08	8.56178e+07
455POS		PC(32:3)+H	PC(32:3)+H	PC	(32:3)	(32:3)	0	0		C40 H75 O8 N1 P1	728.522	9.55071	0.623239	0.0359129	0.781479	0.00559153	5.00499e+08	5.05352e+08	5.00479e+08	8.32177e+08	6.66858e+08	8.04815e+08	3.36047e+08	4.46061e+08	5.5879e+08	4.02816e+08	4.00514e+08	3.87508e+08	3.96164e+08	3.36368e+08	3.48179e+08	3.88432e+08	4.66655e+08	5.24885e+08	3.89161e+08	7.636e+08	3.00148e+08
456POS		PC(32:3)+H	PC(32:3)+H	PC	(32:3)	(32:3)	0	0		C40 H75 O8 N1 P1	728.522	10.0596	0.793306	0.054995	0.419639	0.0144241	3.13144e+08	3.12924e+08	3.20918e+08	4.45901e+08	4.22152e+08	4.08822e+08	2.97514e+08	2.95026e+08	3.22652e+08	3.04155e+08	3.00015e+08	2.31291e+08	3.10001e+08	2.32632e+08	3.60887e+08	3.04841e+08	2.7653e+08	3.03707e+08	2.25411e+08	3.17401e+08	2.93723e+08
457POS		PC(30:0)+Na	PC(30:0)+Na	PC	(30:0)	(30:0)	0	0		C38 H76 O8 N1 P1 Na1	728.52	11.2418	0.959654	0.717091	0.222822	0.00849593	2.11674e+08	2.11503e+08	2.14714e+08	1.45626e+08	1.91365e+08	1.97413e+08	1.88446e+08	1.64218e+08	2.06979e+08	1.55788e+08	2.22068e+08	1.73719e+08	2.07537e+08	1.87009e+08	1.03785e+08	1.42891e+08	1.69085e+08	1.50998e+08	1.48685e+08	1.93024e+08	1.86909e+08
458POS		PE(18:1p/18:1)+H	PE(36:2p)+H	PE	(18:1p/18:1)	(18:1p)	(18:1)	0		C41 H79 O7 N1 P1	728.559	13.3053	1.63454	2.76103e-05	3.07224	0.0137484	3.73421e+09	3.73633e+09	3.64704e+09	3.64631e+09	3.72195e+09	3.36208e+09	3.2156e+09	3.56095e+09	2.95994e+09	5.07863e+09	5.49709e+09	5.05369e+09	5.93212e+09	5.45606e+09	6.43619e+09	4.791e+09	4.30375e+09	4.13145e+09	3.55129e+09	4.36909e+09	3.87116e+09
459POS		PE(18:1p/18:1)+H	PE(36:2p)+H	PE	(18:1p/18:1)	(18:1p)	(18:1)	0		C41 H79 O7 N1 P1	728.559	24.1509	33.3324	0.124696	0.131508	0.165914	3.62611e+06	3.63234e+06	2.67747e+06	59276.6	0	198314	432417	136906	58428.2	911270	1.75647e+06	5.5935e+06	805608	3.10255e+06	1.73412e+07	3.85072e+06	1.71772e+07	1.76804e+07	2.74759e+07	7.90956e+06	3.19345e+06
460POS		SM(d36:2)+H	SM(d36:2)+H	SM	(d36:2)	(d36:2)	0	0		C41 H82 O6 N2 P1	729.591	11.4218	1.45335	0.167772	0.303235	0.0360942	8.90791e+07	8.36809e+07	8.37865e+07	1.38175e+08	8.39006e+07	3.21073e+07	1.37763e+08	1.17874e+08	7.03432e+07	1.32333e+08	1.56432e+08	4.03084e+07	1.46975e+08	1.46953e+08	2.20182e+08	6.78992e+07	4.54188e+07	7.56533e+07	7.70746e+07	9.96276e+07	1.19363e+08
461POS	Y	PC(32:2)+H	PC(32:2)+H	PC	(16:1/16:1)	(16:1)	(16:1)	0		C40 H77 O8 N1 P1	730.538	10.381	0.634184	0.000277301	9.81814	0.00171044	6.10027e+10	6.08222e+10	6.08226e+10	7.89488e+10	7.47305e+10	7.91511e+10	6.69657e+10	6.15509e+10	6.31221e+10	4.55192e+10	4.39532e+10	4.49023e+10	4.32968e+10	4.90741e+10	4.24461e+10	7.93378e+10	6.90682e+10	5.55913e+10	5.22781e+10	8.04068e+10	6.94931e+10
462POS	Y	PC(32:2)+H	PC(32:2)+H	PC	(32:2)	(32:2)	0	0		C40 H77 O8 N1 P1	730.538	10.729	0.828954	0.0132239	1.87811	0.0191181	7.28954e+09	7.11824e+09	7.39336e+09	8.71001e+09	8.15782e+09	7.58462e+09	6.97893e+09	6.30854e+09	7.24454e+09	6.32237e+09	6.12093e+09	5.97907e+09	6.54763e+09	6.00059e+09	6.31945e+09	7.39769e+09	8.70827e+09	5.78639e+09	5.33578e+09	7.56872e+09	8.12552e+09
463POS		PC(32:2)+H	PC(32:2)+H	PC	(32:2)	(32:2)	0	0		C40 H77 O8 N1 P1	730.538	11.0514	1.01965	0.792531	0.556515	0.0108472	1.21416e+09	1.21533e+09	1.19209e+09	1.36478e+09	1.23097e+09	1.31832e+09	1.24024e+09	1.0221e+09	9.9578e+08	1.31465e+09	1.31376e+09	1.30818e+09	1.23968e+09	1.20634e+09	9.30527e+08	1.22951e+09	1.1954e+09	1.21138e+09	7.57851e+08	1.37409e+09	1.03111e+09
464POS		PC(32:2)+H	PC(32:2)+H	PC	(32:2)	(32:2)	0	0		C40 H77 O8 N1 P1	730.538	12.2813	0.897071	0.0426384	0.331402	0.0107654	6.18463e+08	6.07331e+08	6.19106e+08	6.41255e+08	6.87284e+08	6.49338e+08	6.56717e+08	7.85372e+08	6.53678e+08	5.59998e+08	6.5647e+08	6.49769e+08	6.24757e+08	6.27632e+08	5.35719e+08	8.58448e+08	8.92023e+08	7.56306e+08	7.54899e+08	7.62115e+08	7.93729e+08
465POS		PE(16:0p/20:1)+H	PE(36:1p)+H	PE	(16:0p/20:1)	(16:0p)	(20:1)	0		C41 H81 O7 N1 P1	730.575	14.3054	2.43963	0.0191031	2.2982	0.177788	6.85743e+08	6.85087e+08	4.93999e+08	1.69551e+09	3.55505e+08	1.69964e+09	9.06844e+08	3.02943e+08	1.35767e+09	2.50736e+09	2.87819e+09	2.65963e+09	2.86927e+09	5.70026e+08	3.92942e+09	1.1467e+09	1.97202e+09	2.61217e+09	1.53818e+09	1.98495e+09	1.84213e+09
466POS		PC(33:1p)+H	PC(33:1p)+H	PC	(33:1p)	(33:1p)	0	0		C41 H81 O7 N1 P1	730.575	12.3328	1.13349	0.25408	0.324098	0.0299972	1.8548e+08	1.76095e+08	1.76238e+08	2.3919e+08	1.94068e+08	1.543e+08	1.84646e+08	1.88779e+08	1.84497e+08	2.67804e+08	2.30071e+08	1.91816e+08	2.57637e+08	1.95255e+08	1.558e+08	1.87103e+08	1.88161e+08	1.37228e+08	1.94788e+08	1.96783e+08	1.4155e+08
467POS		PC(33:1p)+H	PC(33:1p)+H	PC	(33:1p)	(33:1p)	0	0		C41 H81 O7 N1 P1	730.575	13.509	1.59295	0.11409	0.453406	0.0387494	8.19004e+07	8.19361e+07	8.7542e+07	1.10992e+08	1.36295e+08	1.59224e+08	1.56244e+08	9.61403e+07	8.14027e+07	1.18062e+08	2.51616e+08	3.22482e+08	1.23755e+08	1.05648e+08	2.57697e+08	1.27417e+08	1.33821e+08	9.18064e+07	1.71883e+08	1.08261e+08	2.30947e+08
468POS		PC(33:1p)+H	PC(33:1p)+H	PC	(33:1p)	(33:1p)	0	0		C41 H81 O7 N1 P1	730.575	11.6135	0.785805	0.431137	0.106034	0.13224	6.84683e+07	5.36305e+07	5.64893e+07	1.15274e+08	5.15529e+07	4.53904e+07	5.81661e+07	4.27534e+07	5.03398e+07	3.8547e+07	3.24044e+07	4.82406e+07	1.02155e+08	3.04151e+07	3.38602e+07	3.81807e+07	4.70001e+07	9.60497e+07	4.60175e+07	3.95618e+07	3.93741e+07
469POS		PC(33:1p)+H	PC(33:1p)+H	PC	(33:1p)	(33:1p)	0	0		C41 H81 O7 N1 P1	730.575	13.075	1.22124	0.398635	0.139785	0.0267095	4.4362e+07	4.43955e+07	4.64638e+07	5.6325e+07	5.57151e+07	2.56429e+07	4.13019e+07	1.67949e+07	3.18587e+07	6.68916e+07	3.59973e+07	6.53885e+07	4.91571e+07	2.92805e+07	3.12855e+07	5.11255e+07	4.30172e+07	2.11125e+07	2.61057e+07	5.72853e+07	3.55123e+07
470POS		CerG1(d18:0/18:0)+H	CerG1(d36:0)+H	CerG1	(d18:0/18:0)	(d18:0)	(18:0)	0		C42 H84 O8 N1	730.619	13.0871	1.80293	5.1035e-05	0.285385	0.0790372	2.18944e+07	2.50554e+07	2.19304e+07	3.01699e+07	2.74921e+07	2.44841e+07	2.13994e+07	2.21569e+07	1.54045e+07	3.79163e+07	4.48638e+07	4.03981e+07	4.63852e+07	4.13486e+07	4.34945e+07	4.4267e+07	5.93322e+07	4.84901e+07	2.85824e+07	6.00237e+07	5.20035e+07
471POS		SM(d36:1)+H	SM(d36:1)+H	SM	(d36:1)	(d36:1)	0	0		C41 H84 O6 N2 P1	731.606	12.3328	1.68538	0.418731	1.36908	0.00629103	4.61182e+08	4.61167e+08	4.66218e+08	5.51691e+08	6.15377e+08	5.62912e+08	5.69052e+08	3.78196e+08	5.60047e+08	5.64465e+08	5.10631e+08	5.19267e+08	5.12331e+08	3.50571e+08	2.99877e+09	3.9651e+08	2.4563e+08	6.06043e+08	4.04914e+08	4.17617e+08	3.83765e+08
472POS		PS(32:2)+H	PS(32:2)+H	PS	(32:2)	(32:2)	0	0		C38 H71 O10 N1 P1	732.481	9.31024	0.344388	0.00563164	0.165049	0.15847	3.79981e+06	5.08118e+06	5.07148e+06	1.5855e+07	5.72015e+06	1.46342e+07	1.82213e+07	9.03201e+06	1.15942e+07	5.37522e+06	2.14774e+06	2.35442e+06	3.59129e+06	7.44429e+06	4.9357e+06	1.02952e+07	1.40357e+07	1.0991e+07	6.97492e+06	1.0054e+07	1.09543e+07
473POS		PC(32:4p)+Na	PC(32:4p)+Na	PC	(32:4p)	(32:4p)	0	0		C40 H72 O7 N1 P1 Na1	732.494	8.87843	1.39241	0.122507	0.0766442	0.0153268	5.00309e+06	5.13765e+06	5.00418e+06	7.26152e+06	7.84319e+06	4.70395e+06	3.08849e+06	6.4083e+06	3.92915e+06	3.32042e+06	9.36163e+06	9.75735e+06	7.14862e+06	7.00672e+06	9.68155e+06	4.85808e+06	4.23414e+06	3.20341e+06	2.1033e+06	4.01524e+06	4.39619e+06
474POS		PC(32:1)+H	PC(32:1)+H	PC	(32:1)	(32:1)	0	0		C40 H79 O8 N1 P1	732.554	12.1482	0.409557	0.22731	0.436505	0.192412	4.83809e+08	3.38346e+08	4.82814e+08	2.17738e+08	2.0471e+08	5.53697e+07	5.9368e+08	6.66005e+07	5.89022e+07	6.90348e+07	5.8572e+07	6.44246e+07	5.41169e+07	1.82224e+08	6.1868e+07	8.77534e+07	1.72868e+08	6.88378e+07	6.52605e+07	2.27304e+08	7.44842e+07
475POS		PC(32:1)+H	PC(32:1)+H	PC	(32:1)	(32:1)	0	0		C40 H79 O8 N1 P1	732.554	7.23125	1.93045	0.050645	0.132664	0.0572688	1.23864e+07	1.23688e+07	1.11892e+07	5.62959e+06	1.49589e+07	5.52643e+06	4.34312e+06	5.69168e+06	4.29342e+06	1.90362e+07	7.74023e+06	1.90898e+07	8.87695e+06	7.85102e+06	1.54791e+07	4.50702e+06	4.05275e+06	4.06007e+06	1.05702e+07	1.16293e+07	4.02664e+06
476POS		PC(32:1)+H	PC(32:1)+H	PC	(32:1)	(32:1)	0	0		C40 H79 O8 N1 P1	732.554	13.1405	0.804055	0.0740832	0.876955	0.0559718	1.3636e+09	1.2355e+09	1.36352e+09	2.34475e+09	1.98921e+09	1.43357e+09	1.32548e+09	1.92603e+09	1.70277e+09	1.48861e+09	1.54252e+09	1.47208e+09	1.21075e+09	1.50106e+09	1.40591e+09	2.2446e+09	1.61114e+09	2.14942e+09	1.19698e+09	1.45847e+09	1.99634e+09
477POS		PC(32:1)+H	PC(32:1)+H	PC	(32:1)	(32:1)	0	0		C40 H79 O8 N1 P1	732.554	11.3979	0.976059	0.768775	1.35615	0.0377201	1.11037e+11	1.11018e+11	1.03928e+11	1.22938e+11	9.94756e+10	1.47764e+11	9.46717e+10	1.33037e+11	1.1814e+11	1.22974e+11	1.22949e+11	1.2308e+11	9.47107e+10	1.13925e+11	1.21247e+11	1.54532e+11	1.25205e+11	1.22949e+11	1.32869e+11	1.13425e+11	1.22947e+11
478POS	Y	PC(32:1)+H	PC(32:1)+H	PC	(32:1)	(32:1)	0	0		C40 H79 O8 N1 P1	732.554	11.8482	1.52883	0.0107602	2.96194	0.0645459	5.85902e+09	5.853e+09	5.22487e+09	4.52244e+09	3.28854e+09	7.35215e+09	3.66809e+09	5.60103e+09	4.63219e+09	6.59102e+09	7.64928e+09	9.11825e+09	5.6827e+09	6.5822e+09	8.81106e+09	4.69006e+09	3.94547e+09	5.78705e+09	4.80787e+09	2.84447e+09	4.56368e+09
479POS		PC(32:1)+H	PC(32:1)+H	PC	(32:1)	(32:1)	0	0		C40 H79 O8 N1 P1	732.554	12.397	1.25228	0.472814	0.429046	0.0975101	1.34015e+08	1.11884e+08	1.16032e+08	2.7101e+08	2.65139e+08	1.81207e+08	1.9104e+08	4.03302e+07	4.00982e+07	2.48761e+08	1.92801e+08	2.57115e+08	2.54879e+08	2.53185e+08	3.15414e+07	2.58971e+08	1.69093e+08	1.85914e+08	2.16029e+08	2.17577e+08	6.45485e+07
480POS		PE(20:0p/16:0)+H	PE(36:0p)+H	PE	(20:0p/16:0)	(20:0p)	(16:0)	0		C41 H83 O7 N1 P1	732.59	15.534	1.11826	0.406298	0.0839544	0.0212453	1.53455e+07	1.47995e+07	1.53692e+07	2.40496e+07	2.92656e+07	1.82579e+07	2.30982e+07	2.55614e+07	1.99881e+07	3.28622e+07	1.5933e+07	2.54601e+07	3.39667e+07	2.5547e+07	2.30337e+07	2.50653e+07	1.94827e+07	3.09435e+07	1.95543e+07	2.48581e+07	2.00403e+07
481POS		PC(33:0p)+H	PC(33:0p)+H	PC	(33:0p)	(33:0p)	0	0		C41 H83 O7 N1 P1	732.59	13.195	1.13208	0.375492	0.420121	0.0257452	5.1037e+08	4.89285e+08	4.87373e+08	3.48574e+08	7.29265e+08	4.4757e+08	4.69989e+08	5.84642e+08	4.09828e+08	5.12044e+08	4.66337e+08	6.89458e+08	7.07005e+08	5.17186e+08	4.92733e+08	4.23205e+08	3.80544e+08	4.6498e+08	3.39683e+08	4.68095e+08	4.66912e+08
482POS		PC(33:0p)+H	PC(33:0p)+H	PC	(33:0p)	(33:0p)	0	0		C41 H83 O7 N1 P1	732.59	12.5548	0.918235	0.130826	0.855042	0.0113562	2.45703e+09	2.45694e+09	2.40897e+09	2.76618e+09	2.76707e+09	2.5788e+09	2.30079e+09	2.55535e+09	2.37224e+09	2.50834e+09	2.44245e+09	2.34559e+09	2.46844e+09	2.45435e+09	1.86694e+09	1.40591e+09	2.41342e+09	2.11414e+09	2.05118e+09	2.53181e+09	2.06763e+09
483POS		PC(33:0p)+H	PC(33:0p)+H	PC	(33:0p)	(33:0p)	0	0		C41 H83 O7 N1 P1	732.59	14.384	1.47436	0.00673597	0.51647	0.0500675	1.67133e+08	1.54116e+08	1.52832e+08	1.25846e+08	1.52255e+08	1.61611e+08	1.7447e+08	2.27304e+08	9.96475e+07	2.39985e+08	2.00806e+08	2.06743e+08	2.44133e+08	2.51038e+08	2.4487e+08	2.90135e+08	1.78166e+08	2.33475e+08	1.41989e+08	1.90922e+08	2.3866e+08
484POS		SM(d36:0)+H	SM(d36:0)+H	SM	(d36:0)	(d36:0)	0	0		C41 H86 O6 N2 P1	733.622	12.7477	1.22965	0.145758	0.614792	0.0171028	4.65463e+08	4.65464e+08	4.5181e+08	4.64426e+08	4.38545e+08	5.18306e+08	4.57991e+08	4.08773e+08	3.70765e+08	5.08991e+08	5.05261e+08	5.35394e+08	3.94225e+08	5.10413e+08	8.15122e+08	6.704e+08	5.28229e+08	5.26265e+08	5.90047e+08	7.77062e+08	7.23854e+08
485POS		PC(32:0)+H	PC(32:0)+H	PC	(32:0)	(32:0)	0	0		C40 H81 O8 N1 P1	734.569	10.857	1.53732	0.552286	0.236891	0.0838291	2.92358e+07	2.9516e+07	3.38512e+07	5.3033e+07	4.64246e+07	1.10612e+08	9.74604e+07	1.65097e+08	3.66119e+07	4.73506e+08	1.10215e+08	5.83715e+07	2.6289e+07	5.40479e+07	6.0433e+07	1.34127e+08	1.05412e+08	1.20569e+08	4.83347e+08	5.71238e+07	7.8052e+07
486POS		PC(32:0)+H	PC(32:0)+H	PC	(32:0)	(32:0)	0	0		C40 H81 O8 N1 P1	734.569	11.911	10.8002	0.35885	6.37088	0.0114487	1.00667e+09	1.02687e+09	1.00687e+09	1.14813e+09	9.54879e+08	8.79886e+08	8.7527e+08	8.13788e+08	7.30502e+08	1.09048e+09	8.89518e+08	9.10349e+08	1.0967e+09	9.52347e+08	5.34081e+10	8.41487e+08	7.43569e+08	8.4275e+08	9.63154e+08	1.04564e+09	9.59631e+08
487POS		PC(32:0)+H	PC(32:0)+H	PC	(32:0)	(32:0)	0	0		C40 H81 O8 N1 P1	734.569	12.765	1.20456	0.570098	1.04145	0.0645498	9.16762e+08	1.02379e+09	9.17774e+08	9.27327e+08	9.34848e+08	8.31417e+08	7.16328e+08	8.78208e+08	6.48116e+08	6.61371e+08	7.25918e+08	7.1666e+08	7.95759e+08	6.88361e+08	2.35791e+09	8.48262e+08	6.88901e+08	6.4694e+08	7.3707e+08	6.15859e+08	6.85108e+08
488POS		PC(33:0e)+H	PC(33:0e)+H	PC	(33:0e)	(33:0e)	0	0		C41 H85 O7 N1 P1	734.606	13.2351	0.849899	0.0860104	0.754042	0.00772383	1.58206e+09	1.58194e+09	1.60326e+09	1.95875e+09	2.00452e+09	1.92908e+09	1.69963e+09	1.55172e+09	1.43318e+09	1.53349e+09	1.88725e+09	1.40767e+09	1.40433e+09	1.60082e+09	1.15571e+09	1.6112e+09	1.48358e+09	1.54214e+09	1.31089e+09	1.6898e+09	1.27854e+09
489POS		PC(33:0e)+H	PC(33:0e)+H	PC	(33:0e)	(33:0e)	0	0		C41 H85 O7 N1 P1	734.606	13.4594	0.837543	0.214424	0.520568	0.00920087	9.02762e+08	8.88521e+08	8.88533e+08	1.186e+09	1.10401e+09	1.2516e+09	1.03921e+09	1.00925e+09	7.39595e+08	1.09212e+09	4.07607e+08	9.908e+08	9.33749e+08	1.08505e+09	7.92051e+08	9.01175e+08	7.44569e+08	8.89153e+08	6.70859e+08	8.85055e+08	6.84846e+08
490POS		PE(16:1/20:5)+H	PE(36:6)+H	PE	(16:1/20:5)	(16:1)	(20:5)	0		C41 H71 O8 N1 P1	736.491	9.93964	1.52821	0.0132953	0.401407	0.00988599	1.05134e+08	1.03356e+08	1.03352e+08	6.95161e+07	1.31525e+08	8.21801e+07	1.07266e+08	1.03799e+08	7.20092e+07	8.05217e+07	1.5578e+08	1.53692e+08	1.46344e+08	1.6531e+08	1.6377e+08	1.03869e+08	8.26741e+07	9.11515e+07	9.9416e+07	9.74615e+07	8.59544e+07
491POS		PE(16:1/20:5)+H	PE(36:6)+H	PE	(16:1/20:5)	(16:1)	(20:5)	0		C41 H71 O8 N1 P1	736.491	10.2574	1.03154	0.730397	0.0937342	0.0629595	4.18769e+07	4.70152e+07	4.65526e+07	5.6426e+07	4.81542e+07	5.84972e+07	4.70305e+07	5.69989e+07	3.88725e+07	4.71646e+07	4.97044e+07	4.9578e+07	4.95567e+07	5.07306e+07	6.88965e+07	4.65739e+07	4.35938e+07	3.80443e+07	4.42997e+07	4.66696e+07	4.74234e+07
492POS		PC(34:6e)+H	PC(34:6e)+H	PC	(34:6e)	(34:6e)	0	0		C42 H75 O7 N1 P1	736.528	9.41718	1.06175	0.690311	0.0405729	0.0540208	1.61396e+07	1.46737e+07	1.61365e+07	1.78723e+07	2.00651e+07	2.07618e+07	1.28368e+07	1.52743e+07	1.88857e+07	1.67152e+07	2.19845e+07	2.43468e+07	9.33395e+06	1.64574e+07	2.33853e+07	1.94895e+07	1.41329e+07	1.79194e+07	1.65263e+07	2.98806e+07	2.20447e+07
493POS		PE(34:2)+Na	PE(34:2)+Na	PE	(34:2)	(34:2)	0	0		C39 H74 O8 N1 P1 Na1	738.504	11.7965	0.997775	0.98289	0.121798	0.0332619	9.34733e+07	9.89899e+07	9.91534e+07	7.76035e+07	8.72767e+07	7.04887e+07	1.03029e+08	7.00701e+07	8.66682e+07	8.05307e+07	7.38116e+07	8.35758e+07	1.06932e+08	9.03807e+07	5.88036e+07	8.66058e+07	1.33278e+08	1.02127e+08	1.34348e+08	1.16788e+08	1.09455e+08
494POS		PE(16:1/20:4)+H	PE(36:5)+H	PE	(16:1/20:4)	(16:1)	(20:4)	0		C41 H73 O8 N1 P1	738.507	10.7471	0.827542	0.0443917	0.685145	0.00485745	6.51847e+08	6.46386e+08	6.46401e+08	9.62853e+08	9.61733e+08	9.30916e+08	9.12443e+08	9.06244e+08	7.0127e+08	6.61451e+08	6.70574e+08	6.92155e+08	6.89497e+08	7.32839e+08	1.0019e+09	9.96324e+08	8.71947e+08	9.18209e+08	7.25836e+08	9.41014e+08	8.40778e+08
495POS		PC(33:5)+H	PC(33:5)+H	PC	(33:5)	(33:5)	0	0		C41 H73 O8 N1 P1	738.507	10.9953	1.30028	0.00191165	0.828464	0.00815824	4.54025e+08	4.5411e+08	4.47682e+08	5.7803e+08	5.37511e+08	5.31357e+08	4.96987e+08	4.9011e+08	4.21666e+08	6.56042e+08	6.10376e+08	6.05554e+08	6.88034e+08	6.23613e+08	7.89596e+08	6.06665e+08	5.52918e+08	6.53378e+08	3.96619e+08	5.5044e+08	5.39852e+08
496POS		PG(18:1/14:0)+NH4	PG(32:1)+NH4	PG	(18:1/14:0)	(18:1)	(14:0)	0		C38 H77 O10 N1 P1	738.528	9.6032	0.949816	0.672722	0.0219729	0.0126227	5.6451e+07	5.52295e+07	5.52397e+07	7.39729e+07	7.56121e+07	7.23954e+07	5.43991e+07	6.26173e+07	3.54237e+07	4.94863e+07	6.38835e+07	6.35633e+07	6.02484e+07	4.95509e+07	6.88983e+07	7.95923e+07	6.28066e+07	6.83547e+07	5.13739e+07	7.5382e+07	6.08286e+07
497POS		PG(16:0/16:1)+NH4	PG(32:1)+NH4	PG	(16:0/16:1)	(16:0)	(16:1)	0		C38 H77 O10 N1 P1	738.528	10.4661	0.569201	0.000610941	0.268288	0.00753126	3.49796e+07	3.45292e+07	3.45254e+07	4.30063e+07	5.13024e+07	5.79298e+07	4.01549e+07	5.29408e+07	3.86665e+07	2.59832e+07	2.47845e+07	2.48476e+07	1.81174e+07	3.5259e+07	3.26617e+07	6.21957e+07	4.19937e+07	5.68268e+07	3.17038e+07	4.96308e+07	5.20011e+07
498POS		PG(32:1)+NH4	PG(32:1)+NH4	PG	(32:1)	(32:1)	0	0		C38 H77 O10 N1 P1	738.528	10.655	0.87994	0.777311	0.145028	0.121743	6.85175e+07	5.52347e+07	6.90388e+07	4.30216e+08	4.43276e+08	5.61456e+07	2.57117e+08	9.82627e+07	7.85114e+07	7.97066e+07	4.70429e+07	7.56688e+07	3.07583e+08	3.32662e+08	3.57161e+08	4.81139e+08	3.91284e+08	4.10569e+08	3.17838e+08	4.23785e+08	3.92423e+08
499POS		PC(34:4p)+H	PC(34:4p)+H	PC	(34:4p)	(34:4p)	0	0		C42 H77 O7 N1 P1	738.543	10.1954	1.19838	0.541522	0.104572	0.024357	2.01759e+07	2.02213e+07	1.93592e+07	3.53553e+07	1.03222e+07	3.22529e+07	3.13091e+07	2.10821e+07	6.51357e+06	1.38603e+07	3.88027e+07	3.54711e+07	4.0452e+07	2.30091e+07	1.23849e+07	1.7344e+07	3.33193e+06	2.60476e+07	4.52661e+06	4.33697e+06	5.65472e+06
500POS		TG(16:1/12:0/14:0)+NH4	TG(42:1)+NH4	TG	(16:1/12:0/14:0)	(16:1)	(12:0)	(14:0)		C45 H88 O6 N1	738.661	18.9925	0.692588	0.110807	0.114367	0.241136	8.67095e+06	1.37958e+07	1.35739e+07	1.97142e+07	2.8853e+07	3.34247e+07	2.64972e+07	1.48879e+07	1.4969e+07	1.09754e+07	1.64611e+07	1.75313e+07	9.22579e+06	2.68119e+07	1.48113e+07	3.68037e+07	1.83457e+07	1.95777e+07	1.57294e+07	3.15408e+07	2.15892e+07
501POS		PE(16:0/20:4)+H	PE(36:4)+H	PE	(16:0/20:4)	(16:0)	(20:4)	0		C41 H75 O8 N1 P1	740.522	11.7194	1.01422	0.919553	0.318224	0.040035	1.47398e+09	1.37469e+09	1.37796e+09	2.46274e+09	1.86229e+09	1.55688e+09	2.01808e+09	1.50024e+09	1.37355e+09	2.00249e+09	2.27873e+09	1.95198e+09	1.45887e+09	1.10455e+09	2.13032e+09	2.37068e+09	1.95363e+09	1.63041e+09	1.36102e+09	2.03139e+09	2.19452e+09
502POS		PC(31:1)+Na	PC(31:1)+Na	PC	(31:1)	(31:1)	0	0		C39 H76 O8 N1 P1 Na1	740.52	10.8059	0.837966	0.0347173	0.329447	0.150737	2.00745e+08	2.64087e+08	2.64315e+08	2.98415e+08	3.6547e+08	2.99036e+08	3.20186e+08	2.70776e+08	3.84752e+08	2.5742e+08	2.53974e+08	2.95027e+08	3.01005e+08	2.80776e+08	2.36307e+08	2.59763e+08	3.11543e+08	4.57553e+08	2.78809e+08	2.87064e+08	3.77323e+08
503POS		PC(33:4)+H	PC(33:4)+H	PC	(33:4)	(33:4)	0	0		C41 H75 O8 N1 P1	740.522	11.1962	1.06698	0.463195	0.228567	0.038901	2.1385e+08	2.1386e+08	1.99762e+08	2.63494e+08	2.14478e+08	2.69452e+08	2.04299e+08	2.42208e+08	2.45704e+08	2.51253e+08	3.37058e+08	2.45858e+08	2.07626e+08	2.62911e+08	2.31361e+08	2.2008e+08	2.88573e+08	2.18218e+08	2.09418e+08	2.7329e+08	2.72934e+08
504POS		PE(34:1)+Na	PE(34:1)+Na	PE	(34:1)	(34:1)	0	0		C39 H76 O8 N1 P1 Na1	740.52	12.7182	0.915166	0.421363	0.128751	0.0118627	1.80995e+08	1.80991e+08	1.773e+08	1.69019e+08	1.49309e+08	1.04193e+08	1.57946e+08	1.33967e+08	1.97121e+08	1.57584e+08	1.41889e+08	1.49759e+08	1.02641e+08	1.51161e+08	1.3119e+08	1.63374e+08	2.57902e+08	1.22962e+08	1.83208e+08	1.21661e+08	1.26731e+08
505POS		PG(16:0/16:0)+NH4	PG(32:0)+NH4	PG	(16:0/16:0)	(16:0)	(16:0)	0		C38 H79 O10 N1 P1	740.544	10.5755	1.83812	0.00577176	0.281541	0.145158	2.00029e+07	1.99079e+07	1.53269e+07	2.54289e+07	2.70148e+07	4.56376e+07	1.48198e+07	1.33418e+07	2.86179e+07	5.64792e+07	4.97378e+07	5.30843e+07	5.0173e+07	2.9702e+07	4.54763e+07	2.35883e+07	1.47855e+07	2.82427e+07	1.46588e+07	2.08068e+07	2.39675e+07
506POS		PC(16:0p/16:0)+Na	PC(32:0p)+Na	PC	(16:0p/16:0)	(16:0p)	(16:0)	0		C40 H80 O7 N1 P1 Na1	740.556	12.0435	0.827818	0.151895	0.184043	0.0805325	1.86537e+08	1.64645e+08	1.61167e+08	1.54962e+08	2.08806e+08	1.86827e+08	1.48255e+08	1.64318e+08	1.6081e+08	1.69044e+08	1.76077e+08	1.03301e+08	1.57309e+08	8.08126e+07	1.61122e+08	1.64935e+08	2.98058e+08	1.9192e+08	2.39201e+08	1.8839e+08	8.07791e+07
507POS		PC(34:3p)+H	PC(34:3p)+H	PC	(34:3p)	(34:3p)	0	0		C42 H79 O7 N1 P1	740.559	11.025	0.845755	0.137432	0.222891	0.0171728	1.49919e+08	1.49894e+08	1.45491e+08	2.19478e+08	2.1743e+08	2.02387e+08	1.26025e+08	1.60311e+08	1.59451e+08	1.75262e+08	1.4617e+08	1.56709e+08	1.43879e+08	1.39831e+08	1.55865e+08	1.38313e+08	1.26514e+08	1.43363e+08	1.10024e+08	1.41292e+08	1.20791e+08
508POS		TG(16:0/12:0/14:0)+NH4	TG(42:0)+NH4	TG	(16:0/12:0/14:0)	(16:0)	(12:0)	(14:0)		C45 H90 O6 N1	740.676	20.5094	1.45481	0.0818436	0.134728	0.100003	1.31124e+07	1.08433e+07	1.14208e+07	6.6906e+06	2.26198e+07	1.79431e+07	1.7719e+07	1.92692e+07	8.89315e+06	1.90944e+07	2.03978e+07	1.42377e+07	2.16131e+07	2.89029e+07	3.12475e+07	8.70875e+06	1.7806e+07	5.8272e+06	5.27529e+06	1.66966e+07	8.88993e+06
509POS		PE(18:0/16:0)+Na	PE(34:0)+Na	PE	(18:0/16:0)	(18:0)	(16:0)	0		C39 H78 O8 N1 P1 Na1	742.536	12.131	0.837737	0.603975	0.198451	0.11621	1.70622e+08	1.73065e+08	2.08855e+08	3.18991e+08	3.90271e+08	7.31281e+08	6.50517e+08	6.79933e+08	6.27338e+08	1.10849e+09	7.16935e+08	3.72114e+08	1.31956e+08	1.2887e+08	3.88543e+08	8.24384e+08	1.38601e+08	8.18858e+08	1.32262e+08	1.40106e+09	1.48035e+08
510POS	Y	PC(33:3)+H	PC(33:3)+H	PC	(33:3)	(33:3)	0	0		C41 H77 O8 N1 P1	742.538	11.9729	1.27815	0.013462	1.38958	0.00928963	1.70973e+09	1.73245e+09	1.74073e+09	2.21202e+09	2.00162e+09	1.8185e+09	1.58773e+09	1.75026e+09	1.59476e+09	2.91186e+09	1.90339e+09	2.27032e+09	2.24946e+09	2.27707e+09	2.40268e+09	2.09892e+09	2.72949e+09	3.49021e+09	2.13604e+09	3.58679e+09	3.96267e+09
511POS		PC(34:2p)+H	PC(34:2p)+H	PC	(34:2p)	(34:2p)	0	0		C42 H81 O7 N1 P1	742.575	12.077	0.979345	0.90285	0.811403	0.0642508	2.22084e+09	2.47845e+09	2.22252e+09	3.1255e+09	3.05495e+09	1.89143e+09	1.32613e+09	1.86027e+09	2.67028e+09	2.16262e+09	2.31326e+09	2.30749e+09	3.28337e+09	2.09229e+09	1.48183e+09	8.04776e+08	1.16897e+09	1.97514e+09	1.55974e+09	1.42629e+09	1.80286e+09
512POS		PC(32:0e)+Na	PC(32:0e)+Na	PC	(32:0e)	(32:0e)	0	0		C40 H82 O7 N1 P1 Na1	742.572	12.9467	0.828219	0.395028	0.28211	0.0318896	2.32522e+08	2.33771e+08	2.4622e+08	1.65645e+08	2.05518e+08	2.48517e+08	2.32116e+08	1.61097e+08	1.57991e+08	2.17333e+08	2.3318e+08	7.38032e+07	2.3061e+08	1.66164e+08	4.86576e+07	1.77965e+08	7.36761e+07	2.19863e+08	2.47985e+08	1.89363e+08	1.97536e+08
513POS		PC(34:2p)+H	PC(34:2p)+H	PC	(34:2p)	(34:2p)	0	0		C42 H81 O7 N1 P1	742.575	11.5424	1.84392	0.0374861	0.725277	0.178713	1.21867e+08	1.68918e+08	1.69861e+08	1.18023e+08	3.28576e+08	1.33263e+08	2.23304e+08	2.83088e+08	2.04579e+08	1.43385e+08	5.42203e+08	5.7321e+08	3.33596e+08	3.65181e+08	4.22618e+08	9.98261e+07	2.85126e+08	2.17617e+08	8.2419e+07	2.90056e+08	2.60456e+08
514POS	Y	PC(33:2)+H	PC(33:2)+H	PC	(33:2)	(33:2)	0	0		C41 H79 O8 N1 P1	744.554	10.9489	0.691872	0.0191374	3.23398	0.0902759	9.82012e+09	8.36056e+09	9.81983e+09	8.57966e+09	1.61451e+10	1.56925e+10	1.28019e+10	1.41312e+10	1.12614e+10	9.74535e+09	5.56765e+09	9.26714e+09	9.81878e+09	1.13373e+10	8.65307e+09	1.38466e+10	1.18088e+10	6.84927e+09	9.58637e+09	7.29868e+09	1.13688e+10
515POS		PC(33:2)+H	PC(33:2)+H	PC	(33:2)	(33:2)	0	0		C41 H79 O8 N1 P1	744.554	11.693	1.44152	0.0160375	0.462327	0.0912186	1.49145e+08	1.49646e+08	1.26976e+08	1.64204e+08	1.65879e+08	1.65441e+08	1.72486e+08	6.57025e+07	1.49267e+08	1.97872e+08	2.41424e+08	1.87453e+08	2.5617e+08	1.58704e+08	2.31215e+08	7.8685e+07	2.5673e+08	2.45552e+08	1.70751e+08	2.1265e+08	2.08689e+08
516POS		PC(33:2)+H	PC(33:2)+H	PC	(33:2)	(33:2)	0	0		C41 H79 O8 N1 P1	744.554	12.782	1.07383	0.787044	0.685003	0.0934228	1.02194e+10	1.22832e+10	1.17104e+10	2.20945e+10	2.01259e+10	4.68551e+09	1.28552e+10	1.10335e+10	1.89891e+10	1.99569e+10	4.72771e+09	9.45921e+09	2.15708e+10	2.12814e+10	1.94162e+10	2.64728e+10	1.23598e+10	2.61135e+10	8.03402e+09	2.68499e+10	1.5664e+10
517POS		PC(34:2e)+H	PC(34:2e)+H	PC	(34:2e)	(34:2e)	0	0		C42 H83 O7 N1 P1	744.59	12.1899	1.11821	0.15547	2.06444	0.0357203	1.07527e+10	1.01597e+10	1.00759e+10	8.60254e+09	7.96593e+09	8.69249e+09	8.64579e+09	7.79305e+09	6.80977e+09	8.6198e+09	8.54222e+09	9.98448e+09	9.91075e+09	1.03194e+10	6.86734e+09	8.55608e+09	8.70618e+09	9.58217e+09	9.40752e+09	9.07909e+09	9.30288e+09
518POS		PC(16:1p/18:0)+H	PC(34:1p)+H	PC	(16:1p/18:0)	(16:1p)	(18:0)	0		C42 H83 O7 N1 P1	744.59	12.7754	1.17706	0.0760351	2.76506	0.000916521	1.52086e+10	1.51885e+10	1.52153e+10	1.48601e+10	1.51514e+10	1.12993e+10	1.30029e+10	1.43976e+10	9.88771e+09	1.77155e+10	1.34781e+10	1.72131e+10	1.32017e+10	1.62881e+10	1.4619e+10	1.58981e+10	1.34132e+10	1.56012e+10	9.25103e+09	1.64332e+10	1.43073e+10
519POS		ChE(24:5)+NH4	ChE(24:5)+NH4	ChE	(24:5)	(24:5)	0	0		C51 H86 O2 N1	744.665	23.832	0.778791	0.467858	0.0672949	0.104315	1.23765e+07	1.24449e+07	1.47959e+07	1.27594e+07	5.3817e+06	3.2081e+07	2.06231e+07	2.44264e+07	1.01086e+07	1.93331e+07	3.06422e+06	2.27387e+07	1.08154e+07	7.52191e+06	1.85958e+07	4.53905e+06	2.44644e+06	9.23136e+06	1.16218e+06	3.76287e+06	3.52786e+06
520POS	Y	PC(33:1)+H	PC(33:1)+H	PC	(33:1)	(33:1)	0	0		C41 H81 O8 N1 P1	746.569	11.8648	1.2502	0.0327614	4.9026	0.00264196	2.54686e+10	2.53522e+10	2.54687e+10	2.54562e+10	2.54686e+10	2.52603e+10	1.66984e+10	2.42922e+10	1.55576e+10	2.77701e+10	2.8287e+10	2.81058e+10	3.00738e+10	2.59835e+10	2.57233e+10	1.86307e+10	2.47429e+10	1.89556e+10	1.53759e+10	1.88691e+10	2.37201e+10
521POS		PC(33:1)+H	PC(33:1)+H	PC	(33:1)	(33:1)	0	0		C41 H81 O8 N1 P1	746.569	13.7389	1.0092	0.944812	0.656148	0.00879646	1.0815e+10	1.08176e+10	1.09819e+10	2.36218e+10	1.49279e+10	1.38234e+10	2.0138e+10	2.14581e+10	1.26787e+10	1.14748e+10	1.78172e+10	1.97217e+10	1.84977e+10	1.92705e+10	2.08472e+10	2.73098e+10	1.7974e+10	1.9032e+10	2.11621e+10	2.43256e+10	2.2264e+10
522POS	Y	PC(33:1)+H	PC(33:1)+H	PC	(33:1)	(33:1)	0	0		C41 H81 O8 N1 P1	746.569	11.2113	0.495277	0.00240891	1.3942	0.0539614	8.80514e+08	8.01615e+08	8.82479e+08	1.45308e+09	1.41387e+09	7.74661e+08	1.43504e+09	1.63387e+09	1.30699e+09	3.78472e+08	1.06214e+09	4.76197e+08	9.78719e+08	5.46874e+08	5.28487e+08	1.58182e+09	6.77611e+08	1.46684e+09	9.88725e+08	1.22113e+09	5.55582e+08
523POS		PC(33:1)+H	PC(33:1)+H	PC	(33:1)	(33:1)	0	0		C41 H81 O8 N1 P1	746.569	12.787	0.842363	0.389619	0.55028	0.0799992	2.13201e+09	2.16085e+09	1.8632e+09	1.71566e+09	2.27561e+09	1.68336e+09	1.86e+09	1.91883e+09	2.60987e+09	1.30282e+09	5.1067e+08	2.80799e+09	1.94638e+09	1.62694e+09	1.96691e+09	2.24819e+09	2.32524e+09	2.35168e+09	2.16251e+09	2.12537e+09	2.06527e+09
524POS		PC(33:1)+H	PC(33:1)+H	PC	(33:1)	(33:1)	0	0		C41 H81 O8 N1 P1	746.569	7.97126	3.31107	0.0186891	0.120125	0.0227144	7.14751e+06	6.87357e+06	6.87341e+06	1.71047e+06	1.93423e+06	1.59297e+06	1.31956e+06	1.47344e+06	3.50202e+06	3.75587e+06	9.14822e+06	3.93051e+06	3.84282e+06	6.12701e+06	1.13811e+07	3.16055e+06	2.66638e+06	2.86132e+06	5.70812e+06	3.02028e+06	2.62717e+06
525POS		PC(34:1e)+H	PC(34:1e)+H	PC	(34:1e)	(34:1e)	0	0		C42 H85 O7 N1 P1	746.606	13.8769	1.17817	0.0941799	0.880134	0.0356133	8.49208e+08	9.0396e+08	9.03715e+08	1.06992e+09	1.1806e+09	1.17311e+09	9.04836e+08	1.03879e+09	7.86174e+08	1.05319e+09	1.20338e+09	1.14731e+09	1.16262e+09	1.11168e+09	1.57161e+09	7.15116e+09	8.81952e+08	1.11608e+09	8.88331e+08	1.03287e+09	7.93414e+08
526POS		PC(34:1e)+H	PC(34:1e)+H	PC	(34:1e)	(34:1e)	0	0		C42 H85 O7 N1 P1	746.606	13.0426	1.14886	0.366234	4.11317	0.10342	4.97255e+10	4.98072e+10	4.13544e+10	5.01003e+10	5.74601e+10	5.8503e+10	5.38654e+10	5.12379e+10	1.3166e+10	5.46682e+10	5.1034e+10	5.68314e+10	4.96976e+10	5.34237e+10	6.10033e+10	6.36153e+10	5.76736e+10	3.68444e+10	2.96973e+10	5.68951e+10	7.64738e+10
527POS		PG(16:1/18:1)+H	PG(34:2)+H	PG	(16:1/18:1)	(16:1)	(18:1)	0		C40 H76 O10 N0 P1	747.517	9.75821	0.901512	0.376154	0.0745381	0.0628542	6.95512e+07	6.94124e+07	7.73299e+07	1.23194e+08	1.03381e+08	1.15332e+08	8.81495e+07	9.86357e+07	5.67415e+07	7.77426e+07	8.42939e+07	8.73372e+07	8.56506e+07	9.5294e+07	9.74576e+07	1.31664e+08	1.08697e+08	1.09953e+08	8.96105e+07	1.33604e+08	1.07795e+08
528POS		SM(d36:1+hO)+H	SM(d36:1+hO)+H	SM	(d36:1+hO)	(d36:1+hO)	0	0		C41 H84 O7 N2 P1	747.601	13.073	1.00871	0.870035	1.69851	0.0150372	3.06081e+10	3.12727e+10	3.15115e+10	3.23145e+10	3.79138e+10	3.18774e+10	3.26181e+10	3.54994e+10	3.45427e+10	3.27117e+10	3.80246e+10	3.34243e+10	2.91527e+10	3.90609e+10	3.41756e+10	3.66204e+10	3.28886e+10	3.93443e+10	3.07336e+10	3.92087e+10	3.41548e+10
529POS		PE(16:0p/22:6)+H	PE(38:6p)+H	PE	(16:0p/22:6)	(16:0p)	(22:6)	0		C43 H75 O7 N1 P1	748.528	23.288	37.8211	0.250282	0.124892	0.032488	2.93489e+06	2.95547e+06	3.11312e+06	135247	54143.7	178988	150933	68057.6	26614.6	661703	1.0772e+06	1.99851e+06	435528	730621	1.8318e+07	2.44804e+06	7.01853e+06	1.64091e+07	7.20021e+06	4.45643e+06	2.56322e+06
530POS	Y	PE(18:1p/20:5)+H	PE(38:6p)+H	PE	(18:1p/20:5)	(18:1p)	(20:5)	0		C43 H75 O7 N1 P1	748.528	11.5824	2.03261	0.000125702	1.46949	0.0392162	6.21876e+08	5.81082e+08	5.81861e+08	4.6517e+08	4.64463e+08	4.62449e+08	7.1004e+08	4.70456e+08	6.52274e+08	9.16153e+08	1.23078e+09	1.14692e+09	1.00843e+09	9.17176e+08	1.33541e+09	8.26412e+08	8.20706e+08	5.03947e+08	6.87045e+08	4.89158e+08	7.69155e+08
531POS		PE(18:1p/20:5)+H	PE(38:6p)+H	PE	(18:1p/20:5)	(18:1p)	(20:5)	0		C43 H75 O7 N1 P1	748.528	11.8617	1.19825	0.226263	2.1728	0.0287896	7.03392e+09	6.69292e+09	6.69602e+09	7.3378e+09	7.48724e+09	7.25019e+09	1.0012e+10	7.3857e+09	9.3485e+09	7.19063e+09	1.07701e+10	1.09373e+10	8.04724e+09	7.39661e+09	1.41585e+10	1.0658e+10	1.01249e+10	7.76505e+09	8.53174e+09	7.35857e+09	1.01397e+10
532POS		PC(33:0)+H	PC(33:0)+H	PC	(33:0)	(33:0)	0	0		C41 H83 O8 N1 P1	748.585	12.628	0.934762	0.282443	0.225698	0.00213386	2.6229e+09	2.6326e+09	2.6229e+09	2.93367e+09	2.92723e+09	2.96775e+09	2.57371e+09	2.69597e+09	2.48597e+09	2.79753e+09	2.63228e+09	2.61413e+09	2.70155e+09	1.94335e+09	2.81353e+09	2.69235e+09	2.59664e+09	2.91446e+09	2.2469e+09	2.06213e+09	2.44735e+09
533POS		PE(36:0)+H	PE(36:0)+H	PE	(36:0)	(36:0)	0	0		C41 H83 O8 N1 P1	748.585	14.714	1.04047	0.767111	0.0485182	0.0879068	2.06591e+07	2.07196e+07	1.76918e+07	3.75219e+07	3.11535e+07	3.1953e+07	2.04741e+07	3.7098e+07	2.08914e+07	3.63853e+07	2.89558e+07	2.22654e+07	3.17812e+07	2.78382e+07	3.91146e+07	4.12037e+07	2.78108e+07	4.14104e+07	2.92528e+07	3.6946e+07	2.94345e+07
534POS		PG(16:0/18:1)+H	PG(34:1)+H	PG	(16:0/18:1)	(16:0)	(18:1)	0		C40 H78 O10 N0 P1	749.533	10.6879	1.51317	0.00225495	0.545392	0.0366694	1.31504e+08	1.40134e+08	1.40314e+08	1.87524e+08	1.82019e+08	1.33307e+08	9.38032e+07	1.44754e+08	1.27251e+08	2.49032e+08	2.08866e+08	2.00493e+08	2.00597e+08	2.03786e+08	2.51653e+08	2.06726e+08	1.75652e+08	2.29091e+08	1.52836e+08	2.24276e+08	1.75024e+08
535POS		PC(32:3)+Na	PC(32:3)+Na	PC	(32:3)	(32:3)	0	0		C40 H74 O8 N1 P1 Na1	750.504	9.55071	0.487394	0.0114281	0.191791	0.0294231	1.42845e+07	1.34802e+07	1.37698e+07	3.73128e+07	2.2302e+07	2.37578e+07	1.66291e+07	1.87711e+07	1.774e+07	1.75728e+07	9.70878e+06	8.88967e+06	1.08689e+07	1.06394e+07	8.85592e+06	3.24058e+07	2.1877e+07	2.34474e+07	1.13014e+07	3.14377e+07	1.38383e+07
536POS		PC(34:6)+H	PC(34:6)+H	PC	(34:6)	(34:6)	0	0		C42 H73 O8 N1 P1	750.507	8.29084	0.267503	0.00983756	0.140666	0.064895	7.23342e+06	7.20548e+06	6.43764e+06	1.10686e+07	1.07361e+07	1.37548e+07	4.02872e+06	9.38729e+06	3.99567e+06	1.90575e+06	2.05101e+06	1.83093e+06	4.03308e+06	2.35088e+06	1.99831e+06	4.04052e+06	3.16229e+06	2.85926e+06	2.49506e+06	9.73811e+06	1.13854e+07
537POS		PE(18:0p/20:5)+H	PE(38:5p)+H	PE	(18:0p/20:5)	(18:0p)	(20:5)	0		C43 H77 O7 N1 P1	750.543	12.7434	1.68566	0.181856	0.953317	0.23882	1.26344e+08	1.98929e+08	1.98072e+08	5.57203e+08	6.83646e+08	6.05921e+07	7.01057e+08	5.95698e+08	2.35884e+08	6.23398e+08	5.82125e+08	2.75087e+08	1.1179e+09	5.90506e+08	1.58828e+09	5.53401e+08	5.41252e+07	4.82538e+08	6.40334e+08	6.01389e+08	1.37669e+09
538POS		PE(16:0p/22:5)+H	PE(38:5p)+H	PE	(16:0p/22:5)	(16:0p)	(22:5)	0		C43 H77 O7 N1 P1	750.543	12.2487	0.894642	0.170608	1.22752	0.0222147	8.90234e+09	8.56429e+09	8.90264e+09	1.00392e+10	9.92067e+09	1.09469e+10	1.1215e+10	1.0046e+10	1.03505e+10	9.60304e+09	9.98065e+09	6.56996e+09	1.15659e+10	9.49345e+09	8.71836e+09	9.92753e+09	1.0764e+10	1.00174e+10	8.41902e+09	9.42096e+09	1.07882e+10
539POS		PE(16:0p/22:5)+H	PE(38:5p)+H	PE	(16:0p/22:5)	(16:0p)	(22:5)	0		C43 H77 O7 N1 P1	750.543	12.5006	1.26003	0.056799	1.17297	0.0162107	1.43264e+09	1.41864e+09	1.46416e+09	1.25003e+09	1.4737e+09	1.83599e+09	1.50415e+09	1.47155e+09	1.61463e+09	2.02755e+09	2.35619e+09	1.37894e+09	2.24381e+09	1.97425e+09	1.5486e+09	1.52411e+09	1.60371e+09	2.08435e+09	1.30324e+09	1.72711e+09	1.46974e+09
540POS		PE(36:2p)+Na	PE(36:2p)+Na	PE	(18:1p/18:1)	(18:1p)	(18:1)	0		C41 H78 O7 N1 P1 Na1	750.541	13.3053	2.1978	0.0444563	0.356192	0.0495841	5.89109e+07	6.36891e+07	5.81914e+07	3.45384e+07	3.72949e+07	3.57139e+07	5.07922e+07	3.46655e+07	1.0047e+07	2.43105e+07	1.27847e+08	9.86231e+07	8.6521e+07	6.00499e+07	4.89171e+07	4.12008e+07	2.2691e+07	1.20375e+07	5.11381e+07	2.19867e+07	5.21425e+07
541POS		DG(26:1/18:1)+NH4	DG(44:2)+NH4	DG	(26:1/18:1)	(26:1)	(18:1)	0		C47 H92 O5 N1	750.697	20.3237	0.577444	0.0054301	0.438955	0.0236908	1.08885e+08	1.13481e+08	1.13476e+08	1.07852e+08	1.5107e+08	1.93725e+08	1.53202e+08	1.88835e+08	1.14729e+08	6.83606e+07	8.15231e+07	8.52455e+07	8.33929e+07	1.1422e+08	9.23935e+07	2.19274e+08	1.78881e+08	2.57048e+08	1.34978e+08	2.10188e+08	1.66752e+08
542POS		PC(16:1/16:1)+Na	PC(32:2)+Na	PC	(16:1/16:1)	(16:1)	(16:1)	0		C40 H76 O8 N1 P1 Na1	752.52	10.381	0.881053	0.327937	0.437289	0.035199	1.09495e+09	1.02957e+09	1.09504e+09	1.00154e+09	1.0151e+09	4.67728e+08	9.84636e+08	9.73235e+08	1.10838e+09	7.75179e+08	7.57864e+08	7.79027e+08	7.98759e+08	1.04997e+09	7.29586e+08	1.08007e+09	1.13509e+09	7.6004e+08	1.12236e+09	8.16668e+08	1.09602e+09
543POS		PC(34:5)+H	PC(34:5)+H	PC	(34:5)	(34:5)	0	0		C42 H75 O8 N1 P1	752.522	9.45275	1.08551	0.370169	0.370849	0.0166786	3.09289e+08	3.09135e+08	3.18231e+08	4.21634e+08	4.38571e+08	4.02298e+08	2.85861e+08	4.03815e+08	2.69417e+08	4.14409e+08	4.42452e+08	4.39419e+08	3.82474e+08	3.71769e+08	3.61042e+08	3.09158e+08	2.35883e+08	3.25271e+08	1.81315e+08	2.91503e+08	2.31748e+08
544POS		PE(36:2e)+Na	PE(36:2e)+Na	PE	(36:2e)	(36:2e)	0	0		C41 H80 O7 N1 P1 Na1	752.556	14.3087	1.54255	0.000946494	0.480251	0.122739	1.05169e+08	1.05199e+08	8.43024e+07	1.34837e+08	1.12067e+08	1.14391e+08	1.03039e+08	9.69765e+07	1.29259e+08	1.48873e+08	2.04218e+08	2.10108e+08	1.51243e+08	1.68729e+08	1.82065e+08	1.39889e+08	1.36241e+08	1.56411e+08	1.20766e+08	1.19779e+08	1.11257e+08
545POS	Y	PE(18:0p/20:4)+H	PE(38:4p)+H	PE	(18:0p/20:4)	(18:0p)	(20:4)	0		C43 H79 O7 N1 P1	752.559	13.2013	1.43112	0.0461456	2.3445	0.00822298	2.69328e+09	2.732e+09	2.73201e+09	3.38236e+09	3.28677e+09	3.15777e+09	2.98845e+09	3.14054e+09	2.53605e+09	4.20977e+09	4.31564e+09	4.17073e+09	4.38143e+09	2.76908e+09	6.61753e+09	3.25745e+09	3.01299e+09	3.46265e+09	2.52384e+09	3.17841e+09	2.7891e+09
546POS		DG(28:1/16:0)+NH4	DG(44:1)+NH4	DG	(28:1/16:0)	(28:1)	(16:0)	0		C47 H94 O5 N1	752.713	21.5609	1.03137	0.898021	0.0445801	0.0643343	7.41444e+06	6.83819e+06	6.53704e+06	3.23667e+06	1.55313e+07	1.2045e+07	7.89476e+06	1.00969e+07	9.32111e+06	5.36601e+06	9.10157e+06	8.47383e+06	9.6252e+06	1.02685e+07	1.71138e+07	1.85507e+07	1.15107e+07	1.05692e+07	7.90285e+06	1.43264e+07	7.25232e+06
547POS		PC(34:4)+H	PC(34:4)+H	PC	(34:4)	(34:4)	0	0		C42 H77 O8 N1 P1	754.538	12.18	1.12063	0.640531	0.246215	0.0290067	1.21367e+08	1.15442e+08	1.15492e+08	1.35514e+08	2.00424e+08	9.52092e+07	5.82568e+07	1.27808e+08	1.31336e+08	1.91491e+08	1.43542e+08	7.0546e+07	2.25625e+08	1.20918e+08	8.67247e+07	2.16099e+08	1.87729e+08	6.64134e+07	7.39778e+07	1.86888e+08	1.23279e+08
548POS		PC(34:4)+H	PC(34:4)+H	PC	(34:4)	(34:4)	0	0		C42 H77 O8 N1 P1	754.538	10.2947	0.806508	0.14752	0.56991	0.0364115	1.0466e+09	9.82094e+08	9.84487e+08	1.00655e+09	1.7799e+09	1.53331e+09	1.49162e+09	1.53813e+09	1.25275e+09	1.5639e+09	1.40377e+09	8.25454e+08	1.22394e+09	6.8528e+08	1.23545e+09	1.3444e+09	1.01521e+09	1.48594e+09	1.26693e+09	1.19956e+09	1.17559e+09
549POS		PC(32:1)+Na	PC(32:1)+Na	PC	(32:1)	(32:1)	0	0		C40 H78 O8 N1 P1 Na1	754.536	7.23125	1.40168	0.0208817	0.0986569	0.00939802	7.71948e+06	7.69243e+06	7.5834e+06	6.60637e+06	7.43741e+06	6.68347e+06	6.98138e+06	9.58424e+06	4.90976e+06	7.83708e+06	9.68797e+06	1.25746e+07	1.19842e+07	8.27424e+06	8.79638e+06	7.20437e+06	5.59153e+06	4.33275e+06	5.95034e+06	4.55464e+06	4.36883e+06
550POS		PC(32:1)+Na	PC(32:1)+Na	PC	(32:1)	(32:1)	0	0		C40 H78 O8 N1 P1 Na1	754.536	11.3979	1.17708	0.23477	0.424754	0.022587	3.32094e+08	3.45341e+08	3.45524e+08	2.9652e+08	3.3221e+08	3.66777e+08	3.68908e+08	2.84131e+08	3.43811e+08	5.73632e+08	3.09386e+08	4.22595e+08	3.89236e+08	3.69085e+08	2.81232e+08	2.84446e+08	3.14866e+08	3.42215e+08	3.34944e+08	2.85423e+08	4.07072e+08
551POS		PC(34:4)+H	PC(34:4)+H	PC	(34:4)	(34:4)	0	0		C42 H77 O8 N1 P1	754.538	9.77791	0.620204	0.0269933	0.757538	0.0119701	4.31908e+08	4.23132e+08	4.32142e+08	3.01547e+08	7.56233e+08	7.25912e+08	5.10584e+08	6.6334e+08	4.82433e+08	3.67284e+08	3.54895e+08	3.22217e+08	3.12034e+08	3.6954e+08	4.07564e+08	6.14609e+08	4.57316e+08	7.55007e+08	3.54894e+08	5.86174e+08	4.58827e+08
552POS		PE(18:1p/20:2)+H	PE(38:3p)+H	PE	(18:1p/20:2)	(18:1p)	(20:2)	0		C43 H81 O7 N1 P1	754.575	13.6305	1.26346	0.19626	0.381894	0.0282433	1.10175e+08	1.04785e+08	1.05143e+08	1.39285e+08	1.63661e+08	1.55319e+08	1.61511e+08	1.48432e+08	1.34766e+08	1.96552e+08	1.53494e+08	1.90841e+08	2.18333e+08	9.39887e+07	2.87663e+08	1.39235e+08	1.12795e+08	1.61653e+08	1.38959e+08	1.80519e+08	1.49677e+08
553POS		PE(18:0p/20:3)+H	PE(38:3p)+H	PE	(18:0p/20:3)	(18:0p)	(20:3)	0		C43 H81 O7 N1 P1	754.575	13.8587	1.33868	5.29936e-05	0.923573	0.011488	5.08761e+08	4.98724e+08	5.08801e+08	5.90936e+08	6.05756e+08	5.75795e+08	5.78316e+08	5.68503e+08	4.759e+08	7.06954e+08	7.49395e+08	7.25425e+08	7.81161e+08	7.31816e+08	8.50334e+08	6.75126e+08	7.47012e+08	7.3868e+08	4.91775e+08	6.22899e+08	5.65983e+08
554POS		PE(18:0p/20:3)+H	PE(38:3p)+H	PE	(18:0p/20:3)	(18:0p)	(20:3)	0		C43 H81 O7 N1 P1	754.575	14.0471	1.74855	2.80928e-07	0.633098	0.0100442	1.10684e+08	1.08779e+08	1.08781e+08	1.30451e+08	1.28577e+08	1.27953e+08	1.202e+08	1.27202e+08	9.44354e+07	1.98471e+08	2.1737e+08	2.06489e+08	2.28634e+08	2.0234e+08	2.21072e+08	1.52193e+08	5.12857e+07	1.88022e+08	1.00686e+08	1.50601e+08	1.34275e+08
555POS		PC(35:3p)+H	PC(35:3p)+H	PC	(35:3p)	(35:3p)	0	0		C43 H81 O7 N1 P1	754.575	13.1829	2.00639	0.0671292	0.25372	0.300368	4.49228e+07	8.03997e+07	5.59824e+07	2.59286e+07	2.87366e+07	4.47714e+07	2.33765e+07	2.38093e+07	2.85714e+07	4.58527e+07	2.48575e+07	4.59955e+07	4.61939e+07	1.11487e+08	7.71199e+07	2.36879e+07	3.3375e+07	1.3572e+07	3.51031e+07	2.51659e+07	1.32222e+07
556POS		PC(34:3)+H	PC(34:3)+H	PC	(34:3)	(34:3)	0	0		C42 H79 O8 N1 P1	756.554	10.7674	1.17228	0.486907	1.4163	0.0468308	8.05373e+09	8.08947e+09	7.43486e+09	1.31451e+10	6.17749e+09	1.16246e+10	6.10534e+09	6.48504e+09	3.15792e+09	9.76938e+09	1.04806e+10	6.56781e+09	5.55668e+09	1.08623e+10	1.15033e+10	1.42428e+10	1.26702e+10	7.11686e+09	8.74304e+09	8.34242e+09	1.05004e+10
557POS	Y	PC(34:3)+H	PC(34:3)+H	PC	(34:3)	(34:3)	0	0		C42 H79 O8 N1 P1	756.554	11.2375	0.617814	0.00328813	2.16284	0.105459	2.95424e+09	2.44554e+09	2.95412e+09	4.62799e+09	4.01915e+09	4.31424e+09	3.13776e+09	3.64779e+09	2.96219e+09	3.40629e+09	1.99849e+09	2.15129e+09	2.67228e+09	2.30115e+09	1.5005e+09	2.4413e+09	3.01631e+09	2.08016e+09	1.01081e+09	3.63188e+09	2.55072e+09
558POS		PC(32:0)+Na	PC(32:0)+Na	PC	(32:0)	(32:0)	0	0		C40 H80 O8 N1 P1 Na1	756.551	12.2744	1.11214	0.367716	0.139392	0.0881497	8.91838e+07	8.99573e+07	7.65736e+07	7.88398e+07	9.2805e+07	7.0915e+07	8.23193e+07	9.35546e+07	8.54324e+07	9.03739e+07	1.03259e+08	1.10992e+08	5.68594e+07	8.15175e+07	1.17369e+08	7.95927e+07	8.43553e+07	8.25544e+07	8.7542e+07	1.30036e+08	7.21871e+07
559POS		PC(34:3)+H	PC(34:3)+H	PC	(34:3)	(34:3)	0	0		C42 H79 O8 N1 P1	756.554	10.6417	0.581937	0.120757	2.41909	0.0974875	6.073e+09	6.30692e+09	7.27767e+09	2.14735e+09	1.37585e+10	4.92161e+09	1.07116e+10	1.25968e+10	1.03594e+10	3.39431e+09	6.29004e+09	8.60799e+09	8.3108e+09	1.64233e+09	3.46734e+09	3.07241e+09	3.76075e+09	1.33985e+10	5.81497e+09	1.27043e+10	5.84206e+09
560POS		PE(18:1p/20:1)+H	PE(38:2p)+H	PE	(18:1p/20:1)	(18:1p)	(20:1)	0		C43 H83 O7 N1 P1	756.59	14.3096	1.68603	0.0280975	0.906825	0.0387045	3.28191e+08	3.28479e+08	3.06806e+08	3.16987e+08	3.08708e+08	2.61703e+08	3.10956e+08	4.93795e+08	2.19654e+08	5.24055e+08	4.26222e+08	4.43864e+08	5.18386e+08	4.28493e+08	8.82329e+08	4.70875e+08	5.55081e+08	7.03491e+08	4.07247e+08	4.3686e+08	2.26677e+08
561POS		PC(35:2p)+H	PC(35:2p)+H	PC	(35:2p)	(35:2p)	0	0		C43 H83 O7 N1 P1	756.59	12.829	0.986114	0.908328	0.0337348	0.0546553	3.72446e+07	3.69047e+07	4.06864e+07	3.30674e+07	4.45565e+07	2.96371e+07	3.7191e+07	5.26665e+07	4.69012e+07	3.18754e+07	3.85068e+07	4.59979e+07	5.24383e+07	3.45744e+07	3.72383e+07	4.81126e+07	2.45149e+07	4.06004e+07	4.83342e+07	4.95586e+07	2.87611e+07
562POS		PC(35:2p)+H	PC(35:2p)+H	PC	(35:2p)	(35:2p)	0	0		C43 H83 O7 N1 P1	756.59	12.2333	0.820839	0.317897	0.114547	0.0472561	4.80385e+07	4.75311e+07	5.17809e+07	7.27882e+07	6.70538e+07	3.58156e+07	3.77799e+07	3.58224e+07	4.85583e+07	3.37641e+07	3.35333e+07	2.74284e+07	5.24415e+07	3.80018e+07	5.92918e+07	2.68125e+07	3.39557e+07	3.42889e+07	3.3954e+07	2.6499e+07	3.07898e+07
563POS		SM(d38:2)+H	SM(d38:2)+H	SM	(d38:2)	(d38:2)	0	0		C43 H86 O6 N2 P1	757.622	12.4794	1.00779	0.979018	0.0868122	0.0677375	1.64203e+07	1.45349e+07	1.47502e+07	2.18844e+07	5.67921e+07	5.29454e+07	1.87502e+07	2.24796e+07	3.67817e+07	3.30673e+07	2.84607e+07	6.11453e+07	5.31682e+07	1.87595e+07	1.66647e+07	1.83668e+07	1.66119e+07	5.91571e+07	1.32754e+07	1.81113e+07	1.59556e+07
564POS		PC(34:2)+H	PC(34:2)+H	PC	(34:2)	(34:2)	0	0		C42 H81 O8 N1 P1	758.569	13.2465	0.917206	0.596408	0.261543	0.354718	4.39904e+08	4.3634e+08	2.14718e+08	4.02463e+08	6.38677e+08	7.07467e+08	6.24588e+08	3.10919e+08	3.79208e+08	5.03154e+08	5.14578e+08	5.30491e+08	3.84772e+08	5.44607e+08	3.32095e+08	8.72112e+08	6.97707e+08	4.65061e+08	6.06959e+08	4.52229e+08	4.59676e+08
565POS		PC(34:2)+H	PC(34:2)+H	PC	(34:2)	(34:2)	0	0		C42 H81 O8 N1 P1	758.569	11.5613	0.86523	0.450793	4.34578	0.0059044	1.2972e+11	1.29088e+11	1.28203e+11	1.34328e+11	1.41165e+11	1.2909e+11	5.05985e+10	1.44681e+11	1.36077e+11	1.28468e+11	6.9606e+10	4.81802e+10	1.29747e+11	1.3226e+11	1.28495e+11	7.96499e+10	1.4403e+11	1.29854e+11	1.24995e+11	1.3046e+11	1.33936e+11
566POS		PC(35:1p)+H	PC(35:1p)+H	PC	(35:1p)	(35:1p)	0	0		C43 H85 O7 N1 P1	758.606	15.556	1.79092	0.10083	0.85055	0.0571173	2.53291e+08	2.53544e+08	2.29148e+08	2.28384e+08	3.23541e+08	2.42778e+08	2.95857e+08	3.18711e+08	1.7931e+08	2.66867e+08	3.80586e+08	3.50014e+08	3.77492e+08	5.00038e+08	9.70025e+08	5.09651e+08	2.61071e+08	3.64809e+08	3.26335e+08	3.42471e+08	2.63032e+08
567POS		PC(35:1p)+H	PC(35:1p)+H	PC	(35:1p)	(35:1p)	0	0		C43 H85 O7 N1 P1	758.606	13.1734	1.07724	0.216266	0.551493	0.00898632	8.47641e+08	8.32719e+08	8.42254e+08	9.59936e+08	9.58993e+08	7.37267e+08	8.05609e+08	8.30419e+08	7.13403e+08	9.33339e+08	8.79702e+08	9.40439e+08	9.14382e+08	9.11167e+08	8.13221e+08	9.98815e+08	7.85225e+08	6.58581e+08	6.77672e+08	9.22266e+08	6.81809e+08
568POS		PC(35:1p)+H	PC(35:1p)+H	PC	(35:1p)	(35:1p)	0	0		C43 H85 O7 N1 P1	758.606	12.623	0.990522	0.891334	0.115597	0.0174057	7.05769e+08	6.84412e+08	6.85448e+08	7.06439e+08	9.53494e+08	8.18262e+08	9.17027e+08	8.55499e+08	7.43048e+08	8.4724e+08	8.84581e+08	8.97149e+08	7.55702e+08	6.56989e+08	9.0478e+08	7.4035e+08	7.03782e+08	6.47505e+08	6.39562e+08	7.73432e+08	5.80883e+08
569POS		CerG1(d18:0/20:0)+H	CerG1(d38:0)+H	CerG1	(d18:0/20:0)	(d18:0)	(20:0)	0		C44 H88 O8 N1	758.65	14.3107	1.57192	0.00110272	0.26607	0.0643034	3.43663e+07	3.83166e+07	3.4322e+07	3.43811e+07	3.59979e+07	4.23477e+07	2.65038e+07	2.35826e+07	2.87377e+07	5.95895e+07	5.33524e+07	4.31534e+07	4.05895e+07	5.19423e+07	5.2476e+07	1.03021e+08	7.21446e+07	7.18984e+07	4.09567e+07	5.94723e+07	7.12986e+07
570POS		SM(d38:1)+H	SM(d38:1)+H	SM	(d38:1)	(d38:1)	0	0		C43 H88 O6 N2 P1	759.637	13.4525	1.10837	0.429861	0.505205	0.0107519	6.73006e+08	6.72978e+08	6.60536e+08	7.82925e+08	8.69359e+08	8.54148e+08	6.54848e+08	7.69557e+08	4.78568e+08	7.8859e+08	7.56928e+08	5.89144e+08	7.86149e+08	8.10794e+08	1.15563e+09	7.4703e+08	6.72575e+08	8.67069e+08	5.60641e+08	7.3821e+08	6.4956e+08
571POS		PS(17:1/17:1)+H	PS(34:2)+H	PS	(17:1/17:1)	(17:1)	(17:1)	0		C40 H75 O10 N1 P1	760.512	10.4644	0.546762	0.0205798	0.856995	0.0835207	4.02789e+08	4.03353e+08	3.47446e+08	7.1513e+08	6.25744e+08	4.63984e+08	4.27749e+08	4.80681e+08	3.6061e+08	1.97416e+08	1.47969e+08	1.83458e+08	1.86546e+08	4.79628e+08	4.85673e+08	9.06084e+08	4.94786e+08	8.22948e+08	8.44404e+08	6.69647e+08	5.57531e+08
572POS		PS(34:2)+H	PS(34:2)+H	PS	(34:2)	(34:2)	0	0		C40 H75 O10 N1 P1	760.512	10.71	0.969678	0.93955	0.0328403	0.0752871	1.65142e+07	1.66041e+07	1.44912e+07	1.9794e+07	1.17254e+07	1.71975e+07	5.12865e+07	5.48458e+07	1.33035e+07	5.5748e+07	7.00897e+06	3.96897e+07	2.75123e+07	2.144e+07	1.16549e+07	9.93443e+06	2.70996e+07	1.67422e+07	1.78764e+07	4.24867e+07	1.88742e+07
573POS	Y	PC(34:1)+H	PC(34:1)+H	PC	(34:1)	(34:1)	0	0		C42 H83 O8 N1 P1	760.585	13.1254	9.58416	0.0217266	1.57146	0.386965	5.24979e+08	2.59913e+08	3.08752e+08	3.79081e+07	1.56701e+08	9.47556e+07	4.19747e+07	7.29346e+07	9.14528e+07	1.35411e+08	1.06945e+09	1.26691e+09	1.0287e+09	9.84844e+07	1.15217e+09	1.21149e+08	1.12568e+09	7.98406e+07	1.15359e+08	8.05362e+07	1.06388e+08
574POS		PC(16:0/18:1)+H	PC(34:1)+H	PC	(16:0/18:1)	(16:0)	(18:1)	0		C42 H83 O8 N1 P1	760.585	14.2997	1.09142	0.624791	0.372784	0.0149472	2.87435e+08	2.79999e+08	2.87314e+08	4.05307e+08	3.71107e+08	4.3608e+08	2.90665e+08	2.90761e+08	2.82001e+08	3.51589e+08	3.37016e+08	2.82666e+08	3.56937e+08	6.48085e+08	2.89415e+08	9.23079e+08	3.47256e+08	4.69287e+08	2.87794e+08	4.22484e+08	2.86408e+08
575POS		PC(16:0/18:1)+H	PC(34:1)+H	PC	(16:0/18:1)	(16:0)	(18:1)	0		C42 H83 O8 N1 P1	760.585	12.3866	0.873571	0.180251	5.54719	0.00969507	1.65303e+11	1.65294e+11	1.6809e+11	1.56399e+11	1.53025e+11	1.73866e+11	1.18692e+11	1.02017e+11	1.60948e+11	1.39532e+11	1.08902e+11	1.16731e+11	1.30481e+11	1.28502e+11	1.31444e+11	1.78105e+11	1.23597e+11	1.75267e+11	1.25573e+11	1.40273e+11	9.90737e+10
576POS		PC(34:1)+H	PC(34:1)+H	PC	(34:1)	(34:1)	0	0		C42 H83 O8 N1 P1	760.585	13.6684	1.22175	0.476882	0.296134	0.0771795	1.75288e+08	2.01274e+08	2.00744e+08	2.7429e+08	5.18138e+08	1.5699e+08	1.46974e+08	2.36338e+08	4.69609e+08	3.94577e+08	2.09989e+08	5.07209e+08	2.16639e+08	2.92995e+08	5.80597e+08	4.89555e+08	5.06261e+08	8.52809e+08	3.80015e+08	6.47322e+08	1.32219e+08
577POS		PC(16:0/18:1)+H	PC(34:1)+H	PC	(16:0/18:1)	(16:0)	(18:1)	0		C42 H83 O8 N1 P1	760.585	13.9112	0.877085	0.417382	0.236383	0.01314	2.14769e+08	2.0991e+08	2.14752e+08	3.12218e+08	2.73153e+08	2.81661e+08	2.4225e+08	1.77966e+08	2.45932e+08	2.4871e+08	1.6899e+08	2.42e+08	2.62689e+08	1.01035e+08	3.21304e+08	1.31774e+08	2.48529e+08	3.55923e+08	2.41641e+08	3.22955e+08	1.7652e+08
578POS		PC(34:1)+H	PC(34:1)+H	PC	(34:1)	(34:1)	0	0		C42 H83 O8 N1 P1	760.585	15.0493	0.772916	0.507332	0.142132	0.121632	4.66818e+07	5.84592e+07	5.77488e+07	6.35222e+07	2.69855e+08	7.07632e+07	2.00962e+08	6.84401e+07	5.59846e+07	9.89865e+07	4.69615e+07	1.36635e+08	8.31297e+07	8.20459e+07	1.16105e+08	3.89655e+07	4.51221e+07	4.05407e+07	3.43532e+07	1.88654e+08	4.31639e+07
579POS		PC(34:1)+H	PC(34:1)+H	PC	(34:1)	(34:1)	0	0		C42 H83 O8 N1 P1	760.585	16.3487	0.694368	0.521134	0.135714	0.124832	5.87137e+07	7.55126e+07	6.80499e+07	2.31426e+08	4.96138e+07	5.78469e+07	4.46612e+07	3.64255e+07	2.10277e+07	7.48112e+07	3.03345e+07	3.23685e+07	5.86257e+07	4.74217e+07	6.26556e+07	5.76437e+07	5.18214e+07	5.82222e+07	2.19201e+07	1.1344e+08	3.18459e+07
580POS		PC(34:1)+H	PC(34:1)+H	PC	(34:1)	(34:1)	0	0		C42 H83 O8 N1 P1	760.585	15.7855	1.29497	0.416635	0.151721	0.140042	5.65988e+07	7.30693e+07	7.288e+07	6.05434e+07	9.91181e+07	3.78216e+07	5.64803e+07	4.19127e+07	3.32719e+07	1.37913e+08	3.7043e+07	4.57416e+07	6.87546e+07	4.06298e+07	9.61567e+07	6.3243e+07	4.36444e+07	5.75115e+07	4.47141e+07	5.64594e+07	3.5255e+07
581POS		PC(35:0p)+H	PC(35:0p)+H	PC	(35:0p)	(35:0p)	0	0		C43 H87 O7 N1 P1	760.621	13.643	0.883422	0.329122	0.420912	0.0106014	1.82211e+09	1.78901e+09	1.78911e+09	2.18986e+09	2.35391e+09	2.32372e+09	1.92438e+09	2.03594e+09	1.90201e+09	8.10753e+08	2.26018e+09	2.11889e+09	2.03498e+09	2.16045e+09	1.86054e+09	1.59613e+09	1.59781e+09	1.86638e+09	1.32018e+09	2.03078e+09	1.62479e+09
582POS		PC(35:0p)+H	PC(35:0p)+H	PC	(35:0p)	(35:0p)	0	0		C43 H87 O7 N1 P1	760.621	13.4163	0.899974	0.640336	0.278393	0.0125062	6.91981e+08	7.07116e+08	6.92054e+08	8.09131e+08	8.09088e+08	8.10322e+08	3.35767e+08	7.39072e+08	2.96978e+08	2.17144e+08	6.64809e+08	7.03445e+08	6.98628e+08	7.16272e+08	4.19925e+08	6.75064e+08	6.47137e+08	6.41388e+08	5.29153e+08	7.32891e+08	6.25586e+08
583POS		PC(35:0p)+H	PC(35:0p)+H	PC	(35:0p)	(35:0p)	0	0		C43 H87 O7 N1 P1	760.621	13.8474	1.41385	0.407593	0.240315	0.195905	7.21244e+07	6.17409e+07	4.8384e+07	1.1092e+07	2.00564e+08	2.23438e+07	1.00013e+08	1.71659e+07	1.24817e+08	1.16241e+08	1.17445e+08	1.3581e+08	1.13384e+08	1.55265e+07	1.74578e+08	1.20811e+08	1.09316e+07	1.74191e+08	1.35538e+08	6.48363e+07	7.38032e+07
584POS		SM(d38:0)+H	SM(d38:0)+H	SM	(d38:0)	(d38:0)	0	0		C43 H90 O6 N2 P1	761.653	13.8466	1.16329	0.109232	0.477848	0.0149677	4.69486e+08	4.5741e+08	4.69468e+08	5.0375e+08	4.97376e+08	4.84222e+08	3.79356e+08	4.52383e+08	3.58034e+08	4.75061e+08	4.59503e+08	4.62787e+08	4.77006e+08	6.40668e+08	5.96917e+08	7.97578e+08	6.3859e+08	7.41967e+08	5.12279e+08	8.21745e+08	6.48476e+08
585POS		PE(18:1/18:3)+Na	PE(36:4)+Na	PE	(18:1/18:3)	(18:1)	(18:3)	0		C41 H74 O8 N1 P1 Na1	762.504	10.419	0.931244	0.585364	0.0911494	0.0435421	2.39467e+08	2.39692e+08	2.58113e+08	2.56626e+08	3.31112e+08	2.8643e+08	2.68411e+08	4.86874e+08	2.91096e+08	3.45882e+08	3.00436e+08	3.44339e+08	2.70121e+08	2.51278e+08	2.76445e+08	3.02551e+08	4.11028e+08	4.78907e+08	2.4039e+08	3.16378e+08	2.98533e+08
586POS		PE(16:1/22:6)+H	PE(38:7)+H	PE	(16:1/22:6)	(16:1)	(22:6)	0		C43 H73 O8 N1 P1	762.507	10.4261	0.582108	0.0711265	0.698357	0.0760088	3.56791e+08	3.57514e+08	3.12114e+08	5.48373e+08	5.74911e+08	5.53085e+08	4.76314e+08	1.60098e+08	4.59006e+08	1.24966e+08	2.69687e+07	2.03935e+08	3.90579e+08	4.1083e+08	4.56202e+08	5.7724e+08	2.26594e+08	1.68925e+08	4.47546e+08	5.83052e+08	4.90691e+08
587POS		PC(34:0)+H	PC(34:0)+H	PC	(34:0)	(34:0)	0	0		C42 H85 O8 N1 P1	762.601	11.192	0.891016	0.639984	0.0590828	0.018637	3.53256e+07	3.64784e+07	3.53257e+07	7.6274e+06	2.89598e+07	4.35146e+07	4.08556e+07	3.65218e+07	3.34751e+07	3.39042e+07	3.98753e+07	3.55852e+07	3.42601e+07	1.52483e+07	1.12702e+07	3.4148e+07	4.11637e+07	4.54113e+07	3.43524e+07	4.83744e+07	3.52975e+07
588POS		PC(35:0e)+H	PC(35:0e)+H	PC	(35:0e)	(35:0e)	0	0		C43 H89 O7 N1 P1	762.637	14.3343	0.963025	0.902301	0.154714	0.0100517	5.97369e+07	5.86989e+07	5.8719e+07	1.36017e+08	1.77484e+08	7.93561e+07	2.34854e+08	2.43649e+08	8.64077e+07	2.81043e+08	6.99068e+07	7.41647e+07	1.24597e+08	1.2381e+08	2.48832e+08	2.21417e+08	1.8886e+08	2.39228e+08	6.59999e+07	9.91434e+07	7.78035e+07
589POS		PC(35:0e)+H	PC(35:0e)+H	PC	(35:0e)	(35:0e)	0	0		C43 H89 O7 N1 P1	762.637	14.5407	0.984546	0.964433	0.189433	0.03856	3.11816e+07	2.91908e+07	2.91848e+07	7.75391e+07	9.89178e+07	4.67611e+07	1.25255e+08	1.55996e+08	5.0839e+07	1.57536e+08	3.61707e+07	3.89902e+07	6.48625e+07	6.59145e+07	1.83252e+08	1.16505e+08	9.36613e+07	1.16898e+08	3.10301e+07	5.56279e+07	4.49029e+07
590POS		PE(18:2/20:4)+H	PE(38:6)+H	PE	(18:2/20:4)	(18:2)	(20:4)	0		C43 H75 O8 N1 P1	764.522	10.7833	0.88085	0.688218	0.0608365	0.0190167	8.18617e+07	8.40937e+07	8.10752e+07	1.93912e+08	2.62908e+08	1.99032e+08	6.44671e+07	9.42628e+07	6.16416e+07	6.78888e+07	8.37357e+07	7.95648e+07	2.11341e+08	1.57305e+08	1.71985e+08	1.07583e+08	1.79938e+08	2.70523e+08	7.77844e+07	2.73679e+08	1.79015e+08
591POS		PC(35:6)+H	PC(35:6)+H	PC	(35:6)	(35:6)	0	0		C43 H75 O8 N1 P1	764.522	11.4203	1.90367	0.286135	1.52915	0.0784934	4.96128e+08	4.31582e+08	4.96084e+08	4.98487e+08	5.55679e+08	4.96979e+08	6.57881e+08	6.70333e+08	6.53491e+08	6.24315e+08	7.78867e+08	7.75765e+08	6.94887e+08	5.14547e+08	3.33699e+09	6.86142e+08	6.18758e+08	7.03735e+08	5.33514e+08	5.22571e+08	5.13614e+08
592POS		PE(18:1/20:5)+H	PE(38:6)+H	PE	(18:1/20:5)	(18:1)	(20:5)	0		C43 H75 O8 N1 P1	764.522	11.0794	1.4353	0.022773	1.00152	0.0507115	6.52303e+08	6.97694e+08	7.21172e+08	8.41526e+08	4.5536e+08	8.41402e+08	9.199e+08	9.87104e+08	8.10281e+08	1.28268e+09	1.40618e+09	1.33749e+09	7.03394e+08	1.0583e+09	1.18115e+09	1.18372e+09	8.69596e+08	5.73515e+08	7.07256e+08	5.54467e+08	8.07005e+08
593POS		PG(16:1/18:1)+NH4	PG(34:2)+NH4	PG	(16:1/18:1)	(16:1)	(18:1)	0		C40 H79 O10 N1 P1	764.544	9.75821	0.841983	0.0620097	0.255356	0.00715941	1.36655e+08	1.38367e+08	1.38361e+08	1.90124e+08	1.87374e+08	1.89602e+08	1.42232e+08	1.70641e+08	1.28096e+08	1.40433e+08	1.27363e+08	1.33709e+08	1.40174e+08	1.47351e+08	1.59747e+08	2.15278e+08	1.70028e+08	1.67456e+08	1.46642e+08	2.18967e+08	1.6643e+08
594POS		PG(16:1/18:1)+NH4	PG(34:2)+NH4	PG	(16:1/18:1)	(16:1)	(18:1)	0		C40 H79 O10 N1 P1	764.544	9.97249	1.11663	0.423721	0.0580068	0.071147	1.2783e+07	1.4463e+07	1.45331e+07	1.38179e+07	1.19857e+07	9.18539e+06	1.18928e+07	7.45381e+06	6.15393e+06	1.18215e+07	1.05411e+07	1.14264e+07	1.42209e+07	1.01103e+07	9.42416e+06	1.26483e+07	2.18925e+07	1.21512e+07	2.33385e+07	2.78584e+07	2.64059e+07
595POS		PC(36:5p)+H	PC(36:5p)+H	PC	(36:5p)	(36:5p)	0	0		C44 H79 O7 N1 P1	764.559	10.6321	0.862467	0.0313958	0.202573	0.0863671	1.14499e+08	1.33562e+08	1.33487e+08	1.55709e+08	1.85501e+08	1.62499e+08	1.49363e+08	1.55374e+08	1.30872e+08	1.21074e+08	1.37862e+08	1.3725e+08	1.35587e+08	1.30953e+08	1.47406e+08	1.38123e+08	8.54364e+07	1.95655e+08	8.01591e+07	2.47407e+08	8.18891e+07
596POS	Y	PC(36:5p)+H	PC(36:5p)+H	PC	(36:5p)	(36:5p)	0	0		C44 H79 O7 N1 P1	764.559	11.1543	1.47017	0.000630301	1.41684	0.0324139	1.09211e+09	1.15579e+09	1.15583e+09	1.03147e+09	1.1628e+09	9.98881e+08	1.06509e+09	9.519e+08	9.2721e+08	1.41875e+09	1.3809e+09	1.68429e+09	1.74743e+09	1.51999e+09	1.27158e+09	9.2663e+08	8.21761e+08	1.02675e+09	7.17695e+08	1.11722e+09	8.01639e+08
597POS		PC(36:5p)+H	PC(36:5p)+H	PC	(36:5p)	(36:5p)	0	0		C44 H79 O7 N1 P1	764.559	10.2982	2.04293	0.0150764	0.236634	0.0598586	1.59799e+07	1.60329e+07	1.77247e+07	6.72093e+06	3.00296e+07	6.88352e+06	2.02523e+07	2.53077e+07	1.64455e+07	2.64247e+07	2.41586e+07	5.73496e+07	3.79321e+07	3.28536e+07	3.70958e+07	6.54051e+06	1.72293e+06	3.88624e+06	7.6594e+06	2.91612e+06	3.67629e+06
598POS		TG(16:1/14:0/14:1)+NH4	TG(44:2)+NH4	TG	(16:1/14:0/14:1)	(16:1)	(14:0)	(14:1)		C47 H90 O6 N1	764.676	19.1766	0.334834	2.0236e-05	0.436683	0.0238491	2.91808e+07	2.91877e+07	3.04066e+07	6.61656e+07	7.37082e+07	8.70518e+07	6.8245e+07	9.31112e+07	6.22031e+07	1.19783e+07	2.03262e+07	2.694e+07	1.99601e+07	3.70561e+07	3.45768e+07	8.4298e+07	4.67848e+07	4.35929e+07	4.19164e+07	5.36552e+07	4.08416e+07
599POS		PC(35:5)+H	PC(35:5)+H	PC	(35:5)	(35:5)	0	0		C43 H77 O8 N1 P1	766.538	11.8012	1.00755	0.957024	0.360886	0.0362545	4.3126e+09	4.04707e+09	4.31201e+09	5.05075e+09	5.69732e+09	5.22791e+09	5.09824e+09	2.69384e+09	5.0998e+09	2.54491e+09	5.12685e+09	5.13221e+09	5.20927e+09	4.92149e+09	6.15113e+09	3.32076e+09	2.99835e+09	6.02749e+09	2.65611e+09	5.66432e+09	2.97743e+09
600POS	Y	PC(35:5)+H	PC(35:5)+H	PC	(35:5)	(35:5)	0	0		C43 H77 O8 N1 P1	766.538	12.0441	1.50324	0.0234241	1.55954	0.0906142	1.5034e+09	1.27902e+09	1.50303e+09	1.71766e+09	1.75388e+09	1.63802e+09	1.61048e+09	8.68828e+08	1.54785e+09	1.17615e+09	2.41612e+09	2.45822e+09	2.51555e+09	2.2738e+09	2.89489e+09	9.85122e+08	8.94107e+08	2.11271e+09	7.86117e+08	1.819e+09	9.26848e+08
601POS		PC(33:2)+Na	PC(33:2)+Na	PC	(33:2)	(33:2)	0	0		C41 H78 O8 N1 P1 Na1	766.536	10.9489	0.699808	0.0837673	0.306597	0.0551863	2.22735e+08	2.44156e+08	2.2173e+08	2.01934e+08	2.10411e+08	2.08322e+08	1.81489e+08	1.99923e+08	7.63525e+07	1.52587e+08	1.46665e+08	3.95656e+07	1.55778e+08	1.11066e+08	1.49032e+08	1.89715e+08	1.97897e+08	1.62899e+08	2.02355e+08	3.37948e+08	3.3692e+08
602POS		PE(36:2)+Na	PE(36:2)+Na	PE	(18:0/18:2)	(18:0)	(18:2)	0		C41 H78 O8 N1 P1 Na1	766.536	12.7822	0.866792	0.411543	0.213196	0.147179	1.72302e+08	1.71902e+08	1.31667e+08	1.17419e+08	1.37729e+08	2.53326e+08	1.60488e+08	2.0124e+08	2.50591e+08	1.47641e+08	1.94618e+08	1.80799e+08	1.99518e+08	1.60478e+08	8.84394e+07	2.70818e+08	3.49793e+08	1.87623e+08	3.56004e+08	2.28241e+08	1.55004e+08
603POS		PG(16:0/18:1)+NH4	PG(34:1)+NH4	PG	(16:0/18:1)	(16:0)	(18:1)	0		C40 H81 O10 N1 P1	766.559	10.6879	1.62499	0.000208674	0.711453	0.293797	2.19126e+08	1.23207e+08	2.17008e+08	2.40156e+08	1.84124e+08	2.10228e+08	1.83959e+08	2.20139e+08	1.23655e+08	2.88124e+08	3.10687e+08	3.5812e+08	3.05974e+08	2.90659e+08	3.35099e+08	2.96569e+08	1.02383e+08	3.2068e+08	2.22485e+08	2.57468e+08	2.41552e+08
604POS		PC(36:4p)+H	PC(36:4p)+H	PC	(36:4p)	(36:4p)	0	0		C44 H81 O7 N1 P1	766.575	11.8664	0.958275	0.657732	0.398605	0.0347949	3.15914e+09	3.35988e+09	3.35502e+09	4.26439e+09	4.27347e+09	4.21849e+09	3.26109e+09	2.67453e+09	3.64456e+09	3.88717e+09	4.30952e+09	3.74298e+09	3.07269e+09	2.97861e+09	3.41354e+09	3.71049e+09	3.18577e+09	3.08839e+09	3.12809e+09	3.04681e+09	3.32283e+09
605POS	Y	PC(36:4p)+H	PC(36:4p)+H	PC	(36:4p)	(36:4p)	0	0		C44 H81 O7 N1 P1	766.575	11.3173	1.77975	5.83413e-06	2.01615	0.0109164	1.37001e+09	1.34402e+09	1.36949e+09	1.29443e+09	1.2938e+09	1.12038e+09	1.24119e+09	1.13352e+09	1.10367e+09	2.23999e+09	2.19948e+09	2.18737e+09	2.24189e+09	2.14638e+09	1.77594e+09	9.29347e+08	8.77063e+08	1.15287e+09	8.436e+08	1.00617e+09	8.51472e+08
606POS		PC(36:4p)+H	PC(36:4p)+H	PC	(36:4p)	(36:4p)	0	0		C44 H81 O7 N1 P1	766.575	11.0787	0.659264	0.230924	0.327163	0.0883045	1.99887e+08	1.93822e+08	2.28119e+08	2.8888e+08	4.4392e+08	2.52547e+08	2.01475e+08	9.97642e+07	8.07047e+07	2.12072e+08	7.89471e+07	2.02367e+08	1.0832e+08	1.64137e+08	1.35562e+08	1.96453e+08	1.55661e+08	1.77388e+08	1.28645e+08	1.80762e+08	1.34616e+08
607POS		TG(16:0/14:0/14:1)+NH4	TG(44:1)+NH4	TG	(16:0/14:0/14:1)	(16:0)	(14:0)	(14:1)		C47 H92 O6 N1	766.692	20.4857	0.644241	0.176816	0.217516	0.0196763	9.94562e+07	9.6162e+07	9.61224e+07	1.13243e+08	4.46669e+07	8.29291e+07	1.14837e+08	1.25217e+08	2.23388e+07	2.309e+07	8.49918e+07	4.9982e+07	2.39569e+07	7.04453e+07	7.17361e+07	1.01971e+08	1.02243e+08	1.01382e+08	9.03534e+07	3.98354e+07	1.26351e+08
608POS		PC(35:4)+H	PC(35:4)+H	PC	(35:4)	(35:4)	0	0		C43 H79 O8 N1 P1	768.554	10.8925	1.06004	0.548274	0.226701	0.0348328	2.45779e+08	2.3092e+08	2.45065e+08	3.19243e+08	2.65366e+08	3.46924e+08	2.28434e+08	2.60342e+08	2.03737e+08	2.49652e+08	3.13711e+08	2.84773e+08	3.19275e+08	2.42981e+08	3.11162e+08	2.69501e+08	4.5932e+08	3.11252e+08	3.62136e+08	2.37749e+08	2.56817e+08
609POS		PE(36:1)+Na	PE(36:1)+Na	PE	(18:0/18:1)	(18:0)	(18:1)	0		C41 H80 O8 N1 P1 Na1	768.551	13.757	0.840103	0.186599	0.478873	0.0266122	4.99055e+08	5.22574e+08	5.22994e+08	4.65586e+08	6.31222e+08	6.08241e+08	5.75659e+08	4.9871e+08	5.95486e+08	4.15496e+08	4.2985e+08	5.912e+08	6.04478e+08	5.46219e+08	2.48023e+08	2.46424e+08	7.12535e+08	7.27359e+08	6.47912e+08	4.88582e+08	6.92679e+08
610POS		PE(38:4)+H	PE(38:4)+H	PE	(38:4)	(38:4)	0	0		C43 H79 O8 N1 P1	768.554	12.194	1.12998	0.521726	0.410334	0.165171	4.43341e+08	5.98492e+08	6.01584e+08	1.76093e+08	9.33497e+08	7.87238e+08	9.62691e+08	1.07456e+09	8.52834e+08	8.05383e+08	8.39474e+08	1.30629e+09	9.00878e+08	8.21433e+08	7.35668e+08	1.03908e+09	1.01737e+09	1.03402e+09	9.18184e+08	8.71429e+08	8.96597e+08
611POS		PE(18:0/18:1)+Na	PE(36:1)+Na	PE	(18:0/18:1)	(18:0)	(18:1)	0		C41 H80 O8 N1 P1 Na1	768.551	13.241	1.1581	0.613105	0.232384	0.125851	2.58849e+08	3.25881e+08	3.23795e+08	2.30021e+08	1.73821e+08	1.59986e+08	2.60302e+08	1.91212e+08	2.36414e+08	1.5339e+08	4.91354e+08	1.49951e+08	1.64801e+08	1.40223e+08	3.49941e+08	1.80186e+08	1.48647e+08	4.98342e+08	1.8679e+08	2.0241e+08	1.67651e+08
612POS		PC(16:0p/18:0)+Na	PC(34:0p)+Na	PC	(16:0p/18:0)	(16:0p)	(18:0)	0		C42 H84 O7 N1 P1 Na1	768.588	13.0799	1.04115	0.730287	0.426068	0.0534802	1.02276e+09	9.3128e+08	1.02368e+09	6.28494e+08	1.05923e+09	1.01182e+09	1.04984e+09	1.04437e+09	1.09566e+09	1.07809e+09	8.2718e+08	1.07006e+09	1.38491e+09	9.92608e+08	7.78893e+08	8.95258e+08	6.4705e+08	8.62339e+08	1.23083e+09	9.8791e+08	1.22888e+09
613POS		PC(36:4e)+H	PC(36:4e)+H	PC	(36:4e)	(36:4e)	0	0		C44 H83 O7 N1 P1	768.59	12.6466	0.587069	0.244409	0.509921	0.0362292	2.94201e+08	2.76326e+08	2.76641e+08	2.84626e+08	1.79696e+08	3.7709e+08	1.04553e+09	2.69348e+08	3.28997e+08	1.57567e+08	2.45841e+08	2.65568e+08	2.74379e+08	2.70668e+08	2.45011e+08	2.40971e+08	1.3562e+08	2.81948e+08	2.14309e+08	2.63672e+08	2.92879e+08
614POS		TG(16:0/14:0/14:0)+NH4	TG(44:0)+NH4	TG	(16:0/14:0/14:0)	(16:0)	(14:0)	(14:0)		C47 H94 O6 N1	768.708	21.8157	1.82612	0.000266368	0.485659	0.0336836	9.13408e+07	8.61346e+07	9.13853e+07	5.88704e+07	9.14416e+07	8.99212e+07	5.73548e+07	7.97559e+07	5.87048e+07	1.15251e+08	1.07058e+08	1.4184e+08	1.22948e+08	1.5572e+08	1.5346e+08	1.21608e+08	6.02479e+07	7.93826e+07	6.18771e+07	1.07819e+08	7.80271e+07
615POS		PE(18:0/18:0)+Na	PE(36:0)+Na	PE	(18:0/18:0)	(18:0)	(18:0)	0		C41 H82 O8 N1 P1 Na1	770.567	13.14	1.6136	0.0427087	1.44399	0.0949821	1.20109e+09	1.21781e+09	1.02135e+09	1.36528e+09	2.17245e+09	5.44987e+08	8.42667e+08	1.13754e+09	1.35451e+09	1.86225e+09	2.22201e+09	2.25623e+09	9.80762e+08	1.95503e+09	2.6925e+09	5.75644e+08	1.28151e+09	2.4972e+09	1.08086e+09	1.34563e+09	1.57054e+09
616POS		PC(35:3)+H	PC(35:3)+H	PC	(35:3)	(35:3)	0	0		C43 H81 O8 N1 P1	770.569	11.3614	0.972201	0.950426	0.0536278	0.0376513	3.18455e+08	3.40171e+08	3.40161e+08	4.00865e+08	3.4731e+08	3.72022e+08	1.16655e+09	3.49008e+08	3.7687e+08	2.94453e+08	3.32593e+08	3.00929e+08	1.35446e+09	3.23885e+08	3.22551e+08	3.07747e+08	3.305e+08	3.05229e+08	3.16668e+08	3.53447e+08	3.37499e+08
617POS		PC(35:3)+H	PC(35:3)+H	PC	(35:3)	(35:3)	0	0		C43 H81 O8 N1 P1	770.569	13.4505	1.41249	0.00547648	0.943071	0.00697531	5.58569e+08	5.58513e+08	5.65316e+08	4.29286e+08	6.83977e+08	7.13725e+08	7.42964e+08	4.30485e+08	6.21217e+08	8.35463e+08	8.75942e+08	8.48441e+08	9.79634e+08	7.54648e+08	8.2143e+08	8.43974e+08	4.68925e+08	9.8405e+08	4.18116e+08	4.90748e+08	7.6208e+08
618POS		PC(35:3)+H	PC(35:3)+H	PC	(35:3)	(35:3)	0	0		C43 H81 O8 N1 P1	770.569	11.6159	1.27638	0.287782	0.296146	0.036154	2.04341e+08	1.9192e+08	1.922e+08	5.97282e+07	2.26356e+08	1.18025e+08	1.27596e+08	1.53591e+08	1.33238e+08	1.66644e+08	1.36275e+08	1.89932e+08	2.89376e+08	1.17411e+08	1.45124e+08	9.46274e+07	8.63301e+07	1.41077e+08	1.03354e+08	1.0818e+08	9.86379e+07
619POS		PE(38:3)+H	PE(38:3)+H	PE	(38:3)	(38:3)	0	0		C43 H81 O8 N1 P1	770.569	13.14	0.824086	0.273848	0.491764	0.039401	9.13195e+08	9.12965e+08	8.52154e+08	1.85696e+09	1.05942e+09	9.5171e+08	1.6577e+09	1.64328e+09	9.89906e+08	9.79915e+08	9.81756e+08	9.36068e+08	1.71555e+09	9.46036e+08	1.16437e+09	9.84485e+08	1.54403e+09	1.06475e+09	1.31693e+09	1.67241e+09	8.36955e+08
620POS		PC(36:2p)+H	PC(36:2p)+H	PC	(36:2p)	(36:2p)	0	0		C44 H85 O7 N1 P1	770.606	12.2204	1.03654	0.458883	0.476775	0.0322192	1.69393e+09	1.60187e+09	1.69548e+09	1.99105e+09	2.03826e+09	1.91294e+09	1.9301e+09	1.79632e+09	1.68646e+09	1.71177e+09	1.79194e+09	2.16295e+09	1.97069e+09	2.09598e+09	2.03669e+09	1.64815e+09	2.05518e+09	1.76793e+09	1.62596e+09	1.7295e+09	2.11335e+09
621POS		PC(36:2p)+H	PC(36:2p)+H	PC	(36:2p)	(36:2p)	0	0		C44 H85 O7 N1 P1	770.606	12.5219	1.1917	0.178275	1.20231	0.00457098	2.39456e+09	2.40444e+09	2.38259e+09	1.49076e+09	2.44327e+09	2.83717e+09	1.36344e+09	2.69684e+09	2.24703e+09	2.73133e+09	2.87728e+09	2.79579e+09	2.71311e+09	2.34605e+09	2.12209e+09	2.23994e+09	2.12629e+09	2.17433e+09	1.75489e+09	2.08838e+09	1.07457e+09
622POS	Y	PC(36:2p)+H	PC(36:2p)+H	PC	(36:2p)	(36:2p)	0	0		C44 H85 O7 N1 P1	770.606	12.8848	1.13018	0.0264286	1.45621	0.00747778	3.8009e+09	3.80139e+09	3.85059e+09	4.00699e+09	3.67469e+09	3.97998e+09	3.47912e+09	3.75382e+09	3.04093e+09	4.38834e+09	4.20817e+09	4.34438e+09	4.20571e+09	3.78233e+09	3.86221e+09	3.97641e+09	3.50512e+09	3.26577e+09	2.81843e+09	3.54757e+09	3.26109e+09
623POS		PC(34:0e)+Na	PC(34:0e)+Na	PC	(34:0e)	(34:0e)	0	0		C42 H86 O7 N1 P1 Na1	770.603	14.0155	1.24142	0.00629581	0.725185	0.013499	4.65929e+08	4.66033e+08	4.55171e+08	5.87704e+08	5.37346e+08	5.12564e+08	5.26354e+08	5.50542e+08	3.77857e+08	6.57032e+08	6.50622e+08	6.75975e+08	6.63386e+08	6.20612e+08	5.71297e+08	4.41088e+08	4.20495e+08	5.51245e+08	3.6832e+08	5.01056e+08	4.72742e+08
624POS		CerG1(d17:1/22:0)+H	CerG1(d39:1)+H	CerG1	(d17:1/22:0)	(d17:1)	(22:0)	0		C45 H88 O8 N1	770.65	14.3328	1.21689	0.0681202	0.211734	0.0158218	3.60861e+07	3.61056e+07	3.7094e+07	5.32976e+07	5.64814e+07	5.94722e+07	4.27088e+07	4.5299e+07	3.60921e+07	6.56499e+07	7.07055e+07	5.73672e+07	6.42894e+07	5.18757e+07	4.70887e+07	4.43161e+07	3.32123e+07	6.15919e+07	2.54204e+07	3.85873e+07	3.40052e+07
625POS		PC(36:9)+H	PC(36:9)+H	PC	(36:9)	(36:9)	0	0		C44 H71 O8 N1 P1	772.491	7.21037	0.42188	3.01167e-05	0.210182	0.047088	1.16372e+07	1.17061e+07	1.07468e+07	2.05318e+07	1.85996e+07	2.37998e+07	1.62664e+07	1.99151e+07	1.74936e+07	8.85226e+06	7.78837e+06	6.19008e+06	8.1359e+06	9.8671e+06	8.36021e+06	2.80959e+07	1.85001e+07	1.4652e+07	1.34309e+07	1.9476e+07	2.15859e+07
626POS		PC(35:2)+H	PC(35:2)+H	PC	(35:2)	(35:2)	0	0		C43 H83 O8 N1 P1	772.585	11.9819	0.954806	0.713038	2.05259	0.0189397	1.28938e+10	1.33197e+10	1.28904e+10	1.33265e+10	1.36833e+10	9.52618e+09	1.1599e+10	1.27824e+10	1.46968e+10	1.48671e+10	1.16681e+10	8.44101e+09	1.45975e+10	1.46065e+10	8.01659e+09	1.25638e+10	1.20179e+10	1.2794e+10	1.05873e+10	4.75802e+09	1.42538e+10
627POS		PC(35:2)+H	PC(35:2)+H	PC	(35:2)	(35:2)	0	0		C43 H83 O8 N1 P1	772.585	13.7553	0.944683	0.6013	0.346209	0.0811983	1.64913e+09	1.42601e+09	1.64545e+09	2.53199e+09	2.32022e+09	2.02287e+09	2.34407e+09	1.7181e+09	2.01228e+09	2.14712e+09	1.84001e+09	1.3259e+09	1.99682e+09	2.23732e+09	2.68604e+09	1.1611e+09	3.19419e+09	2.61534e+09	1.15921e+08	2.93996e+09	1.83427e+09
628POS		PC(36:2e)+H	PC(36:2e)+H	PC	(36:2e)	(36:2e)	0	0		C44 H87 O7 N1 P1	772.621	13.092	1.06127	0.340462	1.70123	0.0369464	1.32643e+10	1.415e+10	1.41519e+10	1.48624e+10	1.52034e+10	1.3709e+10	1.39419e+10	1.49939e+10	1.09043e+10	1.58445e+10	1.34972e+10	1.36342e+10	1.37297e+10	1.6601e+10	1.54317e+10	1.31759e+10	1.36682e+10	1.43381e+10	9.72255e+09	1.56055e+10	1.11444e+10
629POS		PC(36:2e)+H	PC(36:2e)+H	PC	(36:2e)	(36:2e)	0	0		C44 H87 O7 N1 P1	772.621	13.9326	1.13523	0.114804	1.44743	0.0188449	3.92381e+09	3.79769e+09	3.79924e+09	4.27136e+09	4.15155e+09	4.37465e+09	3.16551e+09	4.18487e+09	3.10095e+09	4.82591e+09	4.35427e+09	3.54545e+09	4.55634e+09	4.37611e+09	4.73468e+09	4.00044e+09	2.79332e+09	3.29887e+09	2.67626e+09	4.26614e+09	2.74557e+09
630POS		ChE(26:5)+NH4	ChE(26:5)+NH4	ChE	(26:5)	(26:5)	0	0		C53 H90 O2 N1	772.697	24.3056	0.984479	0.9678	0.0499727	0.136343	7.88688e+06	6.15275e+06	7.8674e+06	1.13179e+07	2.26177e+07	3.53318e+06	6.00371e+06	1.3317e+07	1.07709e+07	1.68176e+07	4.70655e+06	1.01691e+06	2.20066e+07	1.40734e+07	7.8908e+06	4.4399e+06	1.15824e+06	3.54534e+06	783936	3.62851e+06	2.8066e+06
631POS		PG(18:1/18:2)+H	PG(36:3)+H	PG	(18:1/18:2)	(18:1)	(18:2)	0		C42 H78 O10 N0 P1	773.533	10.0492	1.34235	0.328489	0.10761	0.105732	2.40803e+07	1.99764e+07	2.03474e+07	7.46841e+06	1.38806e+07	1.57996e+07	1.54638e+07	1.40324e+07	8.56665e+06	1.09768e+07	2.96317e+07	1.69431e+07	2.6414e+07	9.27537e+06	7.71937e+06	2.67865e+07	3.00438e+07	2.39782e+07	1.13239e+07	4.39522e+07	3.2211e+07
632POS		PC(36:8)+H	PC(36:8)+H	PC	(36:8)	(36:8)	0	0		C44 H73 O8 N1 P1	774.507	9.43349	0.993148	0.963782	0.0164951	0.0320392	1.03983e+07	1.0107e+07	1.07733e+07	1.67464e+07	2.02903e+07	1.73675e+07	1.33453e+07	1.61452e+07	1.13092e+07	2.20703e+07	1.2594e+07	1.31486e+07	1.97497e+07	9.6397e+06	1.73493e+07	8.69818e+06	1.08506e+07	9.81004e+06	7.61271e+06	1.34098e+07	6.71618e+06
633POS		PE(38:1)+H	PE(38:1)+H	PE	(38:1)	(38:1)	0	0		C43 H85 O8 N1 P1	774.601	14.9089	0.668932	0.309114	0.366842	0.0495099	2.46114e+08	2.46001e+08	2.25543e+08	7.74152e+07	4.04292e+08	4.392e+08	4.09272e+08	4.26287e+08	2.20443e+08	7.27944e+07	5.19169e+08	9.99655e+07	8.30639e+07	4.30474e+08	1.1695e+08	4.41355e+08	4.21126e+08	8.97007e+07	3.23808e+08	9.46516e+07	4.02931e+08
634POS		PC(35:1)+H	PC(35:1)+H	PC	(35:1)	(35:1)	0	0		C43 H85 O8 N1 P1	774.601	13.688	1.03359	0.795511	0.0965044	0.0149655	2.21749e+08	2.16103e+08	2.21855e+08	1.26505e+08	2.71269e+08	2.8249e+08	3.10356e+08	2.94994e+08	2.1947e+08	2.29811e+08	2.2146e+08	2.42951e+08	2.59266e+08	2.93787e+08	3.08361e+08	3.57538e+08	3.34208e+08	3.73606e+08	3.23301e+08	3.8362e+08	3.04492e+08
635POS		PC(35:1)+H	PC(35:1)+H	PC	(35:1)	(35:1)	0	0		C43 H85 O8 N1 P1	774.601	12.6954	1.00201	0.987345	0.531051	0.024189	7.30354e+09	7.6177e+09	7.61894e+09	8.06773e+09	6.204e+09	6.59542e+09	5.83481e+09	7.64808e+09	5.27022e+09	8.06525e+09	7.88044e+09	3.47365e+09	6.27589e+09	7.12999e+09	6.87463e+09	6.99058e+09	6.46978e+09	8.38272e+09	6.41017e+09	6.44885e+09	6.55558e+09
636POS		PC(36:1e)+H	PC(36:1e)+H	PC	(36:1e)	(36:1e)	0	0		C44 H89 O7 N1 P1	774.637	14.9746	1.25386	0.147951	0.359578	0.0428631	1.17727e+08	1.09195e+08	1.17721e+08	2.23458e+08	1.76112e+08	1.80151e+08	1.28697e+08	1.43488e+08	7.09985e+07	1.84645e+08	1.79236e+08	1.85217e+08	2.0056e+08	1.6215e+08	2.45381e+08	1.74135e+08	1.12239e+08	2.0068e+08	9.12965e+07	1.55631e+08	1.0624e+08
637POS	Y	PC(36:1e)+H	PC(36:1e)+H	PC	(36:1e)	(36:1e)	0	0		C44 H89 O7 N1 P1	774.637	14.0815	1.62543	0.000137766	3.64949	0.0268154	5.85641e+09	6.13163e+09	5.85439e+09	6.12503e+09	5.63592e+09	5.81859e+09	4.60921e+09	5.0626e+09	3.70358e+09	8.59479e+09	9.71636e+09	8.08995e+09	6.98623e+09	9.10349e+09	7.82439e+09	5.1458e+09	8.27118e+09	6.68093e+09	4.0345e+09	6.06501e+09	4.40543e+09
638POS		ChE(26:4)+NH4	ChE(26:4)+NH4	ChE	(26:4)	(26:4)	0	0		C53 H92 O2 N1	774.712	24.802	0.880023	0.556567	0.0146383	0.0119495	5.55968e+06	5.56014e+06	5.67578e+06	7.94554e+06	1.88556e+07	1.10064e+07	7.10326e+06	1.23844e+07	8.07258e+06	6.43859e+06	1.36494e+07	8.93277e+06	1.14543e+07	6.56349e+06	1.04866e+07	2.9537e+06	1.36475e+06	4.55835e+06	397977	2.16611e+06	2.04e+06
639POS		PG(18:1/18:1)+H	PG(36:2)+H	PG	(18:1/18:1)	(18:1)	(18:1)	0		C42 H80 O10 N0 P1	775.548	10.7778	1.24226	0.0446617	0.434788	0.0271356	2.24549e+08	2.35324e+08	2.2465e+08	2.71794e+08	2.34389e+08	2.7841e+08	2.19985e+08	1.93781e+08	1.96325e+08	2.70852e+08	2.97915e+08	2.29985e+08	2.54404e+08	3.18581e+08	3.60818e+08	3.54363e+08	2.37417e+08	3.82462e+08	2.76304e+08	3.81421e+08	2.81298e+08
640POS		PC(36:7)+H	PC(36:7)+H	PC	(36:7)	(36:7)	0	0		C44 H75 O8 N1 P1	776.522	8.81921	0.262324	0.00062133	0.605712	0.00889085	7.6366e+07	7.63458e+07	7.75377e+07	1.55706e+08	1.69401e+08	1.43562e+08	8.78727e+07	1.23457e+08	1.01378e+08	2.88292e+07	3.46949e+07	3.21983e+07	3.34623e+07	3.35243e+07	4.22652e+07	8.74328e+07	7.04321e+07	6.37397e+07	5.63516e+07	7.89035e+07	7.63505e+07
641POS		PC(36:7)+H	PC(36:7)+H	PC	(36:7)	(36:7)	0	0		C44 H75 O8 N1 P1	776.522	9.81729	0.427273	0.000577229	0.261938	0.0279411	2.26851e+07	2.16312e+07	2.16122e+07	4.14332e+07	3.76221e+07	3.65768e+07	2.49971e+07	2.90341e+07	2.55568e+07	1.55045e+07	6.72034e+06	6.29643e+06	1.75363e+07	2.06385e+07	1.67163e+07	2.34099e+07	2.36804e+07	2.2322e+07	1.50018e+07	2.53098e+07	1.96938e+07
642POS		PC(36:7)+H	PC(36:7)+H	PC	(36:7)	(36:7)	0	0		C44 H75 O8 N1 P1	776.522	9.01166	0.312882	0.000356014	0.206222	0.0453697	7.69656e+06	7.11552e+06	7.12839e+06	2.09029e+07	1.93602e+07	1.23768e+07	1.18784e+07	1.48787e+07	1.76213e+07	4.33973e+06	2.91053e+06	6.54506e+06	5.94762e+06	6.28256e+06	4.32986e+06	4.21135e+06	3.43148e+06	7.03766e+06	6.64833e+06	6.57964e+06	3.19103e+06
643POS		PE(18:1p/22:5)+H	PE(40:6p)+H	PE	(18:1p/22:5)	(18:1p)	(22:5)	0		C45 H79 O7 N1 P1	776.559	12.5199	1.13754	0.213096	0.354587	0.0185285	2.72594e+08	2.64079e+08	2.6398e+08	2.2412e+08	3.5937e+08	2.84245e+08	2.85697e+08	2.3041e+08	2.68473e+08	3.5265e+08	3.58121e+08	3.20548e+08	2.42008e+08	3.44934e+08	2.61308e+08	3.10751e+08	3.00996e+08	2.35695e+08	1.90039e+08	3.06049e+08	1.72261e+08
644POS		PE(18:1p/22:5)+H	PE(40:6p)+H	PE	(18:1p/22:5)	(18:1p)	(22:5)	0		C45 H79 O7 N1 P1	776.559	12.9196	2.66885	0.213877	3.3443	0.0236812	1.46781e+09	1.46778e+09	1.52884e+09	1.4908e+09	1.80885e+09	1.55627e+09	1.93465e+09	1.53638e+09	1.73269e+09	2.63215e+09	2.15224e+09	2.65689e+09	2.91333e+09	2.21117e+09	1.42819e+10	1.92879e+09	1.57527e+09	2.359e+09	1.34165e+09	1.67339e+09	1.55588e+09
645POS		PE(18:1p/22:5)+H	PE(40:6p)+H	PE	(18:1p/22:5)	(18:1p)	(22:5)	0		C45 H79 O7 N1 P1	776.559	12.2887	0.853362	0.0271167	0.621503	0.017981	8.72077e+08	8.99859e+08	8.99767e+08	1.07658e+09	1.04382e+09	1.1226e+09	1.14875e+09	1.01769e+09	1.07032e+09	9.06366e+08	8.95096e+08	9.60824e+08	1.06714e+09	1.00344e+09	6.96718e+08	1.09755e+09	9.34901e+08	9.79383e+08	8.76121e+08	9.09233e+08	9.60765e+08
646POS		PC(35:0)+H	PC(35:0)+H	PC	(35:0)	(35:0)	0	0		C43 H87 O8 N1 P1	776.616	13.6226	1.03047	0.772001	0.375297	0.00548114	5.35491e+08	5.35467e+08	5.30411e+08	6.28227e+08	6.43954e+08	6.70568e+08	4.88296e+08	5.71792e+08	4.32714e+08	6.86435e+08	6.59643e+08	4.11061e+08	6.58191e+08	6.1773e+08	5.0717e+08	6.42506e+08	5.41616e+08	6.68051e+08	4.11278e+08	6.35567e+08	5.50709e+08
647POS		PC(36:0e)+H	PC(36:0e)+H	PC	(36:0e)	(36:0e)	0	0		C44 H91 O7 N1 P1	776.653	15.2213	0.965817	0.773909	0.133239	0.017723	5.23589e+08	5.23861e+08	5.07812e+08	8.51461e+08	8.70725e+08	8.87347e+08	6.23339e+08	7.33473e+08	5.24666e+08	8.46757e+08	5.25618e+08	8.8529e+08	8.1766e+08	5.67251e+08	6.94917e+08	7.09778e+08	5.26316e+08	7.14643e+08	2.97547e+08	6.32363e+08	5.06428e+08
648POS		PC(34:3)+Na	PC(34:3)+Na	PC	(34:3)	(34:3)	0	0		C42 H78 O8 N1 P1 Na1	778.536	10.7674	0.695135	0.143753	0.234196	0.292671	9.3181e+07	9.2341e+07	5.25411e+07	1.03623e+08	1.81698e+08	1.86877e+08	9.089e+07	1.64232e+08	5.96865e+07	1.11125e+08	1.19454e+08	9.33679e+07	4.51333e+07	7.47686e+07	1.03227e+08	1.9388e+07	7.45324e+07	1.20065e+08	9.83791e+07	6.14591e+07	8.98167e+07
649POS		PC(34:3)+Na	PC(34:3)+Na	PC	(34:3)	(34:3)	0	0		C42 H78 O8 N1 P1 Na1	778.536	10.6417	0.860203	0.199764	0.243292	0.0833793	2.68316e+08	2.31247e+08	2.68086e+08	2.1452e+08	2.03293e+08	3.4701e+08	2.62547e+08	2.0767e+08	2.71673e+08	2.33288e+08	2.09989e+08	2.31756e+08	2.11876e+08	2.38649e+08	1.70521e+08	2.2652e+08	1.96114e+08	2.05404e+08	1.7947e+08	2.6071e+08	2.4383e+08
650POS		PC(36:6)+H	PC(36:6)+H	PC	(16:1/20:5)	(16:1)	(20:5)	0		C44 H77 O8 N1 P1	778.538	9.95433	0.738973	0.0704975	1.00832	0.00695219	1.01198e+09	9.99933e+08	9.99852e+08	1.79495e+09	1.99375e+09	1.45614e+09	1.15722e+09	1.5845e+09	9.91418e+08	1.06264e+09	9.93834e+08	9.33265e+08	9.95762e+08	9.90041e+08	1.65895e+09	1.02635e+09	8.78851e+08	1.13379e+09	2.7933e+08	9.9612e+08	7.9026e+08
651POS		PC(36:6)+H	PC(36:6)+H	PC	(16:1/20:5)	(16:1)	(20:5)	0		C44 H77 O8 N1 P1	778.538	9.61083	0.756699	0.0998804	0.751546	0.00802675	5.96781e+08	5.88516e+08	5.88605e+08	1.01781e+09	1.09511e+09	8.39959e+08	6.29069e+08	8.64034e+08	5.62279e+08	7.83427e+08	6.59051e+08	6.60422e+08	6.93562e+08	7.09406e+08	2.83882e+08	7.14237e+08	5.66663e+08	6.95388e+08	1.66837e+08	7.12622e+08	5.22522e+08
652POS		PC(36:6)+H	PC(36:6)+H	PC	(36:6)	(36:6)	0	0		C44 H77 O8 N1 P1	778.538	10.8958	1.12853	0.470326	0.0673738	0.0212395	2.26276e+07	2.26732e+07	2.34931e+07	7.84778e+06	7.8249e+06	5.52827e+06	7.07256e+06	6.8082e+06	6.30966e+06	6.54389e+06	1.13097e+07	9.07818e+06	7.94883e+06	8.48027e+06	3.35032e+06	7.70703e+06	6.94469e+06	2.04599e+07	5.61292e+06	1.6597e+07	1.58935e+07
653POS		PE(18:0p/22:5)+H	PE(40:5p)+H	PE	(18:0p/22:5)	(18:0p)	(22:5)	0		C45 H81 O7 N1 P1	778.575	13.0335	1.73571	0.342825	1.4495	0.0378148	7.06833e+08	7.53442e+08	7.0551e+08	7.41066e+08	7.14034e+08	7.36614e+08	6.72547e+08	4.69947e+08	9.35696e+08	7.11899e+08	7.23487e+08	3.59355e+08	1.24921e+09	7.1303e+08	3.65433e+09	6.84543e+08	7.1948e+08	3.70504e+08	6.86709e+08	9.84454e+08	9.4073e+08
654POS		PE(18:0p/22:5)+H	PE(40:5p)+H	PE	(18:0p/22:5)	(18:0p)	(22:5)	0		C45 H81 O7 N1 P1	778.575	13.5156	0.988279	0.956082	0.0850742	0.24764	1.07636e+08	1.72307e+08	1.72278e+08	2.21819e+08	2.89121e+08	2.26259e+08	3.61933e+08	2.69259e+08	1.01856e+08	4.03491e+08	1.72621e+08	2.81065e+08	2.3408e+08	1.74868e+08	1.8689e+08	2.52544e+08	2.75065e+08	1.14817e+08	1.95723e+08	1.27088e+08	2.87533e+08
655POS		DG(28:1/18:1)+NH4	DG(46:2)+NH4	DG	(28:1/18:1)	(28:1)	(18:1)	0		C49 H96 O5 N1	778.728	21.553	0.684982	0.11614	0.0794374	0.115804	9.11998e+06	7.50032e+06	7.51268e+06	6.01425e+06	1.20585e+07	8.95172e+06	1.14012e+07	6.33357e+06	5.49441e+06	4.66109e+06	5.64203e+06	6.11824e+06	5.6414e+06	2.48011e+06	9.88e+06	1.25865e+07	7.91764e+06	8.72141e+06	4.46746e+06	1.77641e+07	1.43724e+07
656POS		ChE(26:2)+NH4	ChE(26:2)+NH4	ChE	(26:2)	(26:2)	0	0		C53 H96 O2 N1	778.744	26.083	0.892128	0.568027	0.0153108	0.015575	4.64581e+06	4.64614e+06	4.77245e+06	7.3077e+06	1.64062e+07	1.04698e+07	9.17433e+06	8.72427e+06	5.70628e+06	4.28757e+06	1.00636e+07	9.5054e+06	8.91038e+06	9.43313e+06	9.35467e+06	2.90481e+06	1.03637e+06	4.46054e+06	524137	934992	619812
657POS	Y	PC(36:5)+H	PC(36:5)+H	PC	(16:0/20:5)	(16:0)	(20:5)	0		C44 H79 O8 N1 P1	780.554	10.6351	1.6095	0.000487868	3.44579	0.0223341	5.00382e+09	5.00831e+09	4.81492e+09	5.44191e+09	5.35116e+09	5.15018e+09	4.46456e+09	4.92938e+09	2.91606e+09	5.95554e+09	7.91193e+09	8.24882e+09	8.6954e+09	6.80159e+09	7.86043e+09	3.43305e+09	2.89881e+09	5.39499e+09	3.40997e+09	4.83326e+09	4.29626e+09
658POS	Y	PC(36:5)+H	PC(36:5)+H	PC	(16:1/20:4)	(16:1)	(20:4)	0		C44 H79 O8 N1 P1	780.554	10.3611	0.716921	0.00983129	2.31755	0.0255871	5.09195e+09	5.09645e+09	4.87176e+09	7.986e+09	8.29998e+09	7.69833e+09	6.60383e+09	7.40044e+09	4.80397e+09	3.81171e+09	5.5279e+09	5.32829e+09	5.26489e+09	5.16516e+09	5.58092e+09	4.27764e+09	3.53683e+09	5.44503e+09	4.60877e+09	5.83835e+09	5.44045e+09
659POS		PC(34:2)+Na	PC(34:2)+Na	PC	(34:2)	(34:2)	0	0		C42 H80 O8 N1 P1 Na1	780.551	11.5613	0.951542	0.678357	0.351312	0.0167662	7.26319e+08	7.4773e+08	7.47923e+08	4.95243e+08	5.87758e+08	5.31804e+08	6.06915e+08	6.74548e+08	6.78867e+08	6.94375e+08	3.75229e+08	6.53367e+08	6.56323e+08	6.38134e+08	3.84463e+08	3.61643e+08	5.54568e+08	6.36803e+08	5.28143e+08	4.63347e+08	6.61572e+08
660POS		PC(36:5)+H	PC(36:5)+H	PC	(36:5)	(36:5)	0	0		C44 H79 O8 N1 P1	780.554	12.079	0.777514	0.00394964	0.221932	0.0552	7.37278e+07	6.68816e+07	7.3695e+07	8.92573e+07	7.9717e+07	8.85655e+07	9.65382e+07	8.8209e+07	8.09917e+07	8.23938e+07	6.65695e+07	5.64048e+07	7.76791e+07	6.47766e+07	5.90325e+07	7.13386e+07	1.01212e+08	8.20965e+07	1.06203e+08	9.69552e+07	8.67096e+07
661POS		PC(16:0/20:5)+H	PC(36:5)+H	PC	(16:0/20:5)	(16:0)	(20:5)	0		C44 H79 O8 N1 P1	780.554	12.487	0.88478	0.55417	0.0838686	0.041006	1.15096e+08	1.15225e+08	1.23537e+08	8.50491e+07	1.01358e+08	7.98644e+07	1.359e+08	1.22627e+08	6.24605e+07	6.61049e+07	5.76603e+07	1.29741e+08	5.40153e+07	1.32422e+08	7.9652e+07	1.20045e+08	7.99784e+07	7.65284e+07	1.2226e+08	1.02124e+08	1.52271e+08
662POS		PC(36:5)+H	PC(36:5)+H	PC	(36:5)	(36:5)	0	0		C44 H79 O8 N1 P1	780.554	11.5812	1.31874	0.465179	0.472374	0.0536108	5.38551e+08	5.38666e+08	4.90097e+08	4.38179e+08	2.47078e+08	1.95936e+08	2.61632e+08	2.47001e+08	3.99208e+08	2.46353e+08	9.06171e+08	2.96464e+08	5.32374e+08	2.30597e+08	1.47302e+08	1.83383e+08	2.67658e+08	8.05024e+07	2.52678e+08	1.66892e+08	3.16553e+08
663POS		PE(40:5e)+H	PE(40:5e)+H	PE	(40:5e)	(40:5e)	0	0		C45 H83 O7 N1 P1	780.59	13.4324	1.16806	0.1535	0.335541	0.00756584	1.89776e+08	1.92661e+08	1.91422e+08	2.26219e+08	2.45503e+08	1.99872e+08	1.18808e+08	2.03729e+08	1.88761e+08	1.96214e+08	2.21024e+08	2.29376e+08	2.8139e+08	2.19338e+08	2.3435e+08	1.36834e+08	1.91144e+08	2.2479e+08	1.53112e+08	1.91461e+08	1.79714e+08
664POS		PE(20:0p/20:4)+H	PE(40:4p)+H	PE	(20:0p/20:4)	(20:0p)	(20:4)	0		C45 H83 O7 N1 P1	780.59	14.3539	1.27003	0.194935	0.425148	0.181367	9.64859e+07	1.35068e+08	1.34575e+08	1.39661e+08	1.51718e+08	2.35599e+08	1.97889e+08	2.39045e+08	1.82392e+08	2.30153e+08	1.6204e+08	2.37123e+08	2.47257e+08	1.90166e+08	3.89098e+08	2.10078e+08	1.51216e+08	2.51629e+08	1.4964e+08	1.60769e+08	1.64275e+08
665POS		PE(18:0p/22:4)+H	PE(40:4p)+H	PE	(18:0p/22:4)	(18:0p)	(22:4)	0		C45 H83 O7 N1 P1	780.59	13.7752	0.889838	0.488631	0.256926	0.0756661	1.63072e+08	1.86713e+08	1.86259e+08	3.30443e+08	2.32864e+08	3.34726e+08	3.26725e+08	3.46942e+08	2.67596e+08	2.90401e+08	2.07695e+08	1.10861e+08	2.99045e+08	3.12617e+08	4.16054e+08	3.34098e+08	5.86213e+08	3.55302e+08	2.41324e+08	3.30108e+08	2.83768e+08
666POS		PE(18:0p/22:4)+H	PE(40:4p)+H	PE	(18:0p/22:4)	(18:0p)	(22:4)	0		C45 H83 O7 N1 P1	780.59	14.0693	2.15215	0.402848	1.25013	0.0285865	1.81815e+08	1.72726e+08	1.81303e+08	2.97482e+08	3.28891e+08	2.69945e+08	2.48411e+08	2.7989e+08	2.45231e+08	2.39411e+08	1.97923e+08	2.80817e+08	2.74773e+08	2.48723e+08	2.35213e+09	2.85981e+08	7.94473e+07	3.18134e+08	1.33016e+08	1.85532e+08	1.82527e+08
667POS		TG(15:0/14:0/16:1)+NH4	TG(45:1)+NH4	TG	(15:0/14:0/16:1)	(15:0)	(14:0)	(16:1)		C48 H94 O6 N1	780.708	20.964	0.651238	0.101285	0.0408354	0.0430356	2.70375e+06	2.90068e+06	2.68667e+06	1.28434e+06	2.37168e+06	2.84818e+06	1.33033e+06	3.21092e+06	2.29451e+06	1.00237e+06	1.07097e+06	1.14844e+06	1.10966e+06	2.82681e+06	1.52925e+06	3.05074e+06	875320	2.33869e+06	2.29038e+06	1.48485e+06	1.18201e+06
668POS		ChE(26:1)+NH4	ChE(26:1)+NH4	ChE	(26:1)	(26:1)	0	0		C53 H98 O2 N1	780.759	26.625	1.0679	0.842076	0.0435781	0.0267332	1.54711e+07	1.47528e+07	1.54435e+07	1.04674e+07	2.2038e+07	4.44138e+07	1.15604e+07	1.18744e+07	9.71156e+06	8.58064e+06	2.39408e+07	2.22355e+07	2.17839e+07	1.78021e+07	2.31957e+07	2.49929e+06	1.256e+06	5.07747e+06	1.74225e+06	3.83687e+06	1.55518e+06
669POS		PI(30:1)+H	PI(30:1)+H	PI	(30:1)	(30:1)	0	0		C39 H74 O13 N0 P1	781.486	9.01722	0.270817	0.00135461	0.208818	0.0497471	5.52371e+06	6.02587e+06	5.54677e+06	2.24665e+07	1.18585e+07	1.27695e+07	2.25015e+07	1.52432e+07	1.48909e+07	3.66701e+06	5.18969e+06	5.30902e+06	4.50839e+06	4.3312e+06	4.00332e+06	8.99126e+06	1.59447e+07	1.49989e+07	1.13655e+07	8.04778e+06	1.32269e+07
670POS		PC(36:4)+H	PC(36:4)+H	PC	(36:4)	(36:4)	0	0		C44 H81 O8 N1 P1	782.569	12.9947	0.616636	0.202311	0.201501	0.0864404	3.04154e+07	3.06483e+07	2.61824e+07	5.3765e+07	2.23048e+07	5.12827e+07	5.84836e+07	4.41367e+07	1.34075e+08	5.01994e+07	4.67688e+07	4.28837e+07	3.31538e+07	2.36314e+07	2.78479e+07	2.77734e+07	4.66212e+07	3.49891e+07	4.21737e+07	2.76983e+07	4.0799e+07
671POS		PC(36:4)+H	PC(36:4)+H	PC	(36:4)	(36:4)	0	0		C44 H81 O8 N1 P1	782.569	11.4017	1.72951	0.0771713	3.03347	0.00281237	2.77709e+09	2.7636e+09	2.77712e+09	2.80182e+09	3.97935e+09	3.65293e+09	2.68573e+09	3.55514e+09	2.63073e+09	3.8101e+09	5.21646e+09	4.45982e+09	5.38282e+09	3.85278e+09	1.06673e+10	2.47784e+09	2.92498e+09	3.90951e+09	2.27662e+09	3.24303e+09	3.17663e+09
672POS		PC(36:4)+H	PC(36:4)+H	PC	(36:4)	(36:4)	0	0		C44 H81 O8 N1 P1	782.569	12.3735	0.862219	0.291781	0.268608	0.115454	3.15133e+08	3.20629e+08	3.8581e+08	2.72718e+08	2.59938e+08	2.74092e+08	4.37433e+08	2.9764e+08	3.51054e+08	2.95603e+08	3.21052e+08	3.24118e+08	2.15409e+08	3.13703e+08	1.62188e+08	2.35395e+08	2.59847e+08	3.05745e+08	3.00635e+08	2.43751e+08	1.97575e+08
673POS		PC(36:4)+H	PC(36:4)+H	PC	(36:4)	(36:4)	0	0		C44 H81 O8 N1 P1	782.569	11.0978	0.963601	0.845893	0.333639	0.00598654	1.51307e+09	1.51304e+09	1.49742e+09	1.38042e+09	2.35319e+09	2.14744e+09	2.3685e+09	2.23763e+09	1.54411e+09	2.65501e+09	2.57194e+09	2.56614e+09	7.93019e+08	1.62546e+09	1.3818e+09	8.51642e+08	2.04008e+09	2.23148e+09	1.12299e+09	2.36067e+09	2.07891e+09
674POS		PC(36:4)+H	PC(36:4)+H	PC	(36:4)	(36:4)	0	0		C44 H81 O8 N1 P1	782.569	10.9372	0.853841	0.204282	1.03637	0.0145626	4.82763e+09	4.70765e+09	4.70811e+09	8.6861e+09	6.62072e+09	6.32263e+09	6.77513e+09	5.00065e+09	4.67558e+09	5.6373e+09	5.66096e+09	4.35342e+09	6.27472e+09	4.55425e+09	6.0343e+09	5.33982e+09	2.64853e+09	5.29438e+09	4.07164e+09	5.37851e+09	5.6098e+09
675POS		PE(18:1p/22:2)+H	PE(40:3p)+H	PE	(18:1p/22:2)	(18:1p)	(22:2)	0		C45 H85 O7 N1 P1	782.606	14.5745	1.56406	0.301145	0.330164	0.0026815	5.26709e+07	5.29458e+07	5.275e+07	5.8268e+07	6.82764e+07	7.50232e+07	2.47791e+07	6.07947e+07	5.24244e+07	1.15793e+08	2.66689e+07	6.9895e+07	8.63791e+07	2.76722e+07	2.04694e+08	7.80841e+07	6.78662e+07	9.20185e+07	6.2504e+07	2.90072e+07	6.19422e+07
676POS		PC(37:3p)+H	PC(37:3p)+H	PC	(37:3p)	(37:3p)	0	0		C45 H85 O7 N1 P1	782.606	12.6241	0.967666	0.88953	0.0882325	0.069457	1.16762e+08	1.15894e+08	1.30887e+08	1.30909e+08	2.35935e+08	1.0529e+08	1.01876e+08	2.99331e+08	2.24821e+08	2.08535e+08	2.39322e+08	2.42269e+08	1.24742e+08	1.06603e+08	1.41183e+08	8.52701e+07	8.56341e+07	2.33924e+08	9.2358e+07	9.36873e+07	1.39875e+08
677POS		PC(35:0p)+Na	PC(35:0p)+Na	PC	(35:0p)	(35:0p)	0	0		C43 H86 O7 N1 P1 Na1	782.603	13.643	0.82518	0.254452	0.111143	0.00595514	7.03406e+07	7.10738e+07	7.10685e+07	7.28278e+07	7.56972e+07	7.34271e+07	7.03014e+07	7.32002e+07	5.40575e+07	3.58096e+07	7.27735e+07	7.88987e+07	2.35328e+07	6.98527e+07	6.53052e+07	4.08996e+07	5.66601e+07	1.69363e+07	4.4806e+07	1.68304e+07	1.64475e+07
678POS		PE(18:0p/22:3)+H	PE(40:3p)+H	PE	(18:0p/22:3)	(18:0p)	(22:3)	0		C45 H85 O7 N1 P1	782.606	14.9054	1.01882	0.932153	0.119905	0.0346921	2.82298e+07	2.84803e+07	3.00798e+07	5.19711e+07	5.93943e+07	6.10865e+07	2.01211e+07	5.2888e+07	3.64225e+07	3.2077e+07	6.56799e+07	7.03158e+07	3.33635e+07	5.86162e+07	2.71364e+07	4.22938e+07	4.85082e+07	2.92825e+07	1.96576e+07	2.15684e+07	2.38378e+07
679POS		CerG1(d18:1/22:1)+H	CerG1(d40:2)+H	CerG1	(d18:1/22:1)	(d18:1)	(22:1)	0		C46 H88 O8 N1	782.65	13.8052	1.28833	0.0274058	0.556555	0.0277761	3.15703e+08	3.00851e+08	3.15904e+08	3.3064e+08	3.62873e+08	3.63455e+08	2.60959e+08	3.14924e+08	2.45906e+08	2.99942e+08	3.8769e+08	3.76785e+08	4.05212e+08	4.98581e+08	4.52246e+08	4.60823e+08	3.6986e+08	4.88893e+08	3.14522e+08	4.54912e+08	3.94319e+08
680POS		CerG1(d18:1/22:1)+H	CerG1(d40:2)+H	CerG1	(d18:1/22:1)	(d18:1)	(22:1)	0		C46 H88 O8 N1	782.65	14.629	4.25595	0.402944	0.808966	0.0193109	1.29505e+07	1.29493e+07	1.3388e+07	4.95735e+07	5.31565e+07	3.75195e+07	3.26917e+07	4.50287e+07	2.87924e+07	2.54337e+07	2.55667e+07	2.95889e+07	3.26874e+07	2.90413e+07	9.07891e+08	9.83481e+06	2.67672e+07	6.77382e+06	2.30075e+07	7.9633e+06	5.60234e+06
681POS		TG(16:0e/14:0/16:0)+NH4	TG(46:0e)+NH4	TG	(16:0e/14:0/16:0)	(16:0e)	(14:0)	(16:0)		C49 H100 O5 N1	782.76	23.9485	2.03752	0.000607422	0.486445	0.0268045	7.06739e+07	6.74721e+07	7.07346e+07	5.46824e+07	9.80911e+07	6.73158e+07	4.95234e+07	5.06182e+07	3.85756e+07	8.75178e+07	1.09333e+08	1.26976e+08	1.24458e+08	1.56074e+08	1.26717e+08	7.54537e+07	2.81229e+07	4.38032e+07	2.89348e+07	5.98669e+07	4.55514e+07
682POS		TG(16:0e/14:0/16:0)+NH4	TG(46:0e)+NH4	TG	(16:0e/14:0/16:0)	(16:0e)	(14:0)	(16:0)		C49 H100 O5 N1	782.76	23.6508	1.01237	0.96428	0.0522378	0.104599	5.52689e+06	5.50843e+06	4.57508e+06	6.2015e+06	1.18492e+07	1.00119e+07	3.35069e+06	5.53949e+06	6.14818e+06	8.11231e+06	4.00718e+06	4.12284e+06	9.47249e+06	1.29121e+07	5.00714e+06	9.50869e+06	4.72637e+06	5.11087e+06	4.25599e+06	7.74971e+06	6.34297e+06
683POS		PG(14:0/22:6)+NH4	PG(36:6)+NH4	PG	(14:0/22:6)	(14:0)	(22:6)	0		C42 H75 O10 N1 P1	784.512	8.18933	1.20882	0.109022	0.103809	0.0336556	1.10041e+07	1.04464e+07	1.03401e+07	1.2348e+07	1.75968e+07	1.66704e+07	9.84405e+06	1.21722e+07	9.76114e+06	1.75743e+07	1.59842e+07	1.42922e+07	1.70745e+07	1.47211e+07	1.51159e+07	1.08515e+07	1.01911e+07	1.2455e+07	7.45483e+06	8.13642e+06	7.81048e+06
684POS		PC(34:0)+Na	PC(34:0)+Na	PC	(34:0)	(34:0)	0	0		C42 H84 O8 N1 P1 Na1	784.583	13.2702	0.483601	0.335024	0.319199	0.0266484	5.91991e+07	6.17628e+07	5.88309e+07	6.46942e+07	9.42187e+07	4.57688e+07	4.60269e+08	6.58006e+07	8.11225e+07	4.14903e+07	6.93906e+07	7.83149e+07	5.13647e+07	6.84758e+07	8.35865e+07	5.93099e+07	6.32803e+07	7.54796e+07	3.61708e+07	7.40981e+07	4.77697e+07
685POS	Y	PC(36:3)+H	PC(36:3)+H	PC	(36:3)	(36:3)	0	0		C44 H83 O8 N1 P1	784.585	12.1494	1.1298	0.0270426	1.06619	0.0163291	1.75843e+09	1.70935e+09	1.70989e+09	2.145e+09	1.96258e+09	1.9833e+09	1.62214e+09	1.95459e+09	1.71214e+09	2.28338e+09	2.20635e+09	2.18982e+09	1.98561e+09	2.16212e+09	2.02957e+09	1.71445e+09	1.60421e+09	1.92323e+09	1.45655e+09	1.90067e+09	1.78215e+09
686POS		PC(36:3)+H	PC(36:3)+H	PC	(36:3)	(36:3)	0	0		C44 H83 O8 N1 P1	784.585	11.6642	1.0716	0.541886	2.3519	0.0729211	3.23249e+10	3.67813e+10	3.67847e+10	4.16091e+10	3.74926e+10	3.53709e+10	4.95454e+10	3.25383e+10	4.29146e+10	3.87162e+10	4.47477e+10	4.89158e+10	4.92126e+10	2.59498e+10	4.90747e+10	4.47597e+10	5.7746e+10	4.45187e+10	5.27033e+10	4.20352e+10	3.9682e+10
687POS		PC(37:2p)+H	PC(37:2p)+H	PC	(37:2p)	(37:2p)	0	0		C45 H87 O7 N1 P1	784.621	13.1832	0.782734	0.303369	0.255338	0.00389695	1.70863e+08	1.69716e+08	1.69713e+08	1.82302e+08	9.96653e+07	2.45515e+08	1.05665e+08	1.82896e+08	3.28498e+08	1.52061e+08	1.62398e+08	1.23232e+08	1.7866e+08	1.5888e+08	1.2064e+08	1.99028e+08	8.52986e+07	1.19988e+08	1.03328e+08	1.7756e+08	7.51259e+07
688POS		PE(18:1p/22:1)+H	PE(40:2p)+H	PE	(18:1p/22:1)	(18:1p)	(22:1)	0		C45 H87 O7 N1 P1	784.621	15.6122	1.5013	0.0754676	0.36669	0.0917873	7.29418e+07	8.57562e+07	8.60635e+07	8.92298e+07	1.09005e+08	1.08381e+08	9.71154e+07	8.70544e+07	8.58811e+07	1.18429e+08	1.09504e+08	8.5845e+07	1.39685e+08	1.84747e+08	2.27538e+08	8.9874e+07	7.95723e+07	1.70589e+08	4.9584e+07	6.99889e+07	7.47226e+07
689POS		PC(37:2p)+H	PC(37:2p)+H	PC	(37:2p)	(37:2p)	0	0		C45 H87 O7 N1 P1	784.621	12.828	0.852521	0.418363	0.0983678	0.0061257	9.5012e+07	9.50025e+07	9.60188e+07	6.85074e+07	9.7869e+07	5.0718e+07	8.9624e+07	4.72896e+07	8.50107e+07	8.4704e+07	5.40634e+07	3.70501e+07	9.56486e+07	4.34664e+07	5.93399e+07	7.73095e+07	8.52576e+07	5.45765e+07	6.07219e+07	3.5939e+07	5.91128e+07
690POS	Y	CerG1(d18:1/22:0)+H	CerG1(d40:1)+H	CerG1	(d18:1/22:0)	(d18:1)	(22:0)	0		C46 H90 O8 N1	784.666	14.9529	1.52246	0.00115213	1.61688	0.0345582	9.46782e+08	9.46708e+08	1.00457e+09	1.133e+09	1.38075e+09	1.35731e+09	8.80035e+08	1.18026e+09	8.45006e+08	1.75568e+09	1.75307e+09	1.68105e+09	1.68486e+09	1.65902e+09	1.78302e+09	1.22549e+09	1.15456e+09	1.29802e+09	7.73584e+08	1.17466e+09	1.10284e+09
691POS		CerG1(d18:0/22:1)+H	CerG1(d40:1)+H	CerG1	(d18:0/22:1)	(d18:0)	(22:1)	0		C46 H90 O8 N1	784.666	14.1808	1.45901	0.00192402	0.471429	0.00446454	1.7244e+08	1.71627e+08	1.70909e+08	1.32037e+08	1.56023e+08	1.3928e+08	1.00799e+08	1.29374e+08	1.00046e+08	1.60225e+08	1.70633e+08	1.85188e+08	1.61296e+08	2.24603e+08	2.03342e+08	4.6662e+08	4.07489e+08	2.96322e+08	2.79045e+08	4.67412e+08	3.59433e+08
692POS		SM(d40:2)+H	SM(d40:2)+H	SM	(d40:2)	(d40:2)	0	0		C45 H90 O6 N2 P1	785.653	13.327	0.793242	0.0733625	0.882678	0.00977234	1.5082e+09	1.48287e+09	1.5083e+09	2.09233e+09	1.87128e+09	1.85683e+09	1.56034e+09	1.01443e+09	1.62462e+09	1.33543e+09	1.38195e+09	1.29092e+09	1.18407e+09	1.44922e+09	1.30656e+09	9.7019e+08	8.04459e+08	9.28661e+08	6.82291e+08	1.889e+09	1.75281e+09
693POS		SM(d40:2)+H	SM(d40:2)+H	SM	(d40:2)	(d40:2)	0	0		C45 H90 O6 N2 P1	785.653	13.5041	0.768063	0.2179	0.45631	0.114169	5.50493e+08	6.74867e+08	6.76867e+08	1.10725e+09	1.101e+09	1.01245e+09	8.33944e+08	1.4451e+09	3.41342e+08	8.87692e+08	7.98103e+08	7.75794e+08	8.46133e+08	3.87944e+08	7.90657e+08	4.05442e+08	1.09492e+09	1.56781e+09	8.88163e+08	8.42848e+08	4.72e+08
694POS		PS(36:3)+H	PS(36:3)+H	PS	(36:3)	(36:3)	0	0		C42 H77 O10 N1 P1	786.528	10.879	0.981945	0.9506	0.153171	0.153247	9.46285e+07	7.16274e+07	9.48243e+07	6.49027e+07	5.05726e+07	1.30978e+08	1.22492e+08	1.02178e+08	7.76967e+07	7.21603e+07	1.27461e+08	1.1763e+08	2.75236e+07	1.61679e+08	3.24575e+07	8.02169e+07	7.58115e+07	6.24757e+07	9.37689e+07	3.40601e+07	4.32702e+07
695POS		PC(36:2)+H	PC(36:2)+H	PC	(36:2)	(36:2)	0	0		C44 H85 O8 N1 P1	786.601	14.141	1.00503	0.983559	0.143654	0.0564194	3.3458e+08	3.03296e+08	3.35403e+08	2.22016e+08	4.28843e+08	1.01207e+08	3.93656e+08	4.07425e+08	3.09573e+08	2.38593e+08	2.215e+08	4.70746e+08	4.81287e+08	2.50987e+08	2.08973e+08	2.13962e+08	1.51216e+08	2.9428e+08	1.51935e+08	3.05688e+08	2.57742e+08
696POS		PC(36:2)+H	PC(36:2)+H	PC	(36:2)	(36:2)	0	0		C44 H85 O8 N1 P1	786.601	16.453	0.689404	0.156214	0.0664257	0.0302984	1.54645e+07	1.5542e+07	1.47064e+07	9.06903e+06	8.62535e+06	1.68988e+07	6.51846e+06	8.30523e+06	5.05313e+06	5.8521e+06	5.68886e+06	5.90549e+06	7.70325e+06	6.60377e+06	5.79838e+06	9.53394e+06	6.88885e+06	6.09162e+06	5.3478e+06	1.28663e+07	6.25667e+06
697POS		PC(36:2)+H	PC(36:2)+H	PC	(36:2)	(36:2)	0	0		C44 H85 O8 N1 P1	786.601	15.898	0.318965	0.342596	0.17066	0.174367	3.60163e+07	3.60944e+07	2.61623e+07	1.35786e+08	1.36462e+07	1.33804e+07	1.11417e+07	1.05026e+07	7.49071e+06	8.66409e+06	8.32711e+06	1.00322e+07	1.05921e+07	9.92329e+06	1.36857e+07	1.78592e+07	1.17831e+07	1.35475e+07	7.82915e+06	1.24156e+07	1.08845e+07
698POS		PC(36:2)+H	PC(36:2)+H	PC	(36:2)	(36:2)	0	0		C44 H85 O8 N1 P1	786.601	15.126	0.823595	0.145241	0.0938634	0.160235	2.57296e+07	2.75575e+07	3.46205e+07	2.72712e+07	3.46235e+07	2.30436e+07	2.23217e+07	2.18364e+07	2.58652e+07	1.8796e+07	1.70954e+07	2.8998e+07	2.51984e+07	2.21341e+07	1.54037e+07	2.16172e+07	2.14679e+07	2.28373e+07	1.74222e+07	1.91515e+07	2.25261e+07
699POS		PC(36:2)+H	PC(36:2)+H	PC	(36:2)	(36:2)	0	0		C44 H85 O8 N1 P1	786.601	14.3961	1.1759	0.284866	0.251078	0.0508334	9.26942e+07	1.01346e+08	9.31587e+07	1.21947e+08	1.44581e+08	1.46804e+08	1.05241e+08	1.25958e+08	1.0846e+08	1.00238e+08	1.29455e+08	1.49061e+08	2.27242e+08	1.50332e+08	1.29118e+08	1.03835e+08	1.06537e+08	1.69992e+08	1.26586e+08	1.19842e+08	9.44921e+07
700POS		PC(36:2)+H	PC(36:2)+H	PC	(18:1/18:1)	(18:1)	(18:1)	0		C44 H85 O8 N1 P1	786.601	12.4887	0.925777	0.792681	1.93488	0.176907	2.98087e+10	3.23259e+10	4.14166e+10	6.96369e+10	3.96078e+10	1.77401e+10	3.38998e+10	6.25442e+10	3.47878e+10	6.08139e+10	2.14576e+10	5.80818e+10	3.56534e+10	8.71607e+09	5.43281e+10	6.78439e+10	6.85776e+10	1.4631e+10	3.62088e+10	7.38256e+10	8.16568e+10
701POS		PC(37:1p)+H	PC(37:1p)+H	PC	(37:1p)	(37:1p)	0	0		C45 H89 O7 N1 P1	786.637	14.3876	0.752295	0.348488	0.325658	0.203494	1.96478e+08	1.96542e+08	1.3453e+08	8.74841e+07	2.19724e+08	1.19958e+08	1.15924e+08	2.40419e+08	1.90576e+08	1.24059e+08	1.02887e+08	8.52447e+07	9.71848e+07	2.72834e+08	5.05906e+07	2.68682e+08	8.99378e+07	2.51791e+08	7.45502e+07	1.14518e+08	9.9675e+07
702POS		PE(18:0p/22:1)+H	PE(40:1p)+H	PE	(18:0p/22:1)	(18:0p)	(22:1)	0		C45 H89 O7 N1 P1	786.637	16.9086	0.924729	0.670274	0.0953845	0.207032	2.41779e+07	1.61242e+07	1.89327e+07	1.89433e+07	1.59102e+07	1.72203e+07	1.64965e+07	1.68049e+07	1.26886e+07	1.16401e+07	1.20387e+07	1.38652e+07	1.11091e+07	1.40562e+07	2.79731e+07	1.14907e+07	1.88724e+07	2.16696e+07	1.86635e+07	1.72084e+07	1.30692e+07
703POS	Y	CerG1(d18:0/22:0)+H	CerG1(d40:0)+H	CerG1	(d18:0/22:0)	(d18:0)	(22:0)	0		C46 H92 O8 N1	786.682	15.3838	1.97572	5.41169e-05	1.19405	0.168697	3.5147e+08	4.79151e+08	4.78872e+08	2.39601e+08	4.09643e+08	4.50493e+08	2.7395e+08	3.98409e+08	2.53042e+08	6.86302e+08	6.91445e+08	6.73048e+08	7.1294e+08	7.08063e+08	5.29298e+08	1.19778e+09	8.80322e+08	9.7869e+08	6.61431e+08	1.26071e+09	8.87552e+08
704POS	Y	SM(d40:1)+H	SM(d40:1)+H	SM	(d18:1/22:0)	(d18:1)	(22:0)	0		C45 H92 O6 N2 P1	787.669	14.5943	1.35523	0.00400116	2.34759	0.0136788	4.35273e+09	4.25084e+09	4.3536e+09	4.03152e+09	4.07131e+09	4.444e+09	3.10905e+09	4.56674e+09	3.37227e+09	4.97706e+09	4.59656e+09	5.33029e+09	4.79849e+09	5.80324e+09	6.47084e+09	4.27079e+09	3.22659e+09	4.45426e+09	3.28671e+09	4.28418e+09	3.21445e+09
705POS		SM(d40:1)+H	SM(d40:1)+H	SM	(d40:1)	(d40:1)	0	0		C45 H92 O6 N2 P1	787.669	13.7959	1.05089	0.657951	0.403836	0.00140695	2.38029e+09	2.3803e+09	2.3861e+09	1.58297e+09	1.49615e+09	2.2812e+09	1.17153e+09	2.18244e+09	1.5534e+09	1.63394e+09	1.66002e+09	1.75083e+09	1.75133e+09	1.97971e+09	2.01436e+09	2.9571e+09	3.57437e+09	3.22128e+09	3.3662e+09	3.04341e+09	3.57141e+09
706POS		PE(40:8)+H	PE(40:8)+H	PE	(40:8)	(40:8)	0	0		C45 H75 O8 N1 P1	788.522	10.6553	1.13504	0.668094	0.18726	0.102	3.97607e+07	3.96615e+07	4.71653e+07	8.12848e+07	4.19974e+07	8.97409e+07	3.49999e+07	3.83967e+07	3.98389e+07	5.91163e+07	3.91362e+07	4.28439e+07	6.50894e+07	3.98197e+07	1.24311e+08	3.74102e+07	7.23504e+07	8.91635e+07	2.66488e+07	8.03963e+07	3.31372e+07
707POS		PS(18:1/18:1)+H	PS(36:2)+H	PS	(18:1/18:1)	(18:1)	(18:1)	0		C42 H79 O10 N1 P1	788.544	11.631	0.713084	0.184851	0.653439	0.0297398	5.75369e+08	5.47188e+08	5.46264e+08	7.94315e+08	5.00314e+08	1.19819e+09	7.93551e+08	1.3903e+09	1.20022e+09	1.31257e+09	8.68358e+08	4.58867e+08	3.76819e+08	5.07961e+08	6.66149e+08	1.3081e+09	7.15133e+08	9.34121e+08	1.61159e+09	1.21962e+09	1.12132e+09
708POS	Y	PC(36:1)+H	PC(36:1)+H	PC	(36:1)	(36:1)	0	0		C44 H87 O8 N1 P1	788.616	13.4216	1.50103	0.00536809	9.59054	0.0506807	5.20889e+10	5.7143e+10	5.67185e+10	4.21833e+10	4.46544e+10	6.91473e+10	7.32518e+10	3.73631e+10	5.49519e+10	8.21748e+10	7.20831e+10	7.70693e+10	8.57372e+10	7.97926e+10	8.58032e+10	6.05548e+10	5.56496e+10	7.13153e+10	5.50973e+10	5.69535e+10	7.06187e+10
709POS		SM(d41:7)+H	SM(d41:7)+H	SM	(d41:7)	(d41:7)	0	0		C46 H82 O6 N2 P1	789.591	10.4731	1.2331	0.208375	0.125564	0.0495793	2.36481e+07	2.35905e+07	2.16481e+07	3.49513e+07	2.24272e+07	3.64125e+07	4.42861e+07	3.58638e+07	4.59468e+07	6.24601e+07	3.05021e+07	4.13542e+07	3.75978e+07	5.97854e+07	3.94443e+07	1.50414e+07	2.60643e+07	2.28923e+07	2.99332e+07	2.03538e+07	4.21422e+07
710POS		SM(d40:0)+H	SM(d40:0)+H	SM	(d40:0)	(d40:0)	0	0		C45 H94 O6 N2 P1	789.684	14.9694	1.13013	0.346975	0.668969	0.00939586	1.01732e+09	1.01731e+09	1.03396e+09	1.1588e+09	1.4584e+09	1.24021e+09	8.30403e+08	1.04674e+09	7.31972e+08	1.2722e+09	1.20543e+09	1.24719e+09	1.28454e+09	8.12913e+08	1.48579e+09	2.31814e+09	1.60204e+09	1.19583e+09	1.5291e+09	2.53861e+09	9.73126e+08
711POS		SM(d40:0)+H	SM(d40:0)+H	SM	(d40:0)	(d40:0)	0	0		C45 H94 O6 N2 P1	789.684	15.338	1.40326	0.224953	0.401854	0.0340663	1.67883e+08	1.78302e+08	1.78083e+08	1.0953e+08	5.74164e+07	1.62663e+08	1.13316e+08	1.49054e+08	1.0609e+08	1.72747e+08	2.47457e+08	1.87571e+08	9.58996e+07	2.30096e+08	4.58027e+07	2.55147e+08	2.70036e+08	3.15313e+08	2.21491e+08	4.17395e+08	3.12777e+08
712POS		PE(18:1/22:6)+H	PE(40:7)+H	PE	(18:1/22:6)	(18:1)	(22:6)	0		C45 H77 O8 N1 P1	790.538	11.5196	1.00476	0.975679	0.774981	0.001583	1.17212e+09	1.17534e+09	1.17534e+09	1.44313e+09	1.50064e+09	1.22894e+09	1.5882e+09	1.57654e+09	1.5282e+09	1.30695e+09	1.22898e+09	1.13916e+09	1.483e+09	1.22204e+09	2.52772e+09	1.60988e+09	1.58148e+09	1.61269e+09	1.42621e+09	1.56217e+09	1.54406e+09
713POS		PS(36:1)+H	PS(36:1)+H	PS	(36:1)	(36:1)	0	0		C42 H81 O10 N1 P1	790.559	12.571	0.993481	0.970552	0.16408	0.0681575	1.53813e+09	1.37015e+09	1.36944e+09	3.24481e+09	1.63764e+09	2.8434e+09	2.36932e+09	2.1172e+09	2.22333e+09	3.04369e+09	2.94539e+09	3.14714e+09	1.21598e+09	1.48824e+09	2.50114e+09	3.29875e+09	3.28838e+09	2.18813e+09	3.76731e+09	2.54599e+09	3.16344e+09
714POS		PG(18:1/18:2)+NH4	PG(36:3)+NH4	PG	(18:1/18:2)	(18:1)	(18:2)	0		C42 H81 O10 N1 P1	790.559	10.0492	0.879668	0.608711	0.0603299	0.147842	4.2355e+07	3.6398e+07	4.89818e+07	3.56057e+07	4.21322e+07	5.342e+07	6.2823e+07	4.92787e+07	4.93123e+07	3.48123e+07	4.71324e+07	1.63344e+07	8.46468e+07	2.09059e+07	5.35343e+07	7.63488e+07	4.16831e+07	7.75176e+07	4.45016e+07	6.24739e+07	4.10014e+07
715POS		PC(36:4e)+Na	PC(36:4e)+Na	PC	(36:4e)	(36:4e)	0	0		C44 H82 O7 N1 P1 Na1	790.572	12.2605	0.543308	0.0188085	1.92114	0.0316079	1.76516e+09	1.67225e+09	1.6716e+09	3.465e+09	1.87731e+09	2.94763e+09	2.566e+09	2.35178e+09	2.89883e+09	3.0694e+09	1.06819e+09	7.90253e+08	1.44119e+09	1.6951e+09	6.86673e+08	3.41215e+09	1.09757e+09	2.44804e+09	3.82042e+09	2.61588e+09	1.17875e+09
716POS		PC(38:6p)+H	PC(38:6p)+H	PC	(38:6p)	(38:6p)	0	0		C46 H81 O7 N1 P1	790.575	11.5613	1.1383	0.267775	0.794589	0.0727451	1.07987e+09	1.08525e+09	1.22486e+09	1.57691e+09	1.09735e+09	2.09424e+09	1.61526e+09	1.69904e+09	1.12248e+09	1.84239e+09	1.86731e+09	1.98297e+09	1.84739e+09	1.47423e+09	1.46407e+09	1.60984e+09	1.39973e+09	1.87594e+09	1.29333e+09	9.29275e+08	1.61296e+09
717POS		PC(38:6p)+H	PC(38:6p)+H	PC	(38:6p)	(38:6p)	0	0		C46 H81 O7 N1 P1	790.575	11.1737	1.21559	0.468913	0.292573	0.0887147	1.73775e+08	2.00643e+08	2.05687e+08	8.72692e+07	1.64561e+08	2.57103e+08	1.40524e+08	1.5598e+08	1.94675e+08	2.95315e+08	3.28821e+08	1.06029e+08	2.50788e+08	1.08519e+08	1.2626e+08	7.2922e+07	1.19188e+08	8.04889e+07	6.39708e+07	2.00336e+08	2.15875e+08
718POS	Y	PC(36:0)+H	PC(36:0)+H	PC	(36:0)	(36:0)	0	0		C44 H89 O8 N1 P1	790.632	14.3755	1.58854	0.0192349	1.24485	0.0091085	6.62899e+08	6.54673e+08	6.51272e+08	6.63896e+08	6.67936e+08	6.67494e+08	6.50665e+08	6.61075e+08	6.27442e+08	1.07249e+09	8.91315e+08	8.81059e+08	9.36937e+08	8.83006e+08	1.59165e+09	7.56661e+08	6.50208e+08	7.22541e+08	5.20934e+08	7.23415e+08	6.16531e+08
719POS		PC(37:0e)+H	PC(37:0e)+H	PC	(37:0e)	(37:0e)	0	0		C45 H93 O7 N1 P1	790.668	15.9217	1.07261	0.479732	0.121159	0.0183136	5.16585e+07	5.16602e+07	5.33155e+07	7.31919e+07	7.38463e+07	6.17243e+07	5.58229e+07	6.37376e+07	4.35052e+07	5.89578e+07	6.66782e+07	7.20359e+07	5.74537e+07	6.06812e+07	8.30198e+07	5.88899e+07	4.7472e+07	6.41138e+07	2.85974e+07	5.95518e+07	4.12018e+07
720POS		PC(37:0e)+H	PC(37:0e)+H	PC	(37:0e)	(37:0e)	0	0		C45 H93 O7 N1 P1	790.668	15.6893	1.06206	0.74908	0.0933813	0.228518	1.41127e+07	9.17589e+06	1.41064e+07	2.33075e+07	2.66177e+07	2.17684e+07	1.7888e+07	2.0311e+07	5.97922e+06	2.2755e+07	2.39595e+07	2.38656e+07	1.85174e+07	2.34414e+07	1.05235e+07	2.10061e+07	1.48532e+07	1.70206e+07	9.60255e+06	6.98739e+06	1.64507e+07
721POS		TG(16:1/14:1/16:1)+NH4	TG(46:3)+NH4	TG	(16:1/14:1/16:1)	(16:1)	(14:1)	(16:1)		C49 H92 O6 N1	790.692	19.3028	0.0870546	0.000740419	0.462349	0.0282966	3.8767e+07	3.6904e+07	3.69512e+07	5.97485e+07	9.46346e+07	5.95018e+07	4.60106e+07	7.16843e+07	4.19833e+07	3.95704e+06	4.42009e+06	5.28085e+06	4.84102e+06	6.85758e+06	7.1638e+06	8.32426e+07	3.35587e+07	1.11838e+07	3.78568e+07	5.66987e+07	3.85305e+07
722POS		PC(37:6)+H	PC(37:6)+H	PC	(37:6)	(37:6)	0	0		C45 H79 O8 N1 P1	792.554	12.872	0.964016	0.836953	0.144806	0.0129208	2.35141e+07	2.40324e+07	2.34915e+07	3.76224e+07	3.5136e+07	4.0898e+07	3.65543e+07	3.77654e+07	3.69331e+07	3.28333e+07	2.58121e+07	3.15718e+07	3.02133e+07	2.97163e+07	6.66692e+07	2.38752e+07	3.26551e+07	4.29123e+07	2.74956e+07	3.07683e+07	3.64745e+07
723POS		PE(18:0/22:6)+H	PE(40:6)+H	PE	(18:0/22:6)	(18:0)	(22:6)	0		C45 H79 O8 N1 P1	792.554	12.423	1.73773	0.484235	2.76047	0.0294682	1.1544e+09	1.19802e+09	1.22391e+09	1.99215e+09	1.89522e+09	1.30411e+09	2.0799e+09	2.02642e+09	1.80367e+09	1.66073e+09	1.76798e+09	1.65019e+09	6.54334e+08	1.35508e+09	1.2203e+10	1.80457e+09	2.07102e+09	2.12895e+09	1.76703e+09	1.64332e+09	1.33558e+09
724POS		PC(37:6)+H	PC(37:6)+H	PC	(37:6)	(37:6)	0	0		C45 H79 O8 N1 P1	792.554	10.7485	1.44923	0.0542485	0.44718	0.167826	1.40082e+08	1.4028e+08	1.03033e+08	5.80624e+07	1.8738e+08	2.29426e+08	1.3062e+08	1.04176e+08	1.24353e+08	1.92226e+08	2.4135e+08	1.86544e+08	1.88848e+08	1.88214e+08	2.11501e+08	2.97352e+08	2.67966e+08	8.69419e+07	2.79748e+08	1.48834e+08	8.70735e+07
725POS		PC(37:6)+H	PC(37:6)+H	PC	(37:6)	(37:6)	0	0		C45 H79 O8 N1 P1	792.554	10.237	1.22314	0.502863	0.197107	0.0660965	8.59494e+07	8.5936e+07	9.6172e+07	1.19858e+08	8.49523e+07	1.08724e+08	1.10372e+08	2.92138e+07	2.16341e+07	1.44829e+08	4.18783e+07	1.34854e+08	1.27105e+08	8.067e+07	5.13523e+07	8.35763e+07	2.562e+07	1.12364e+08	1.79132e+07	2.82563e+07	8.48912e+07
726POS		PG(18:1/18:1)+NH4	PG(36:2)+NH4	PG	(18:1/18:1)	(18:1)	(18:1)	0		C42 H83 O10 N1 P1	792.575	10.7778	1.29039	0.205814	0.693717	0.0589524	4.36414e+08	4.83544e+08	4.84887e+08	8.43185e+08	8.29322e+08	7.54286e+08	6.04638e+08	5.70981e+08	5.84907e+07	7.93843e+08	6.56571e+08	8.26667e+08	8.00865e+08	7.38799e+08	9.07255e+08	1.06057e+09	4.72101e+08	8.14239e+08	2.60816e+08	9.59876e+08	6.70617e+08
727POS		PC(38:6e)+H	PC(38:6e)+H	PC	(38:6e)	(38:6e)	0	0		C46 H83 O7 N1 P1	792.59	11.7296	1.00268	0.981116	0.515661	0.0147543	4.49771e+09	4.61523e+09	4.61404e+09	7.48577e+09	8.23903e+09	5.59241e+09	7.28262e+09	7.76087e+09	4.4307e+09	5.2334e+09	5.83933e+09	7.92121e+09	7.3296e+09	7.8499e+09	6.7271e+09	5.61319e+09	6.62405e+09	6.99582e+09	3.24642e+09	4.01954e+09	5.23676e+09
728POS		PG(18:1/18:1)+NH4	PG(36:2)+NH4	PG	(18:1/18:1)	(18:1)	(18:1)	0		C42 H83 O10 N1 P1	792.575	9.736	0.78137	0.442111	0.0507836	0.212726	1.40276e+07	9.42083e+06	1.40169e+07	2.97605e+07	2.48071e+07	1.51849e+07	1.13665e+07	9.11794e+06	5.58342e+06	1.22462e+07	6.86357e+06	1.30007e+07	1.82889e+07	7.58638e+06	1.68854e+07	3.13702e+07	1.75734e+07	1.74285e+07	8.42549e+06	3.44642e+07	1.38844e+07
729POS		PC(38:6e)+H	PC(38:6e)+H	PC	(38:6e)	(38:6e)	0	0		C46 H83 O7 N1 P1	792.59	11.0808	0.888831	0.401471	0.126005	0.157645	1.4997e+08	1.15857e+08	1.14818e+08	1.28911e+08	1.04319e+08	1.00656e+08	7.72483e+07	1.41281e+08	1.54543e+08	9.27806e+07	8.66636e+07	9.41446e+07	1.23605e+08	8.9594e+07	1.41579e+08	1.53612e+08	2.35027e+08	9.52387e+07	1.78605e+08	2.15337e+08	1.24143e+08
730POS		PC(38:6e)+H	PC(38:6e)+H	PC	(38:6e)	(38:6e)	0	0		C46 H83 O7 N1 P1	792.59	12.1738	0.793683	0.0460285	0.534347	0.0147092	6.83389e+08	7.00969e+08	6.83428e+08	7.70398e+08	7.14675e+08	7.66208e+08	7.67456e+08	7.49815e+08	6.7331e+08	5.85072e+08	7.22868e+08	7.08931e+08	3.40295e+08	6.43381e+08	5.24885e+08	2.6179e+08	5.65128e+08	8.52785e+08	2.45462e+08	2.8221e+08	2.0772e+08
731POS		TG(16:0/14:1/16:1)+NH4	TG(46:2)+NH4	TG	(16:0/14:1/16:1)	(16:0)	(14:1)	(16:1)		C49 H94 O6 N1	792.708	20.5751	0.501005	0.00649755	0.845868	0.0289773	2.75177e+08	2.61612e+08	2.75216e+08	4.2561e+08	6.82062e+08	4.59543e+08	4.53203e+08	4.15836e+08	2.74753e+08	1.53661e+08	1.74926e+08	2.35606e+08	2.00924e+08	2.69435e+08	3.23676e+08	5.09118e+08	2.98997e+08	2.58628e+08	2.26011e+08	4.87966e+08	3.38683e+08
732POS		TG(16:0/14:1/16:1)+NH4	TG(46:2)+NH4	TG	(16:0/14:1/16:1)	(16:0)	(14:1)	(16:1)		C49 H94 O6 N1	792.708	20.899	1.10626	0.658836	0.0508868	0.120729	1.89626e+07	1.52475e+07	1.57692e+07	1.28633e+07	1.27365e+07	1.29247e+07	1.50548e+07	3.10249e+07	2.09582e+07	1.7707e+07	1.98928e+07	3.17556e+07	2.08774e+07	1.13331e+07	1.5214e+07	1.25219e+07	8.39434e+06	1.22456e+07	6.93817e+06	1.25665e+07	1.0805e+07
733POS		PG(16:1/22:6)+H	PG(38:7)+H	PG	(16:1/22:6)	(16:1)	(22:6)	0		C44 H74 O10 N0 P1	793.501	8.38458	0.851946	0.104965	0.0776172	0.00427618	1.99939e+07	1.98415e+07	1.98522e+07	2.65414e+07	2.85841e+07	3.17606e+07	2.038e+07	2.73455e+07	2.0034e+07	2.15031e+07	2.0263e+07	2.29482e+07	2.3655e+07	2.02281e+07	2.31521e+07	1.9761e+07	1.71098e+07	2.37384e+07	1.31641e+07	2.10029e+07	1.66311e+07
734POS		PC(37:5)+H	PC(37:5)+H	PC	(37:5)	(37:5)	0	0		C45 H81 O8 N1 P1	794.569	12.7328	0.781691	0.000671597	0.969953	0.0164205	1.2373e+09	1.27257e+09	1.27375e+09	1.61553e+09	1.7978e+09	1.61307e+09	1.98632e+09	1.63268e+09	1.80367e+09	1.57142e+09	1.3755e+09	1.34646e+09	1.32665e+09	1.28434e+09	1.26357e+09	1.4415e+09	1.41456e+09	2.08604e+09	1.25769e+09	1.47507e+09	1.45755e+09
735POS		PC(37:5)+H	PC(37:5)+H	PC	(37:5)	(37:5)	0	0		C45 H81 O8 N1 P1	794.569	10.9839	0.903646	0.191304	0.369544	0.00745587	6.3538e+08	6.27284e+08	6.27206e+08	8.91164e+08	9.27685e+08	8.68656e+08	7.12438e+08	8.26143e+08	6.50377e+08	8.54936e+08	7.3869e+08	7.47388e+08	7.79313e+08	6.51553e+08	6.34716e+08	7.12282e+08	5.47297e+08	7.78328e+08	3.90588e+08	6.51106e+08	4.44213e+08
736POS		PE(40:5)+H	PE(40:5)+H	PE	(40:5)	(40:5)	0	0		C45 H81 O8 N1 P1	794.569	13.078	1.29152	0.434338	0.475488	0.0466888	1.07643e+08	1.07848e+08	1.16698e+08	1.8095e+08	1.4487e+08	1.65664e+08	2.06164e+08	1.85203e+08	1.11231e+08	2.25252e+08	1.19741e+08	1.74082e+08	1.2019e+08	1.63809e+08	4.80802e+08	1.41563e+08	1.17812e+08	3.08211e+08	1.21086e+08	1.24558e+08	9.73011e+07
737POS		PC(37:5)+H	PC(37:5)+H	PC	(37:5)	(37:5)	0	0		C45 H81 O8 N1 P1	794.569	11.4025	1.05942	0.822061	0.288165	0.0327522	2.21468e+08	2.34547e+08	2.34504e+08	2.41066e+08	2.72834e+08	2.73781e+08	2.73331e+08	2.41034e+08	1.50833e+08	2.76702e+08	5.054e+08	1.18898e+08	2.69552e+08	2.53357e+08	1.153e+08	1.89741e+08	1.87064e+08	2.30358e+08	1.19625e+08	1.966e+08	1.29501e+08
738POS		PC(36:2e)+Na	PC(36:2e)+Na	PC	(36:2e)	(36:2e)	0	0		C44 H86 O7 N1 P1 Na1	794.603	13.9326	1.28979	0.28573	0.254796	0.0690646	1.32173e+08	1.15686e+08	1.20484e+08	1.15436e+08	1.74734e+08	8.66265e+07	6.54471e+07	6.35851e+07	1.2274e+08	8.62574e+07	1.52297e+08	1.35538e+08	2.03865e+08	6.81854e+07	1.64577e+08	1.31377e+08	7.16028e+07	8.04671e+07	1.43169e+08	1.32141e+08	1.61892e+08
739POS		PC(38:4p)+H	PC(38:4p)+H	PC	(38:4p)	(38:4p)	0	0		C46 H85 O7 N1 P1	794.606	12.0738	1.02428	0.690151	1.68814	0.00957005	1.14837e+10	1.12952e+10	1.12957e+10	1.40625e+10	1.40082e+10	1.25705e+10	1.09535e+10	1.18906e+10	1.05395e+10	1.16904e+10	1.33516e+10	1.36366e+10	1.3168e+10	1.27362e+10	1.12391e+10	1.16456e+10	9.13238e+09	1.29427e+10	9.57313e+09	1.18132e+10	9.46012e+09
740POS		PC(38:4p)+H	PC(38:4p)+H	PC	(38:4p)	(38:4p)	0	0		C46 H85 O7 N1 P1	794.606	12.8731	0.778237	0.162383	0.393306	0.0267456	3.56416e+08	3.53334e+08	3.38904e+08	7.05896e+08	4.72606e+08	4.48708e+08	4.90522e+08	2.63191e+08	4.14166e+08	2.4873e+08	4.69909e+08	3.36468e+08	4.37233e+08	3.62046e+08	3.20857e+08	4.14741e+08	1.68275e+08	2.18373e+08	2.54732e+08	3.52909e+08	3.67905e+08
741POS		TG(16:0/14:0/16:1)+NH4	TG(46:1)+NH4	TG	(16:0/14:0/16:1)	(16:0)	(14:0)	(16:1)		C49 H96 O6 N1	794.723	21.8373	0.866442	0.479027	0.127553	0.0446135	2.68048e+08	2.89016e+08	2.67516e+08	2.28466e+08	5.54246e+08	2.56381e+08	2.31221e+08	3.73156e+08	2.86696e+08	2.98835e+08	3.57951e+08	2.74585e+08	2.58825e+08	1.67931e+08	3.1425e+08	5.14806e+08	2.20701e+08	2.15208e+08	1.91608e+08	4.59869e+08	2.72335e+08
742POS		PG(16:0/22:6)+H	PG(38:6)+H	PG	(16:0/22:6)	(16:0)	(22:6)	0		C44 H76 O10 N0 P1	795.517	9.41544	2.14715	4.70174e-06	0.334528	0.0177162	3.29175e+07	3.19246e+07	3.19307e+07	2.41833e+07	2.35142e+07	2.85825e+07	1.68228e+07	2.59638e+07	1.50985e+07	5.07844e+07	5.04368e+07	4.88714e+07	5.20744e+07	3.98432e+07	4.60623e+07	2.23277e+07	1.56314e+07	2.84986e+07	1.70388e+07	2.62575e+07	1.46793e+07
743POS		Co(Q9)+H	Co(Q9)+H	Co	(Q9)	(Q9)	0	0		C54 H83 O4	795.629	18.3147	6.25505	0.35542	0.465154	0.0214666	6.83725e+06	6.83664e+06	7.09434e+06	1.00562e+07	1.14099e+07	1.06465e+07	6.67887e+06	9.09526e+06	5.8991e+06	9.54748e+06	1.15503e+07	1.07809e+07	8.39732e+06	8.7287e+06	2.87428e+08	7.81802e+06	5.39538e+06	5.23713e+06	5.49265e+06	7.18027e+06	4.23091e+06
744POS		PC(37:4)+H	PC(37:4)+H	PC	(37:4)	(37:4)	0	0		C45 H83 O8 N1 P1	796.585	11.59	0.926585	0.810138	0.595157	0.0483621	2.6084e+08	2.60552e+08	2.39453e+08	4.07877e+08	4.07387e+08	3.71718e+08	3.60512e+08	3.67602e+08	3.5722e+08	1.76081e+08	3.62383e+08	1.64288e+08	3.8268e+08	1.61992e+08	8.58069e+08	2.80315e+08	3.25201e+08	3.45154e+08	3.35063e+08	1.55484e+08	2.74468e+08
745POS		PE(40:4)+H	PE(40:4)+H	PE	(40:4)	(40:4)	0	0		C45 H83 O8 N1 P1	796.585	13.4204	1.48395	0.426764	1.18128	0.0124157	4.80142e+08	4.69951e+08	4.69973e+08	6.20819e+08	6.10743e+08	5.23373e+08	5.25796e+08	5.66147e+08	5.51839e+08	5.47218e+08	5.8613e+08	4.79776e+08	5.79003e+08	4.31754e+08	2.41963e+09	6.14872e+08	6.03088e+08	8.1935e+08	4.85642e+08	7.10439e+08	6.41441e+08
746POS		PE(20:0/20:4)+H	PE(40:4)+H	PE	(20:0/20:4)	(20:0)	(20:4)	0		C45 H83 O8 N1 P1	796.585	13.7442	1.09941	0.592887	0.13452	0.00476005	9.66894e+07	9.59008e+07	9.67022e+07	1.19082e+08	1.32751e+08	1.11366e+08	6.51177e+07	1.20246e+08	5.21986e+07	6.73503e+07	8.00115e+07	1.26983e+08	1.37892e+08	1.18047e+08	1.30199e+08	7.42598e+07	1.0318e+08	1.37476e+08	5.66997e+07	1.14161e+08	1.09168e+08
747POS		PC(37:4)+H	PC(37:4)+H	PC	(37:4)	(37:4)	0	0		C45 H83 O8 N1 P1	796.585	13.4182	2.317	0.274887	0.358424	0.196119	1.10471e+08	9.81674e+07	1.42641e+08	2.8566e+07	3.56327e+07	6.27702e+07	3.1213e+07	9.75263e+07	5.67312e+07	3.27346e+08	5.43407e+07	2.80684e+07	2.67175e+07	2.86615e+07	2.58787e+08	4.80593e+07	7.91648e+07	6.79635e+07	1.54076e+08	3.64822e+07	2.97355e+07
748POS		PC(37:4)+H	PC(37:4)+H	PC	(37:4)	(37:4)	0	0		C45 H83 O8 N1 P1	796.585	11.3478	0.991063	0.980895	0.0219273	0.0338134	6.78625e+07	6.35826e+07	6.68388e+07	7.66418e+07	6.83163e+07	7.37857e+07	2.39717e+08	7.51465e+07	5.14687e+07	1.4046e+08	5.89058e+07	1.79539e+08	6.46707e+07	6.29279e+07	7.33434e+07	7.42339e+07	5.91043e+07	1.63229e+08	6.86394e+07	5.31754e+07	7.25724e+07
749POS		PC(38:4e)+H	PC(38:4e)+H	PC	(38:4e)	(38:4e)	0	0		C46 H87 O7 N1 P1	796.621	12.6383	0.842493	0.189896	0.449713	0.127989	6.26279e+08	4.89113e+08	6.02446e+08	1.10317e+09	6.38001e+08	1.01572e+09	6.53968e+08	1.06829e+09	8.59672e+08	8.80193e+08	8.4777e+08	6.90612e+08	8.45917e+08	6.21126e+08	6.12305e+08	7.73446e+08	6.2551e+08	9.17873e+08	5.296e+08	1.90923e+09	6.11308e+08
750POS		PC(36:1e)+Na	PC(36:1e)+Na	PC	(36:1e)	(36:1e)	0	0		C44 H88 O7 N1 P1 Na1	796.619	14.0815	1.20878	0.117598	0.641851	0.0378531	4.31756e+08	4.04033e+08	4.3171e+08	7.40368e+08	5.02486e+08	5.51319e+08	4.31587e+08	4.98658e+08	3.84392e+08	7.72674e+08	6.77572e+08	6.13363e+08	5.73275e+08	6.13013e+08	5.0796e+08	5.08399e+08	3.94941e+08	7.15865e+08	5.12756e+08	5.21161e+08	6.05644e+08
751POS		PC(38:4e)+H	PC(38:4e)+H	PC	(38:4e)	(38:4e)	0	0		C46 H87 O7 N1 P1	796.621	13.3019	0.878075	0.417931	0.196379	0.0339331	2.60008e+08	2.75923e+08	2.75903e+08	3.36023e+08	3.52101e+08	3.69969e+08	3.36995e+08	3.00479e+08	1.0963e+08	3.14755e+08	2.46452e+08	2.62242e+08	2.7154e+08	2.89209e+08	2.009e+08	2.7639e+08	2.59678e+08	2.03183e+08	2.31553e+08	3.28189e+08	2.90928e+08
752POS		PC(38:4e)+H	PC(38:4e)+H	PC	(38:4e)	(38:4e)	0	0		C46 H87 O7 N1 P1	796.621	13.1208	1.14965	0.339275	0.73359	0.0198234	1.59743e+09	1.59673e+09	1.65255e+09	1.50336e+09	1.8818e+09	1.19897e+09	1.65505e+09	1.36612e+09	1.20889e+09	1.87539e+09	1.86312e+09	1.87563e+09	1.87302e+09	7.54566e+08	1.89153e+09	1.04166e+09	9.70906e+08	1.01467e+09	9.52982e+08	1.4185e+09	1.25049e+09
753POS		PC(38:4e)+H	PC(38:4e)+H	PC	(38:4e)	(38:4e)	0	0		C46 H87 O7 N1 P1	796.621	13.7923	1.0808	0.685348	0.0997025	0.0189309	9.50023e+07	9.49232e+07	9.81101e+07	5.48891e+07	1.03384e+08	1.07997e+08	4.57844e+07	8.73738e+07	4.30077e+07	4.79869e+07	7.68701e+07	8.14472e+07	7.60193e+07	9.35002e+07	1.02363e+08	8.42999e+07	6.73529e+07	8.47949e+07	5.6315e+07	8.60839e+07	8.20682e+07
754POS		CerG1(d18:1/23:1)+H	CerG1(d41:2)+H	CerG1	(d18:1/23:1)	(d18:1)	(23:1)	0		C47 H90 O8 N1	796.666	14.3317	1.24819	0.0247816	0.401619	0.0227013	1.89093e+08	1.81652e+08	1.88876e+08	2.31586e+08	1.96412e+08	1.9118e+08	1.47128e+08	1.61966e+08	1.7409e+08	1.90309e+08	2.63235e+08	2.62124e+08	2.21146e+08	2.0315e+08	2.35999e+08	2.72347e+08	1.79614e+08	2.7094e+08	1.37686e+08	1.94404e+08	2.04557e+08
755POS		CerG1(d18:1/23:1)+H	CerG1(d41:2)+H	CerG1	(d18:1/23:1)	(d18:1)	(23:1)	0		C47 H90 O8 N1	796.666	15.281	2.51752	0.569881	0.503821	0.251801	6.00084e+06	3.71909e+06	6.0112e+06	2.86428e+07	3.05129e+07	2.72278e+07	2.09499e+07	2.52955e+07	1.80465e+07	84304.1	615103	686919	759070	561324	3.76621e+08	5.69266e+06	4.06634e+06	6.15789e+06	820584	2.52508e+06	4.02459e+06
756POS	Y	TG(16:0/14:0/16:0)+NH4	TG(46:0)+NH4	TG	(16:0/14:0/16:0)	(16:0)	(14:0)	(16:0)		C49 H98 O6 N1	796.739	22.8922	2.75322	8.85046e-06	1.21128	0.0135697	3.18617e+08	3.18294e+08	3.25994e+08	1.58696e+08	2.73272e+08	2.48125e+08	1.81496e+08	1.8787e+08	1.65806e+08	4.21485e+08	5.29171e+08	6.29343e+08	5.51116e+08	6.16221e+08	5.9855e+08	3.78755e+08	1.9519e+08	2.40157e+08	1.58057e+08	2.74701e+08	2.33443e+08
757POS		PC(37:3)+H	PC(37:3)+H	PC	(37:3)	(37:3)	0	0		C45 H85 O8 N1 P1	798.601	14.1745	0.801845	0.228025	0.149808	0.187634	7.65137e+07	8.28164e+07	5.6887e+07	1.18782e+08	1.0501e+08	1.24191e+08	1.17897e+08	6.21675e+07	9.18746e+07	4.0983e+07	1.17169e+08	5.09887e+07	1.11633e+08	8.90871e+07	8.72199e+07	1.3128e+08	9.8144e+07	1.15132e+08	1.15287e+08	7.71934e+07	8.14466e+07
758POS		PC(37:3)+H	PC(37:3)+H	PC	(37:3)	(37:3)	0	0		C45 H85 O8 N1 P1	798.601	12.4749	1.00405	0.959086	0.0328828	0.0526768	5.49368e+07	5.01074e+07	5.50126e+07	7.13124e+07	6.55585e+07	7.91953e+07	7.28279e+07	5.63271e+07	6.09628e+07	5.89181e+07	5.31091e+07	7.03095e+07	7.51446e+07	7.59684e+07	7.43807e+07	5.05215e+07	5.43394e+07	6.72263e+07	4.88891e+07	4.82593e+07	5.18235e+07
759POS		PC(37:3)+H	PC(37:3)+H	PC	(37:3)	(37:3)	0	0		C45 H85 O8 N1 P1	798.601	12.2219	0.813505	0.00881984	0.823637	0.00807384	1.29025e+09	1.30867e+09	1.30823e+09	1.43395e+09	1.5283e+09	1.64145e+09	1.31994e+09	1.60145e+09	1.3468e+09	1.32167e+09	1.22284e+09	1.21163e+09	1.40167e+09	1.10484e+09	9.54686e+08	1.28578e+09	1.24563e+09	1.41095e+09	1.1272e+09	1.35235e+09	1.288e+09
760POS		PC(36:0e)+Na	PC(36:0e)+Na	PC	(36:0e)	(36:0e)	0	0		C44 H90 O7 N1 P1 Na1	798.635	15.2213	0.948485	0.741678	0.0253273	0.00903285	3.44453e+07	3.39021e+07	3.44307e+07	3.96316e+07	6.40224e+07	6.2261e+07	2.69472e+07	4.60326e+07	3.74276e+07	3.78787e+07	5.39191e+07	3.58236e+07	3.38174e+07	5.05243e+07	5.01248e+07	2.82062e+07	3.17828e+07	3.43899e+07	1.58737e+07	2.4524e+07	1.9722e+07
761POS		PC(38:3e)+H	PC(38:3e)+H	PC	(38:3e)	(38:3e)	0	0		C46 H89 O7 N1 P1	798.637	13.5411	1.11124	0.197457	0.783376	0.0274438	9.95238e+08	1.04337e+09	9.95353e+08	1.37704e+09	1.44987e+09	1.09213e+09	9.94675e+08	1.01623e+09	1.04356e+09	1.32507e+09	1.3769e+09	1.26517e+09	1.40488e+09	1.26147e+09	1.1158e+09	1.14447e+09	8.6149e+08	1.34444e+09	7.42494e+08	1.15725e+09	9.97605e+08
762POS		PC(38:3e)+H	PC(38:3e)+H	PC	(38:3e)	(38:3e)	0	0		C46 H89 O7 N1 P1	798.637	13.8358	1.15999	0.00741689	0.678293	0.0173683	6.19501e+08	6.01042e+08	6.01427e+08	6.55786e+08	6.76468e+08	6.09417e+08	5.17287e+08	6.46176e+08	5.79707e+08	7.3473e+08	7.48498e+08	6.79021e+08	7.4031e+08	6.94523e+08	6.773e+08	6.57152e+08	6.42095e+08	7.70328e+08	4.22557e+08	6.62319e+08	5.46815e+08
763POS		PC(20:1p/18:1)+H	PC(38:2p)+H	PC	(20:1p/18:1)	(20:1p)	(18:1)	0		C46 H89 O7 N1 P1	798.637	13.219	1.31859	0.275964	0.527074	0.0494621	3.30275e+08	3.31535e+08	3.03364e+08	4.46175e+08	4.22725e+08	3.5332e+08	4.00759e+08	2.09953e+08	3.67514e+08	5.92095e+08	7.96168e+08	3.65369e+08	6.16511e+08	1.73403e+08	3.57932e+08	4.24921e+08	3.93124e+08	6.38555e+08	2.94475e+08	3.34015e+08	4.10518e+08
764POS		CerG1(d18:1/23:0)+H	CerG1(d41:1)+H	CerG1	(d18:1/23:0)	(d18:1)	(23:0)	0		C47 H92 O8 N1	798.682	15.7163	1.12327	0.298094	0.443923	0.00319782	3.62241e+08	3.62243e+08	3.64252e+08	6.09864e+08	4.46878e+08	6.05401e+08	4.43161e+08	5.60131e+08	3.95028e+08	4.11749e+08	5.79927e+08	5.66435e+08	5.79992e+08	5.57367e+08	7.4225e+08	5.80209e+08	3.03291e+08	4.4685e+08	2.20742e+08	3.79188e+08	3.00763e+08
765POS		CerG1(d18:0/23:1)+H	CerG1(d41:1)+H	CerG1	(d18:0/23:1)	(d18:0)	(23:1)	0		C47 H92 O8 N1	798.682	14.719	1.63428	0.000190646	0.458409	0.0109874	1.19583e+08	1.1731e+08	1.1956e+08	7.85477e+07	9.46933e+07	9.23117e+07	6.42806e+07	8.54381e+07	5.81985e+07	1.2021e+08	1.22529e+08	1.16699e+08	1.19551e+08	1.39105e+08	1.55689e+08	2.42191e+08	1.88745e+08	1.9879e+08	1.55448e+08	2.64145e+08	2.01804e+08
766POS		CerG1(d18:1/23:0)+H	CerG1(d41:1)+H	CerG1	(d18:1/23:0)	(d18:1)	(23:0)	0		C47 H92 O8 N1	798.682	15.4999	1.46478	0.0668334	0.204984	0.0103065	1.99487e+07	2.03132e+07	2.03048e+07	2.52299e+07	2.42841e+07	2.97055e+07	1.90157e+07	2.14995e+07	1.66843e+07	3.07611e+07	2.94693e+07	2.79225e+07	2.91461e+07	2.71007e+07	5.54238e+07	3.5856e+07	2.82012e+07	3.20642e+07	1.84314e+07	3.26385e+07	2.36047e+07
767POS		SM(d41:2)+H	SM(d41:2)+H	SM	(d41:2)	(d41:2)	0	0		C46 H92 O6 N2 P1	799.669	13.89	0.663775	0.0355337	0.778462	0.0656687	5.36149e+08	4.82947e+08	4.76496e+08	7.96462e+08	7.98308e+08	7.84675e+08	3.75162e+08	6.95965e+08	4.90213e+08	4.64598e+08	3.25051e+08	3.05429e+08	4.35248e+08	6.40647e+08	4.4482e+08	6.74478e+08	5.07634e+08	7.50032e+08	4.72666e+08	3.93035e+08	4.52947e+08
768POS		SM(d41:2)+H	SM(d41:2)+H	SM	(d41:2)	(d41:2)	0	0		C46 H92 O6 N2 P1	799.669	14.0606	0.850586	0.225852	0.390102	0.111412	2.70498e+08	3.3023e+08	3.30573e+08	6.72053e+08	6.49494e+08	6.36191e+08	4.47932e+08	6.42144e+08	3.82791e+08	4.11341e+08	5.20416e+08	4.7462e+08	4.01614e+08	4.30157e+08	6.79877e+08	5.32711e+08	1.79496e+08	6.3373e+08	1.41219e+08	6.47041e+08	1.56356e+08
769POS		PC(16:1/20:5)+Na	PC(36:6)+Na	PC	(16:1/20:5)	(16:1)	(20:5)	0		C44 H76 O8 N1 P1 Na1	800.52	9.61083	1.23887	0.340816	0.148967	0.00529906	3.93566e+07	3.89977e+07	3.89974e+07	2.60499e+07	6.69211e+07	5.97992e+07	1.66595e+07	2.08954e+07	3.71643e+07	4.8805e+07	4.61179e+07	4.53777e+07	5.05461e+07	4.34887e+07	4.74935e+07	1.79733e+07	3.65673e+07	4.41165e+07	3.14091e+07	4.23162e+07	3.44581e+07
770POS		PC(16:1/20:5)+Na	PC(36:6)+Na	PC	(16:1/20:5)	(16:1)	(20:5)	0		C44 H76 O8 N1 P1 Na1	800.52	9.95433	0.470321	0.0174103	0.42932	0.00909066	6.02057e+07	5.92588e+07	6.01977e+07	1.83728e+08	1.08428e+08	9.85545e+07	1.04625e+08	1.61781e+08	6.22323e+07	5.59563e+07	5.5909e+07	5.80501e+07	6.3002e+07	5.48212e+07	5.05857e+07	1.25274e+08	5.19284e+07	6.34256e+07	4.63996e+07	5.32349e+07	5.40054e+07
771POS	Y	PC(37:2)+H	PC(37:2)+H	PC	(37:2)	(37:2)	0	0		C45 H87 O8 N1 P1	800.616	12.9368	0.848259	0.0121366	1.28158	0.0617127	4.70791e+09	4.22352e+09	4.71128e+09	5.51563e+09	5.60803e+09	6.19022e+09	5.63309e+09	6.27002e+09	4.75084e+09	4.85956e+09	4.71929e+09	5.38723e+09	4.93564e+09	4.72948e+09	4.18233e+09	6.28771e+09	5.37903e+09	5.90155e+09	4.52352e+09	6.01733e+09	4.88738e+09
772POS		PC(37:2)+H	PC(37:2)+H	PC	(37:2)	(37:2)	0	0		C45 H87 O8 N1 P1	800.616	14.9678	0.949013	0.586123	0.147597	0.0551143	8.51711e+08	7.73023e+08	8.51951e+08	1.6051e+09	1.2981e+09	1.33946e+09	1.18463e+09	1.3327e+09	1.00306e+09	1.15166e+09	1.19666e+09	8.82547e+08	1.28449e+09	1.36341e+09	1.48847e+09	1.46327e+09	1.38239e+09	1.42433e+09	1.05687e+09	1.518e+09	1.21936e+09
773POS		PC(38:2e)+H	PC(38:2e)+H	PC	(38:2e)	(38:2e)	0	0		C46 H91 O7 N1 P1	800.653	14.0671	1.15789	0.0350443	0.883935	0.044156	1.61136e+09	1.61015e+09	1.49063e+09	1.30216e+09	1.16436e+09	1.27112e+09	1.03652e+09	1.09923e+09	9.12417e+08	1.22446e+09	1.27541e+09	1.2004e+09	1.4354e+09	1.40423e+09	1.31735e+09	1.3675e+09	1.11041e+09	1.10704e+09	8.72774e+08	1.53021e+09	1.10728e+09
774POS		PC(38:2e)+H	PC(38:2e)+H	PC	(38:2e)	(38:2e)	0	0		C46 H91 O7 N1 P1	800.653	15.0738	1.32378	0.177331	0.660693	0.0410485	4.96426e+08	4.62146e+08	4.96847e+08	4.90666e+08	4.89946e+08	2.32389e+08	4.21189e+08	4.97889e+08	3.70728e+08	4.95605e+08	4.49523e+08	4.29322e+08	4.72011e+08	5.17841e+08	9.4887e+08	5.95541e+08	3.48172e+08	6.84873e+08	3.99905e+08	5.50204e+08	5.62278e+08
775POS		PC(38:2e)+H	PC(38:2e)+H	PC	(38:2e)	(38:2e)	0	0		C46 H91 O7 N1 P1	800.653	14.3112	0.92035	0.784248	0.13706	0.115363	2.23774e+08	2.34839e+08	1.87362e+08	2.49891e+08	6.12317e+08	1.17404e+08	2.61065e+08	3.15699e+08	2.14677e+08	1.92171e+08	4.81568e+08	2.28909e+08	3.28112e+08	1.95345e+08	2.03885e+08	2.27395e+08	3.40532e+08	3.71099e+08	1.64991e+08	5.08304e+08	3.03441e+08
776POS		CerG1(d18:0/23:0)+H	CerG1(d41:0)+H	CerG1	(d18:0/23:0)	(d18:0)	(23:0)	0		C47 H94 O8 N1	800.697	16.1865	1.23902	0.0374241	0.402722	0.0118912	1.84144e+08	1.87997e+08	1.87981e+08	1.80454e+08	2.18261e+08	1.95343e+08	1.37237e+08	1.87464e+08	1.32091e+08	1.79925e+08	2.18009e+08	2.41432e+08	2.23154e+08	1.95751e+08	2.43756e+08	3.90847e+08	2.96081e+08	3.91923e+08	2.27647e+08	3.987e+08	3.29926e+08
777POS		CerG1(d18:0/23:0)+H	CerG1(d41:0)+H	CerG1	(d18:0/23:0)	(d18:0)	(23:0)	0		C47 H94 O8 N1	800.697	15.9405	1.45485	0.136545	0.188013	0.123871	2.4033e+07	2.94105e+07	3.05114e+07	2.6887e+07	2.98283e+07	2.99068e+07	2.28891e+07	3.17807e+07	3.03138e+07	2.07532e+07	4.92125e+07	2.98605e+07	3.12979e+07	4.82926e+07	7.0243e+07	3.056e+07	1.90824e+07	6.56236e+07	1.77046e+07	3.32217e+07	4.38473e+07
778POS		SM(d41:1)+H	SM(d41:1)+H	SM	(d18:1/23:0)	(d18:1)	(23:0)	0		C46 H94 O6 N2 P1	801.684	15.1268	0.985273	0.892381	0.20394	0.0199749	6.21927e+08	6.44073e+08	6.4383e+08	9.41825e+08	1.12504e+09	9.59065e+08	6.60222e+08	9.98954e+08	6.90539e+08	7.97394e+08	8.65812e+08	9.32896e+08	7.42574e+08	8.12695e+08	1.14511e+09	1.01959e+09	6.30577e+08	1.11402e+09	5.46623e+08	9.73021e+08	7.32751e+08
779POS		SM(d41:1)+H	SM(d41:1)+H	SM	(d41:1)	(d41:1)	0	0		C46 H94 O6 N2 P1	801.684	14.3186	0.956612	0.6816	0.10314	0.0090498	4.94667e+08	4.8693e+08	4.94618e+08	5.58531e+08	5.20898e+08	4.97242e+08	3.67194e+08	4.68123e+08	3.02263e+08	3.82914e+08	4.03997e+08	4.32264e+08	4.3141e+08	4.05062e+08	5.40838e+08	1.01342e+09	7.5984e+08	8.6681e+08	5.96893e+08	9.65481e+08	7.42142e+08
780POS		SM(d41:1)+H	SM(d41:1)+H	SM	(d41:1)	(d41:1)	0	0		C46 H94 O6 N2 P1	801.684	15.503	0.478941	0.0220568	0.473284	0.152612	9.39598e+07	1.24374e+08	1.23836e+08	1.80512e+08	1.32551e+08	1.96898e+08	1.27804e+08	8.89644e+07	1.22723e+08	5.2351e+07	3.13417e+07	4.05013e+07	5.5341e+07	1.73143e+08	5.41595e+07	1.1061e+08	5.59853e+07	8.08576e+07	4.58857e+07	7.43059e+07	6.60067e+07
781POS		PC(16:0/20:5)+Na	PC(36:5)+Na	PC	(16:0/20:5)	(16:0)	(20:5)	0		C44 H78 O8 N1 P1 Na1	802.536	10.6351	2.0346	0.0281692	0.405357	0.170181	9.31832e+07	6.83455e+07	9.3645e+07	2.86249e+07	2.21319e+07	7.6646e+07	7.96009e+07	5.71513e+07	1.04805e+08	1.04571e+08	4.10189e+07	1.66075e+08	1.80618e+08	1.23897e+08	1.34506e+08	1.5444e+07	2.555e+07	5.04577e+07	2.05212e+07	4.23226e+07	8.82711e+07
782POS		PC(37:1)+H	PC(37:1)+H	PC	(37:1)	(37:1)	0	0		C45 H89 O8 N1 P1	802.632	13.8387	0.684245	0.145599	1.29873	0.0141982	2.71471e+09	2.64826e+09	2.64981e+09	3.44516e+09	1.40479e+09	3.1929e+09	2.90241e+09	3.21327e+09	2.55786e+09	9.64691e+08	1.03017e+09	3.16798e+09	2.82636e+09	2.76508e+09	6.83836e+08	2.36732e+09	9.91091e+08	9.91999e+08	2.16534e+09	2.82946e+09	2.41656e+09
783POS		PE(40:1)+H	PE(40:1)+H	PE	(40:1)	(40:1)	0	0		C45 H89 O8 N1 P1	802.632	16.2756	1.17356	0.0823808	0.842264	0.00972782	7.05446e+08	6.9354e+08	7.0527e+08	1.31429e+09	1.18377e+09	9.86116e+08	1.01945e+09	1.0284e+09	7.12994e+08	1.26651e+09	1.29596e+09	1.20638e+09	1.23687e+09	1.16681e+09	1.15636e+09	8.48063e+08	7.42505e+08	1.16052e+09	6.46428e+08	8.07406e+08	7.29118e+08
784POS		PC(38:1e)+H	PC(38:1e)+H	PC	(38:1e)	(38:1e)	0	0		C46 H93 O7 N1 P1	802.668	15.3929	1.19632	0.0979391	0.823439	0.00486805	7.98558e+08	8.05295e+08	8.05363e+08	1.00538e+09	1.06809e+09	1.17467e+09	7.37084e+08	9.08211e+08	6.50231e+08	1.048e+09	1.05007e+09	1.06883e+09	9.8127e+08	1.12776e+09	1.35609e+09	1.13826e+09	1.24454e+09	1.04944e+09	6.38331e+08	1.19747e+09	9.36158e+08
785POS		SM(d41:0)+H	SM(d41:0)+H	SM	(d41:0)	(d41:0)	0	0		C46 H96 O6 N2 P1	803.7	15.7285	1.00129	0.988702	0.110182	0.0074116	1.80829e+08	1.78506e+08	1.80806e+08	2.5059e+08	2.84437e+08	2.56936e+08	1.87987e+08	2.27047e+08	1.58542e+08	2.16261e+08	2.1551e+08	2.21537e+08	2.33521e+08	2.30842e+08	2.49627e+08	4.60184e+08	3.32899e+08	4.48082e+08	2.52831e+08	4.3255e+08	1.93989e+08
786POS	Y	PC(38:7)+H	PC(38:7)+H	PC	(38:7)	(38:7)	0	0		C46 H79 O8 N1 P1	804.554	10.1084	0.626729	0.00479267	2.26688	0.0134583	3.5371e+09	3.5365e+09	3.61989e+09	5.15566e+09	5.96151e+09	3.22315e+09	4.48407e+09	4.72291e+09	4.03185e+09	2.85557e+09	2.94418e+09	2.72028e+09	3.32065e+09	1.88969e+09	3.55428e+09	3.67259e+09	2.93537e+09	3.71373e+09	2.93242e+09	3.12872e+09	3.07551e+09
787POS		PC(36:4)+Na	PC(36:4)+Na	PC	(36:4)	(36:4)	0	0		C44 H80 O8 N1 P1 Na1	804.551	10.9372	0.827551	0.0596712	0.219311	0.020614	1.99609e+08	1.9958e+08	1.92552e+08	2.00606e+08	2.00506e+08	1.79703e+08	1.49392e+08	1.95441e+08	2.092e+08	1.58362e+08	1.77998e+08	1.59221e+08	1.93189e+08	1.05796e+08	1.44579e+08	1.90268e+08	1.19171e+08	1.17973e+08	1.56796e+08	1.5403e+08	1.64682e+08
788POS		PC(38:7)+H	PC(38:7)+H	PC	(38:7)	(38:7)	0	0		C46 H79 O8 N1 P1	804.554	10.545	1.04975	0.901556	0.064534	0.353144	1.19048e+08	9.31323e+07	5.61881e+07	1.80625e+08	1.70878e+07	7.51966e+07	5.46197e+07	9.0104e+07	2.0131e+08	6.43476e+07	2.01385e+08	1.86043e+08	6.36654e+07	4.84244e+07	8.58702e+07	2.26816e+08	5.97405e+07	1.48598e+08	5.29432e+07	4.23185e+07	1.49279e+08
789POS		PE(20:0p/22:6)+H	PE(42:6p)+H	PE	(20:0p/22:6)	(20:0p)	(22:6)	0		C47 H83 O7 N1 P1	804.59	13.919	1.27577	0.267035	0.384624	0.0122527	8.56607e+07	8.38355e+07	8.56191e+07	1.38914e+08	1.01182e+08	1.38644e+08	1.14446e+08	1.32067e+08	1.09426e+08	1.30116e+08	1.38963e+08	1.31788e+08	1.31042e+08	1.16964e+08	2.88411e+08	1.08904e+08	1.0634e+08	1.28835e+08	6.96617e+07	1.11209e+08	9.17806e+07
790POS		PC(38:0e)+H	PC(38:0e)+H	PC	(38:0e)	(38:0e)	0	0		C46 H95 O7 N1 P1	804.684	16.564	1.13067	0.138945	0.36644	0.00460698	2.03438e+08	2.01815e+08	2.0343e+08	2.74892e+08	2.75833e+08	3.09132e+08	2.16066e+08	2.65017e+08	1.86437e+08	3.04543e+08	2.8292e+08	3.07579e+08	2.73576e+08	2.61867e+08	2.96471e+08	2.30773e+08	1.94319e+08	2.81742e+08	1.28265e+08	2.18053e+08	1.87689e+08
791POS		PC(38:6)+H	PC(38:6)+H	PC	(38:6)	(38:6)	0	0		C46 H81 O8 N1 P1	806.569	10.7278	1.17851	0.201897	1.45857	0.0208435	4.31876e+09	4.47833e+09	4.47871e+09	4.71215e+09	4.54299e+09	5.40511e+09	3.41143e+09	4.11647e+09	5.16408e+09	5.57558e+09	3.97927e+09	5.73068e+09	4.34073e+09	5.12936e+09	7.47916e+09	4.34329e+09	4.32113e+09	5.94705e+09	4.33595e+09	5.26896e+09	4.69051e+09
792POS		PC(38:6)+H	PC(38:6)+H	PC	(38:6)	(38:6)	0	0		C46 H81 O8 N1 P1	806.569	11.0708	1.73796	0.293211	5.38097	0.00839723	9.2145e+09	9.34908e+09	9.35057e+09	9.77526e+09	9.57514e+09	1.15363e+10	7.85225e+09	8.66416e+09	8.67347e+09	1.19763e+10	8.59424e+09	1.15923e+10	9.47244e+09	1.03872e+10	4.54366e+10	8.39946e+09	8.97523e+09	1.20392e+10	7.3652e+09	9.89839e+09	8.5238e+09
793POS	Y	PC(38:6)+H	PC(38:6)+H	PC	(38:6)	(38:6)	0	0		C46 H81 O8 N1 P1	806.569	10.4452	0.583451	0.00793298	2.26978	0.0167264	2.37943e+09	2.38171e+09	2.45018e+09	4.95763e+09	3.68991e+09	4.96683e+09	2.78199e+09	3.60608e+09	2.87323e+09	2.40255e+09	1.63059e+09	2.3708e+09	1.69334e+09	2.86512e+09	2.38442e+09	2.95268e+09	2.33057e+09	3.76535e+09	2.5444e+09	3.52658e+09	2.37905e+09
794POS		PE(20:0p/22:5)+H	PE(42:5p)+H	PE	(20:0p/22:5)	(20:0p)	(22:5)	0		C47 H85 O7 N1 P1	806.606	14.2721	1.07205	0.864497	0.326559	0.00548983	5.25766e+07	5.30764e+07	5.30831e+07	2.13386e+08	2.11536e+08	7.01305e+07	8.69703e+07	8.53863e+07	6.60851e+07	1.00005e+08	9.52268e+07	9.29496e+07	8.33785e+07	7.8801e+07	3.35981e+08	5.94689e+07	7.25798e+07	9.77215e+07	4.06082e+07	7.50025e+07	5.89599e+07
795POS		PE(20:1p/22:4)+H	PE(42:5p)+H	PE	(20:1p/22:4)	(20:1p)	(22:4)	0		C47 H85 O7 N1 P1	806.606	14.009	1.4147	0.0141274	0.304451	0.0604047	5.5743e+07	5.04961e+07	5.65214e+07	4.39975e+07	4.5445e+07	7.40715e+07	8.07482e+07	8.26054e+07	5.92463e+07	9.40949e+07	9.88421e+07	9.60204e+07	1.00171e+08	9.2203e+07	6.49025e+07	7.41322e+07	6.1047e+07	9.43807e+07	4.76188e+07	5.9127e+07	6.07996e+07
796POS		TG(16:1/14:0/17:1)+NH4	TG(47:2)+NH4	TG	(16:1/14:0/17:1)	(16:1)	(14:0)	(17:1)		C50 H96 O6 N1	806.723	21.263	0.611918	0.0534911	0.190836	0.0387856	3.0487e+07	2.84431e+07	3.03968e+07	2.13595e+07	6.09898e+07	5.85772e+07	4.48616e+07	4.16211e+07	2.98824e+07	1.36772e+07	2.61357e+07	3.67945e+07	2.25144e+07	2.15726e+07	3.67471e+07	2.53459e+07	2.79179e+07	3.65113e+07	2.74999e+07	4.37287e+07	3.07378e+07
797POS		PI(32:2)+H	PI(32:2)+H	PI	(32:2)	(32:2)	0	0		C41 H76 O13 N0 P1	807.502	9.12839	0.281115	0.000174572	0.384792	0.00871069	2.39684e+07	2.36059e+07	2.39629e+07	6.59966e+07	4.99116e+07	4.84068e+07	6.04733e+07	6.09954e+07	3.63963e+07	1.59196e+07	1.15356e+07	1.36299e+07	1.19128e+07	2.00303e+07	1.75415e+07	4.58479e+07	4.428e+07	4.09861e+07	4.74584e+07	3.69479e+07	3.56486e+07
798POS		PC(38:5)+H	PC(38:5)+H	PC	(38:5)	(38:5)	0	0		C46 H83 O8 N1 P1	808.585	12.5531	0.460848	0.0559893	0.651253	0.0355093	3.26145e+08	3.48122e+08	3.29318e+08	5.13519e+08	3.83507e+08	5.54086e+08	1.39081e+08	3.05746e+08	1.31966e+08	1.27867e+08	1.53605e+08	1.19897e+08	2.26964e+08	1.914e+08	1.14824e+08	1.27608e+08	5.77447e+08	4.79749e+08	1.3078e+08	2.03618e+08	1.35803e+08
799POS		PC(38:5)+H	PC(38:5)+H	PC	(38:5)	(38:5)	0	0		C46 H83 O8 N1 P1	808.585	10.488	0.788857	0.130058	0.402957	0.132924	3.08216e+08	4.03022e+08	3.60532e+08	5.44622e+08	4.70183e+08	5.16968e+08	3.24025e+08	6.94453e+08	5.64679e+08	5.37429e+08	5.57288e+08	3.49886e+08	3.4166e+08	3.14266e+08	3.56706e+08	3.94852e+08	3.61142e+08	6.69751e+08	5.41913e+08	6.00245e+08	3.13584e+08
800POS		PC(38:5)+H	PC(38:5)+H	PC	(38:5)	(38:5)	0	0		C46 H83 O8 N1 P1	808.585	11.5151	1.02443	0.584611	0.950396	0.00323723	9.27645e+09	9.32856e+09	9.27645e+09	9.98945e+09	1.03298e+10	1.07036e+10	9.7458e+09	9.10033e+09	9.59106e+09	9.71445e+09	1.05759e+10	1.0267e+10	1.02824e+10	8.72799e+09	1.13449e+10	8.02175e+09	8.04728e+09	9.19045e+09	7.50695e+09	8.08848e+09	7.97759e+09
801POS		PC(38:5)+H	PC(38:5)+H	PC	(38:5)	(38:5)	0	0		C46 H83 O8 N1 P1	808.585	11.1806	1.38331	0.482792	1.67175	0.141459	2.18203e+09	2.1748e+09	1.68501e+09	1.63014e+09	1.50735e+09	1.60928e+09	9.9321e+08	3.06482e+09	2.54609e+09	3.28568e+09	2.86837e+09	9.69969e+08	9.93258e+08	8.98201e+08	6.68632e+09	2.35636e+09	1.40537e+09	3.12347e+09	1.99705e+09	2.5564e+09	1.16651e+09
802POS		CerG1(d18:2/24:1)+H	CerG1(d42:3)+H	CerG1	(d18:2/24:1)	(d18:2)	(24:1)	0		C48 H90 O8 N1	808.666	13.8844	1.10537	0.313932	0.315184	0.0125745	2.36622e+08	2.31644e+08	2.31447e+08	3.25815e+08	3.31031e+08	3.1246e+08	2.39625e+08	2.92701e+08	1.87571e+08	3.70132e+08	2.86887e+08	2.82851e+08	3.11029e+08	2.75432e+08	3.4087e+08	3.24392e+08	2.54183e+08	3.04801e+08	2.04145e+08	3.13044e+08	2.57113e+08
803POS		TG(16:0/14:0/17:1)+NH4	TG(47:1)+NH4	TG	(16:0/14:0/17:1)	(16:0)	(14:0)	(17:1)		C50 H98 O6 N1	808.739	22.3135	1.25269	0.369004	0.225969	0.0744527	4.65669e+07	4.07576e+07	4.64468e+07	5.59717e+07	4.51258e+07	3.61121e+07	5.28767e+07	4.2146e+07	3.26447e+07	4.30501e+07	4.44639e+07	4.50537e+07	4.6902e+07	4.26789e+07	1.09659e+08	4.11182e+07	4.80899e+07	3.83193e+07	2.56411e+07	5.33817e+07	4.07691e+07
804POS		TG(16:0e/16:0/16:1)+NH4	TG(48:1e)+NH4	TG	(16:0e/16:0/16:1)	(16:0e)	(16:0)	(16:1)		C51 H102 O5 N1	808.775	23.624	0.496649	0.0100267	0.14939	0.0240745	1.3575e+07	1.35735e+07	1.41482e+07	1.96227e+07	2.54003e+07	2.057e+07	1.43527e+07	1.5392e+07	1.13478e+07	3.94842e+06	1.38984e+07	1.52989e+07	4.83388e+06	7.46934e+06	7.53623e+06	1.55046e+07	1.01152e+07	1.07343e+07	8.94718e+06	6.32157e+06	1.29055e+07
805POS		TG(18:0p/14:0/16:0)+NH4	TG(48:0p)+NH4	TG	(18:0p/14:0/16:0)	(18:0p)	(14:0)	(16:0)		C51 H102 O5 N1	808.775	24.1278	1.49828	0.0118041	0.545586	0.0225732	1.82776e+08	1.75754e+08	1.82843e+08	1.62825e+08	2.44603e+08	2.01632e+08	1.59355e+08	1.50775e+08	1.04144e+08	1.94253e+08	2.26225e+08	2.76458e+08	2.535e+08	3.35544e+08	2.47264e+08	2.07174e+08	8.81882e+07	1.13884e+08	8.51242e+07	1.40415e+08	1.07332e+08
806POS		ChE(28:1)+NH4	ChE(28:1)+NH4	ChE	(28:1)	(28:1)	0	0		C55 H102 O2 N1	808.791	26.8157	0.643025	0.0250155	0.076259	0.0130384	3.28727e+06	3.28839e+06	3.36264e+06	7.19082e+06	7.74403e+06	9.75528e+06	4.24577e+06	7.18314e+06	5.47306e+06	2.87061e+06	4.55425e+06	5.78202e+06	4.83914e+06	3.38507e+06	5.31367e+06	1.83999e+06	826957	3.62515e+06	157806	1.84264e+06	1.13713e+06
807POS		PI(32:1)+H	PI(32:1)+H	PI	(32:1)	(32:1)	0	0		C41 H78 O13 N0 P1	809.517	10.1902	0.472969	0.000602389	0.883945	0.010046	2.2048e+08	2.16636e+08	2.20418e+08	5.29945e+08	3.9063e+08	3.67011e+08	3.39753e+08	4.74657e+08	3.193e+08	1.48288e+08	1.89335e+08	1.93075e+08	1.05093e+08	2.28858e+08	2.80549e+08	3.83337e+08	3.99298e+08	4.42827e+08	4.04316e+08	2.19292e+08	2.17789e+08
808POS		SM(d18:1/22:0)+Na	SM(d40:1)+Na	SM	(d18:1/22:0)	(d18:1)	(22:0)	0		C45 H91 O6 N2 P1 Na1	809.651	14.5943	1.21	0.018561	0.482414	0.000951367	2.60793e+08	2.60793e+08	2.60363e+08	2.57969e+08	2.95921e+08	2.57772e+08	2.18037e+08	2.61676e+08	2.40562e+08	2.86215e+08	3.18348e+08	3.56941e+08	3.30557e+08	3.13464e+08	2.48118e+08	2.36114e+08	2.76884e+08	2.93661e+08	2.10512e+08	2.68589e+08	2.4053e+08
809POS		SM(d18:2/24:2)+H	SM(d42:4)+H	SM	(d18:2/24:2)	(d18:2)	(24:2)	0		C47 H90 O6 N2 P1	809.653	13.8888	0.788642	0.292064	0.112954	0.0184224	7.31753e+07	7.55517e+07	7.55701e+07	2.02904e+07	7.8305e+07	4.09796e+07	4.38634e+07	4.4247e+07	4.08175e+07	3.8194e+07	2.90084e+07	2.71657e+07	3.0087e+07	4.62416e+07	4.1056e+07	2.62946e+07	6.79652e+07	5.61105e+07	8.24868e+07	6.6666e+07	9.18753e+07
810POS		SM(d42:4)+H	SM(d42:4)+H	SM	(d42:4)	(d42:4)	0	0		C47 H90 O6 N2 P1	809.653	12.651	0.692276	0.000203856	0.562794	0.0116999	2.14404e+08	2.14506e+08	2.18829e+08	2.98844e+08	3.02321e+08	3.23456e+08	2.73283e+08	2.75866e+08	2.40993e+08	1.85842e+08	1.84841e+08	2.07614e+08	1.83499e+08	2.04507e+08	2.20787e+08	2.25676e+08	2.22963e+08	2.36597e+08	1.72961e+08	2.03793e+08	1.99346e+08
811POS		PG(16:1/22:6)+NH4	PG(38:7)+NH4	PG	(16:1/22:6)	(16:1)	(22:6)	0		C44 H77 O10 N1 P1	810.528	8.38458	0.876282	0.0472725	0.143293	0.00439582	7.29138e+07	7.23298e+07	7.23997e+07	9.73232e+07	9.98878e+07	1.02331e+08	8.04059e+07	8.66697e+07	7.87992e+07	7.76328e+07	7.57922e+07	8.36117e+07	8.84418e+07	7.30454e+07	7.9415e+07	7.63472e+07	5.9288e+07	7.49798e+07	4.47456e+07	7.13062e+07	6.303e+07
812POS		PC(38:4)+H	PC(38:4)+H	PC	(38:4)	(38:4)	0	0		C46 H85 O8 N1 P1	810.601	11.9377	0.918904	0.532501	0.561277	0.0407801	5.36031e+09	5.35656e+09	4.98867e+09	6.82876e+09	9.7856e+09	7.36573e+09	6.48533e+09	5.59379e+09	3.90477e+09	6.42162e+09	6.19813e+09	6.30446e+09	6.42584e+09	5.62284e+09	5.75018e+09	5.96152e+09	5.55222e+09	6.19296e+09	5.01435e+09	4.23416e+09	5.67093e+09
813POS		PC(38:4)+H	PC(38:4)+H	PC	(38:4)	(38:4)	0	0		C46 H85 O8 N1 P1	810.601	13.4904	0.983908	0.830496	0.208547	0.0110348	9.92825e+08	1.01192e+09	9.92817e+08	9.41203e+08	8.84477e+08	1.16193e+09	1.09672e+09	9.40205e+08	9.71884e+08	8.27373e+08	1.09209e+09	1.18043e+09	1.05018e+09	8.86519e+08	8.63326e+08	6.87465e+08	9.54735e+08	8.96114e+08	9.39816e+08	9.72168e+08	8.9555e+08
814POS		PC(38:4)+H	PC(38:4)+H	PC	(38:4)	(38:4)	0	0		C46 H85 O8 N1 P1	810.601	12.1855	0.963828	0.864606	0.8732	0.0268888	2.7855e+09	2.79305e+09	2.66152e+09	3.87095e+09	1.63328e+09	3.6216e+09	2.99554e+09	4.39362e+09	1.92649e+09	1.34551e+09	2.69165e+09	3.02591e+09	3.21723e+09	2.73438e+09	4.75974e+09	3.53719e+09	3.03235e+09	2.61671e+09	2.89733e+09	3.60243e+09	2.51561e+09
815POS		PC(38:4)+H	PC(38:4)+H	PC	(38:4)	(38:4)	0	0		C46 H85 O8 N1 P1	810.601	13.2244	0.848739	0.489967	0.0511181	0.158741	8.51878e+07	8.44427e+07	6.34623e+07	1.03379e+08	7.99421e+07	8.5382e+07	9.40346e+07	4.03986e+07	3.0058e+07	3.91625e+07	8.13828e+07	7.91692e+07	7.98046e+07	3.1771e+07	5.63787e+07	7.33344e+07	4.61393e+07	3.52981e+07	8.55627e+07	7.55399e+07	8.03985e+07
816POS		PC(38:4)+H	PC(38:4)+H	PC	(38:4)	(38:4)	0	0		C46 H85 O8 N1 P1	810.601	12.4415	1.66182	0.347659	1.99952	0.0282903	1.14898e+09	1.09189e+09	1.14523e+09	1.34904e+09	1.18988e+09	1.1491e+09	1.40787e+09	1.45797e+09	1.34814e+09	1.4272e+09	1.50463e+09	1.25599e+09	1.33887e+09	1.21989e+09	6.38508e+09	1.14748e+09	1.27267e+09	1.87273e+08	3.34749e+08	1.22876e+09	2.74625e+08
817POS		PC(39:3p)+H	PC(39:3p)+H	PC	(39:3p)	(39:3p)	0	0		C47 H89 O7 N1 P1	810.637	13.148	0.427637	0.00540022	0.392824	0.0132938	4.3054e+07	4.20716e+07	4.20837e+07	8.85167e+07	9.30191e+07	1.15371e+08	5.33636e+07	1.07328e+08	5.02367e+07	4.01223e+07	4.15474e+07	2.06051e+07	2.82482e+07	2.43138e+07	6.23323e+07	3.34381e+07	8.38013e+07	5.52265e+07	3.94276e+07	6.08821e+07	3.04023e+07
818POS		CerG1(d18:1/24:1)+H	CerG1(d42:2)+H	CerG1	(d18:1/24:1)	(d18:1)	(24:1)	0		C48 H92 O8 N1	810.682	16.0128	1.1513	0.880271	0.971668	0.0234589	1.16695e+08	1.12073e+08	1.12083e+08	2.85692e+08	3.3168e+08	2.65879e+08	2.22971e+08	2.84645e+08	1.84563e+08	5.26041e+07	4.57784e+07	5.34338e+07	5.79811e+07	5.20291e+07	1.55197e+09	1.31217e+08	9.02046e+07	1.30352e+08	6.65605e+07	1.24586e+08	9.85755e+07
819POS		CerG1(d18:1/24:1)+H	CerG1(d42:2)+H	CerG1	(d18:1/24:1)	(d18:1)	(24:1)	0		C48 H92 O8 N1	810.682	14.8973	1.18376	0.150265	1.69787	0.0165279	3.09968e+09	3.19059e+09	3.18968e+09	3.9679e+09	4.23716e+09	4.79043e+09	3.30915e+09	4.23764e+09	3.22233e+09	4.44389e+09	4.14192e+09	3.95229e+09	4.52349e+09	4.49203e+09	6.57791e+09	5.03104e+09	3.53909e+09	4.55963e+09	2.82592e+09	4.44905e+09	3.78157e+09
820POS		TG(15:0/16:0/16:0)+NH4	TG(47:0)+NH4	TG	(15:0/16:0/16:0)	(15:0)	(16:0)	(16:0)		C50 H100 O6 N1	810.755	23.271	3.3597	0.000103454	0.462748	0.0288693	3.37289e+07	3.54407e+07	3.37226e+07	1.38359e+07	2.38488e+07	2.53791e+07	2.1455e+07	2.73515e+07	1.84145e+07	5.59758e+07	7.23156e+07	7.07942e+07	9.41677e+07	6.24305e+07	8.20334e+07	2.9805e+07	2.84822e+07	4.68787e+07	1.47409e+07	2.95394e+07	2.24373e+07
821POS		TG(15:0/16:0/16:0)+NH4	TG(47:0)+NH4	TG	(15:0/16:0/16:0)	(15:0)	(16:0)	(16:0)		C50 H100 O6 N1	810.755	22.6216	1.40924	0.422056	0.0478032	0.0664965	3.69447e+06	3.72764e+06	4.15457e+06	2.45703e+06	3.79259e+06	3.11488e+06	2.08218e+06	3.09969e+06	2.0857e+06	1.28862e+06	9.39933e+06	4.78049e+06	1.11394e+06	4.64033e+06	2.21589e+06	3.48323e+06	2.15867e+06	3.34202e+06	1.78141e+06	3.26713e+06	2.50245e+06
822POS		TG(16:0e/16:0/16:0)+NH4	TG(48:0e)+NH4	TG	(16:0e/16:0/16:0)	(16:0e)	(16:0)	(16:0)		C51 H104 O5 N1	810.791	24.3661	1.57082	0.0256954	0.247854	0.0417775	3.65829e+07	3.93736e+07	3.93547e+07	3.37613e+07	4.56018e+07	4.66315e+07	3.49879e+07	3.30079e+07	2.77494e+07	5.05775e+07	3.85418e+07	6.78026e+07	4.32987e+07	8.20214e+07	6.60721e+07	4.7411e+07	2.35655e+07	2.84064e+07	2.15159e+07	3.83524e+07	3.15902e+07
823POS		TG(18:0e/14:0/16:0)+NH4	TG(48:0e)+NH4	TG	(18:0e/14:0/16:0)	(18:0e)	(14:0)	(16:0)		C51 H104 O5 N1	810.791	24.6738	3.45613	0.000153293	0.827316	0.0163007	1.14988e+08	1.1829e+08	1.18304e+08	6.46182e+07	1.19708e+08	5.89665e+07	6.70918e+07	7.22569e+07	3.63012e+07	1.8815e+08	2.58646e+08	1.80073e+08	2.30252e+08	2.69612e+08	3.21189e+08	1.0646e+08	6.51572e+07	5.3375e+07	4.31542e+07	9.67056e+07	7.7807e+07
824POS	Y	SM(d42:3)+H	SM(d42:3)+H	SM	(d42:3)	(d42:3)	0	0		C47 H92 O6 N2 P1	811.669	13.5113	0.67272	0.0287916	2.08152	0.0619128	2.7098e+09	3.02195e+09	3.02356e+09	6.45031e+09	6.14394e+09	5.62233e+09	3.71034e+09	5.65336e+09	3.15207e+09	3.31739e+09	3.82131e+09	3.35578e+09	3.36295e+09	3.29023e+09	3.52662e+09	4.00736e+09	3.7624e+09	4.72573e+09	4.03784e+09	5.04628e+09	3.52411e+09
825POS		PE(20:4/22:6)+H	PE(42:10)+H	PE	(20:4/22:6)	(20:4)	(22:6)	0		C47 H75 O8 N1 P1	812.522	10.4259	1.58843	0.465637	0.341376	0.145822	2.27176e+07	1.74108e+07	2.26793e+07	2.9695e+07	5.82491e+07	5.71651e+07	2.15209e+07	5.44663e+07	1.2817e+07	2.78377e+07	3.85948e+07	3.23699e+07	3.38048e+07	3.60636e+07	2.02885e+08	1.29665e+07	2.38335e+07	3.77226e+07	9.95643e+06	9.31225e+06	6.84533e+06
826POS		PG(16:0/22:6)+NH4	PG(38:6)+NH4	PG	(16:0/22:6)	(16:0)	(22:6)	0		C44 H79 O10 N1 P1	812.544	9.41544	1.50343	0.092361	0.271933	0.0386309	6.33742e+07	6.71742e+07	6.24979e+07	9.74274e+07	6.91708e+06	9.11118e+07	7.10451e+07	6.31767e+07	5.62546e+07	1.23708e+08	6.04681e+07	1.24259e+08	6.81053e+07	9.33543e+07	1.1033e+08	6.77249e+07	2.9807e+07	3.78348e+07	4.30232e+07	4.33974e+07	4.82454e+07
827POS		PS(36:1)+Na	PS(36:1)+Na	PS	(36:1)	(36:1)	0	0		C42 H80 O10 N1 P1 Na1	812.541	11.301	1.64386	0.173619	0.323593	0.0889268	3.94392e+07	3.94426e+07	3.36627e+07	4.32294e+07	9.43914e+07	6.62644e+07	5.68386e+07	6.09228e+07	5.02745e+07	6.43827e+07	4.85965e+07	1.48383e+08	4.26877e+07	1.14528e+08	1.92809e+08	5.82353e+07	4.37746e+07	1.32644e+08	3.68502e+07	3.47603e+07	2.72455e+07
828POS		PG(16:1/22:5)+NH4	PG(38:6)+NH4	PG	(16:1/22:5)	(16:1)	(22:5)	0		C44 H79 O10 N1 P1	812.544	8.77215	0.795659	0.304193	0.0756249	0.0548208	1.77647e+07	1.61286e+07	1.77624e+07	3.31624e+07	3.55893e+07	1.174e+07	1.80361e+07	2.16583e+07	1.7599e+07	2.01068e+07	1.98641e+07	1.85294e+07	1.06048e+07	1.7041e+07	2.34838e+07	2.08534e+07	5.4892e+06	1.78883e+07	4.75026e+06	8.38235e+06	1.52162e+07
829POS	Y	PC(38:3)+H	PC(38:3)+H	PC	(38:3)	(38:3)	0	0		C46 H87 O8 N1 P1	812.616	12.5706	0.843036	0.00739893	1.85983	0.0266092	6.42096e+09	6.12622e+09	6.41395e+09	8.15082e+09	8.29296e+09	8.04575e+09	6.64502e+09	7.21578e+09	7.02248e+09	6.3599e+09	6.48758e+09	6.50499e+09	6.31259e+09	6.49605e+09	6.08982e+09	1.03623e+10	9.57118e+09	6.96745e+09	5.75824e+09	5.83199e+09	6.36069e+09
830POS		PC(38:3)+H	PC(38:3)+H	PC	(38:3)	(38:3)	0	0		C46 H87 O8 N1 P1	812.616	13.0706	1.18672	0.00754397	0.74445	0.0294812	6.21599e+08	5.90345e+08	6.21506e+08	7.43915e+08	7.47088e+08	6.91484e+08	6.33527e+08	6.69619e+08	5.76583e+08	8.52359e+08	8.08707e+08	8.23883e+08	8.00633e+08	6.7802e+08	8.5711e+08	7.08544e+08	5.82233e+08	7.95103e+08	5.24977e+08	6.66643e+08	6.04171e+08
831POS		PC(36:0)+Na	PC(36:0)+Na	PC	(36:0)	(36:0)	0	0		C44 H88 O8 N1 P1 Na1	812.614	14.3755	1.02907	0.816568	0.0670566	0.048684	1.54483e+07	1.54762e+07	1.68036e+07	1.93268e+07	1.50218e+07	1.93543e+07	1.8144e+07	1.85808e+07	1.61115e+07	1.61164e+07	1.44404e+07	1.63275e+07	1.57276e+07	1.92617e+07	2.77629e+07	1.85838e+07	1.57033e+07	1.84478e+07	1.38042e+07	2.05579e+07	2.06462e+07
832POS		Co(Q9)+NH4	Co(Q9)+NH4	Co	(Q9)	(Q9)	0	0		C54 H86 O4 N1	812.655	18.3147	5.83926	0.35638	0.70935	0.0219427	1.97283e+07	1.89393e+07	1.90727e+07	2.4035e+07	2.71015e+07	2.71217e+07	1.74746e+07	2.40983e+07	1.58177e+07	2.45887e+07	2.56094e+07	2.86961e+07	2.00194e+07	2.26623e+07	6.70513e+08	1.87471e+07	1.35289e+07	1.52094e+07	1.60976e+07	1.88463e+07	1.1757e+07
833POS		PE(18:1p/24:1)+H	PE(42:2p)+H	PE	(18:1p/24:1)	(18:1p)	(24:1)	0		C47 H91 O7 N1 P1	812.653	16.8583	1.57789	0.132154	0.184499	0.0179486	1.97586e+07	1.91532e+07	1.97638e+07	2.35558e+07	2.26021e+07	2.30747e+07	2.13968e+07	2.42609e+07	1.48469e+07	1.60701e+07	2.41439e+07	3.9318e+07	2.03273e+07	4.4681e+07	6.01707e+07	3.09996e+07	2.43488e+07	3.00458e+07	1.95966e+07	2.69316e+07	2.58004e+07
834POS		PE(18:1p/24:1)+H	PE(42:2p)+H	PE	(18:1p/24:1)	(18:1p)	(24:1)	0		C47 H91 O7 N1 P1	812.653	16.6385	1.48995	0.115241	0.221738	0.364562	3.85819e+07	5.30058e+07	7.95883e+07	4.10318e+07	3.45761e+07	1.99776e+07	2.8557e+07	3.17097e+07	3.53663e+07	4.12574e+07	3.28301e+07	6.53326e+07	3.99254e+07	2.77647e+07	7.77961e+07	2.66376e+07	1.63248e+07	2.91714e+07	4.54993e+07	2.91738e+07	5.80876e+07
835POS	Y	CerG1(d18:1/24:0)+H	CerG1(d42:1)+H	CerG1	(d18:1/24:0)	(d18:1)	(24:0)	0		C48 H94 O8 N1	812.697	15.4814	1.64944	0.00135178	1.4937	0.00857438	1.4552e+09	1.45504e+09	1.47684e+09	9.25213e+08	9.65157e+08	1.29282e+09	6.93008e+08	8.02735e+08	6.17789e+08	1.10262e+09	1.43359e+09	1.431e+09	1.48719e+09	1.73687e+09	1.54535e+09	3.78495e+09	2.16435e+09	2.79261e+09	2.15355e+09	3.67646e+09	2.81904e+09
836POS	Y	CerG1(d18:1/24:0)+H	CerG1(d42:1)+H	CerG1	(d18:1/24:0)	(d18:1)	(24:0)	0		C48 H94 O8 N1	812.697	16.3767	1.47451	0.00154614	3.49422	0.00610508	5.74547e+09	5.68483e+09	5.74526e+09	6.98609e+09	5.92843e+09	7.14968e+09	4.05921e+09	6.25767e+09	4.72023e+09	8.69274e+09	9.03522e+09	8.58282e+09	9.22519e+09	8.64355e+09	7.57779e+09	7.84474e+09	5.81108e+09	7.6151e+09	4.15567e+09	7.12815e+09	5.60603e+09
837POS		CerG1(d18:1/24:0)+H	CerG1(d42:1)+H	CerG1	(d18:1/24:0)	(d18:1)	(24:0)	0		C48 H94 O8 N1	812.697	16.1828	1.05439	0.736505	0.143318	0.0221251	1.11817e+08	1.11804e+08	1.16151e+08	1.28933e+08	1.96137e+08	1.65056e+08	1.20198e+08	1.82815e+08	8.87787e+07	1.07161e+08	1.36602e+08	2.03893e+08	1.35294e+08	1.46364e+08	2.00575e+08	1.36412e+08	1.15647e+08	2.14005e+08	1.02438e+08	1.48613e+08	1.42054e+08
838POS		CerG1(d18:0/24:1)+H	CerG1(d42:1)+H	CerG1	(d18:0/24:1)	(d18:0)	(24:1)	0		C48 H94 O8 N1	812.697	14.9275	2.1338	0.109933	0.588096	0.0638643	3.04941e+08	2.73758e+08	2.73299e+08	2.16747e+08	1.31588e+08	1.11656e+08	8.07311e+07	1.05285e+08	7.47836e+07	1.08644e+08	9.54482e+07	2.21978e+08	5.19205e+08	1.89047e+08	4.03705e+08	5.83161e+08	2.07903e+08	5.53091e+08	1.80772e+08	5.8622e+08	9.06469e+07
839POS		SM(d42:2)+H	SM(d42:2)+H	SM	(d42:2)	(d42:2)	0	0		C47 H94 O6 N2 P1	813.684	14.6535	1.00885	0.970953	0.950154	0.0288386	1.9662e+09	1.96586e+09	1.86943e+09	2.19247e+09	2.76056e+09	3.69116e+09	2.66337e+09	1.99082e+09	2.14747e+09	2.62823e+09	1.49816e+09	1.60187e+09	4.39108e+09	4.06006e+09	1.40312e+09	2.8483e+09	2.53993e+09	4.57057e+09	1.73744e+09	2.8837e+09	2.71285e+09
840POS	Y	SM(d42:2)+H	SM(d42:2)+H	SM	(d42:2)	(d42:2)	0	0		C47 H94 O6 N2 P1	813.684	14.4556	0.732249	0.00744747	3.92031	0.00301666	1.41351e+10	1.40615e+10	1.41354e+10	2.00245e+10	2.06693e+10	2.06529e+10	1.57643e+10	1.5811e+10	1.44468e+10	1.27372e+10	1.32666e+10	1.26322e+10	1.07481e+10	1.31705e+10	1.6066e+10	1.84122e+10	1.42647e+10	1.55332e+10	1.18431e+10	1.779e+10	1.38954e+10
841POS		SM(d42:2)+H	SM(d42:2)+H	SM	(d42:2)	(d42:2)	0	0		C47 H94 O6 N2 P1	813.684	13.8908	0.733765	0.0577928	0.659315	0.0205201	6.66479e+08	6.6706e+08	6.90746e+08	6.23489e+08	6.08427e+08	1.05039e+09	6.40555e+08	5.47261e+08	6.99426e+08	4.61874e+08	4.32526e+08	4.44084e+08	5.41493e+08	6.68588e+08	5.10905e+08	1.1379e+09	1.43959e+09	8.79176e+08	1.14455e+09	1.21078e+09	9.379e+08
842POS		PC(37:6)+Na	PC(37:6)+Na	PC	(37:6)	(37:6)	0	0		C45 H78 O8 N1 P1 Na1	814.536	9.24486	0.578775	0.00429797	0.257941	0.00509593	3.56508e+07	3.53354e+07	3.56475e+07	5.63256e+07	5.59143e+07	5.23662e+07	3.96395e+07	4.67595e+07	3.02222e+07	2.62583e+07	2.00853e+07	2.83754e+07	1.74929e+07	3.19498e+07	3.86055e+07	5.72557e+07	4.32003e+07	4.72135e+07	3.18909e+07	4.7472e+07	3.59069e+07
843POS		PG(16:0/22:5)+NH4	PG(38:5)+NH4	PG	(16:0/22:5)	(16:0)	(22:5)	0		C44 H81 O10 N1 P1	814.559	9.76527	1.2478	0.112236	0.142037	0.0342477	2.48298e+07	2.34233e+07	2.34029e+07	3.05569e+07	3.02838e+07	2.70857e+07	3.14186e+07	3.01606e+07	2.31337e+07	3.18531e+07	5.29481e+07	3.78737e+07	3.17312e+07	2.82077e+07	3.28052e+07	2.64865e+07	2.48007e+07	2.71228e+07	6.9563e+06	4.54654e+07	2.02745e+07
844POS		PC(38:2)+H	PC(38:2)+H	PC	(38:2)	(38:2)	0	0		C46 H89 O8 N1 P1	814.632	13.4075	0.887832	0.152857	2.18423	0.032841	2.49243e+10	2.64007e+10	2.63951e+10	2.7344e+10	3.07689e+10	2.69679e+10	2.6716e+10	2.92595e+10	2.51102e+10	2.16693e+10	1.7781e+10	2.76803e+10	2.69519e+10	2.93292e+10	2.41164e+10	3.37116e+10	2.68592e+10	2.54221e+10	2.42146e+10	3.51795e+10	2.99256e+10
845POS		PC(39:1p)+H	PC(39:1p)+H	PC	(39:1p)	(39:1p)	0	0		C47 H93 O7 N1 P1	814.668	15.785	0.834719	0.43525	0.0693162	0.00718624	2.49192e+07	2.46106e+07	2.49199e+07	3.62663e+07	5.14801e+07	4.8606e+07	2.54048e+07	2.96578e+07	3.11887e+07	1.35668e+07	1.22171e+07	4.93306e+07	3.31556e+07	3.69048e+07	4.06365e+07	1.68634e+07	1.18116e+07	4.53887e+07	8.52519e+06	1.52345e+07	1.2237e+07
846POS	Y	CerG1(d18:0/24:0)+H	CerG1(d42:0)+H	CerG1	(d18:0/24:0)	(d18:0)	(24:0)	0		C48 H96 O8 N1	814.713	16.7914	2.14144	7.69356e-05	2.08927	0.0536667	1.28337e+09	1.28494e+09	1.16838e+09	1.04621e+09	1.25753e+09	7.84959e+08	7.83761e+08	9.86977e+08	4.89025e+08	1.83449e+09	1.8526e+09	1.83688e+09	1.96099e+09	1.86651e+09	2.10197e+09	3.22375e+09	2.30713e+09	2.9008e+09	1.7163e+09	3.24364e+09	1.60032e+09
847POS		CerG1(d18:0/24:0)+H	CerG1(d42:0)+H	CerG1	(d18:0/24:0)	(d18:0)	(24:0)	0		C48 H96 O8 N1	814.713	16.5439	1.31038	0.051952	0.951608	0.0728106	5.36945e+08	5.32711e+08	6.05136e+08	8.44204e+08	1.15245e+09	9.80425e+08	7.26309e+08	4.71005e+08	6.59087e+08	1.05112e+09	1.04223e+09	1.01759e+09	1.08308e+09	1.01152e+09	1.12816e+09	9.07461e+08	7.22424e+08	8.97988e+08	3.02888e+08	5.48167e+08	7.16276e+08
848POS		PG(16:1/22:6)+Na	PG(38:7)+Na	PG	(16:1/22:6)	(16:1)	(22:6)	0		C44 H73 O10 N0 P1 Na1	815.483	8.38458	0.912603	0.414231	0.017982	0.00188961	8.15508e+06	8.15566e+06	8.12871e+06	1.31355e+07	1.27075e+07	9.41243e+06	9.12674e+06	1.183e+07	6.86296e+06	8.75454e+06	1.07434e+07	9.63316e+06	9.59447e+06	8.72427e+06	1.01127e+07	8.85798e+06	7.66122e+06	7.77187e+06	6.68113e+06	8.533e+06	7.76552e+06
849POS		SM(d42:1)+H	SM(d42:1)+H	SM	(d18:1/24:0)	(d18:1)	(24:0)	0		C47 H96 O6 N2 P1	815.7	15.8888	0.917539	0.733181	0.385546	0.0310888	5.96877e+09	5.97198e+09	5.65456e+09	6.17739e+09	9.19899e+09	9.26707e+09	2.72164e+09	5.76595e+09	4.30956e+09	8.92682e+09	3.41071e+09	3.56766e+09	6.66956e+09	3.74945e+09	8.029e+09	6.90596e+09	6.516e+09	8.92642e+09	3.52759e+09	8.11664e+09	2.46436e+09
850POS		SM(d42:1)+H	SM(d42:1)+H	SM	(d42:1)	(d42:1)	0	0		C47 H96 O6 N2 P1	815.7	16.3474	1.76819	0.185571	0.808874	0.138809	3.36043e+08	4.30658e+08	3.47802e+08	2.49957e+08	2.51871e+08	1.08902e+09	3.70321e+08	4.25273e+08	1.0673e+08	8.39698e+08	9.39531e+08	2.73618e+08	1.62976e+08	9.46553e+08	1.24602e+09	2.19633e+08	6.04608e+08	7.84166e+08	3.59034e+08	1.11242e+09	2.90739e+08
851POS		SM(d42:1)+H	SM(d42:1)+H	SM	(d18:1/24:0)	(d18:1)	(24:0)	0		C47 H96 O6 N2 P1	815.7	15.2865	1.2941	0.523063	0.475668	0.129807	6.77306e+08	6.86151e+08	5.39332e+08	1.01758e+09	2.61776e+08	2.82687e+08	2.16983e+08	3.24597e+08	1.41574e+08	2.15383e+08	9.28256e+08	4.31089e+08	5.19762e+08	5.14446e+08	2.96571e+08	1.97131e+09	7.38559e+08	1.84276e+09	6.99146e+08	1.74641e+09	7.34765e+08
852POS		SM(d42:1)+H	SM(d42:1)+H	SM	(d18:1/24:0)	(d18:1)	(24:0)	0		C47 H96 O6 N2 P1	815.7	14.9867	0.891094	0.375344	0.782896	0.00196144	6.23085e+09	6.2097e+09	6.23083e+09	8.23403e+09	8.57694e+09	8.51639e+09	4.31633e+09	7.2859e+09	5.19349e+09	5.82444e+09	5.64127e+09	5.81779e+09	5.98983e+09	6.87464e+09	7.38767e+09	1.31501e+10	1.07892e+10	1.09562e+10	8.26156e+09	1.37992e+10	1.0732e+10
853POS		PS(38:2)+H	PS(38:2)+H	PS	(38:2)	(38:2)	0	0		C44 H83 O10 N1 P1	816.575	12.4771	0.710703	0.0877293	0.452112	0.0283521	1.6678e+08	1.74117e+08	1.65135e+08	2.1275e+08	3.37849e+08	2.22511e+08	3.00898e+08	4.17677e+08	3.57781e+08	1.89265e+08	1.43745e+08	1.55726e+08	2.44877e+08	3.72097e+08	2.08711e+08	1.71763e+08	1.98481e+08	5.02638e+08	2.20218e+08	3.84091e+08	3.38887e+08
854POS		PG(18:1/20:3)+NH4	PG(38:4)+NH4	PG	(18:1/20:3)	(18:1)	(20:3)	0		C44 H83 O10 N1 P1	816.575	10.0724	0.786696	0.445899	0.126006	0.0935638	2.25688e+07	1.90349e+07	2.24119e+07	4.15325e+07	1.76262e+07	3.45864e+07	1.7277e+07	4.16834e+07	1.06562e+07	1.70097e+07	1.76699e+07	1.80361e+07	1.41141e+07	1.68085e+07	4.48776e+07	2.13106e+07	4.18535e+07	4.68493e+07	4.2306e+07	2.24788e+07	3.87523e+07
855POS		PC(40:7p)+H	PC(40:7p)+H	PC	(40:7p)	(40:7p)	0	0		C48 H83 O7 N1 P1	816.59	11.6476	0.801705	0.00345448	0.631088	0.00166436	7.31927e+08	7.29817e+08	7.31923e+08	9.01034e+08	8.20224e+08	9.39368e+08	7.55837e+08	9.06591e+08	7.80349e+08	7.5072e+08	7.75648e+08	7.10079e+08	5.8361e+08	6.02223e+08	6.69142e+08	6.55899e+08	6.02716e+08	7.48031e+08	6.16753e+08	7.40509e+08	6.14273e+08
856POS		PC(38:1)+H	PC(38:1)+H	PC	(38:1)	(38:1)	0	0		C46 H91 O8 N1 P1	816.648	14.4101	1.14552	0.229213	1.07882	0.00663425	2.2224e+09	2.19702e+09	2.19708e+09	2.51612e+09	2.30687e+09	2.3313e+09	2.05681e+09	2.06991e+09	1.61972e+09	2.34148e+09	2.15237e+09	2.1281e+09	2.20541e+09	2.50464e+09	3.44602e+09	2.65422e+09	1.92207e+09	2.84484e+09	1.73511e+09	2.91253e+09	2.30663e+09
857POS		SM(d42:0)+H	SM(d42:0)+H	SM	(d42:0)	(d42:0)	0	0		C47 H98 O6 N2 P1	817.716	16.1129	1.25353	0.116832	0.889912	0.0226632	8.43403e+08	8.10936e+08	8.11348e+08	1.03777e+09	1.1536e+09	1.28915e+09	8.90328e+08	9.58306e+08	3.92154e+08	1.24904e+09	1.14553e+09	1.18403e+09	1.05894e+09	1.30593e+09	1.22839e+09	1.29921e+09	8.06522e+08	1.05351e+09	6.99289e+08	1.18403e+09	7.30091e+08
858POS	Y	SM(d17:0/25:0)+H	SM(d42:0)+H	SM	(d17:0/25:0)	(d17:0)	(25:0)	0		C47 H98 O6 N2 P1	817.716	16.356	1.81606	0.000338634	2.51176	0.0688341	2.18708e+09	2.47054e+09	2.47016e+09	1.94416e+09	2.59724e+09	2.40437e+09	1.22256e+09	1.58191e+09	1.4622e+09	2.666e+09	3.39124e+09	3.38114e+09	3.72764e+09	3.49665e+09	3.69977e+09	5.12368e+09	3.75639e+09	4.77208e+09	2.62631e+09	4.8413e+09	3.46605e+09
859POS		PC(39:7)+H	PC(39:7)+H	PC	(39:7)	(39:7)	0	0		C47 H81 O8 N1 P1	818.569	10.6657	0.78915	0.0797952	0.361583	0.0276906	2.42816e+08	2.55056e+08	2.43627e+08	4.33559e+08	4.50391e+08	3.08409e+08	3.65218e+08	2.60256e+08	3.05778e+08	2.3196e+08	2.40601e+08	3.22609e+08	3.40498e+08	2.23963e+08	3.16216e+08	2.024e+08	2.29293e+08	2.29313e+08	1.39587e+08	2.13213e+08	2.28809e+08
860POS		PC(39:7)+H	PC(39:7)+H	PC	(39:7)	(39:7)	0	0		C47 H81 O8 N1 P1	818.569	12.5032	0.452416	0.0344487	0.26592	0.0473116	2.64432e+07	2.43496e+07	2.6477e+07	3.62691e+07	4.37087e+07	2.93059e+07	9.60049e+07	4.35729e+07	5.88339e+07	4.18134e+07	1.84918e+07	2.39013e+07	1.57845e+07	2.06665e+07	1.85488e+07	4.2131e+07	6.89693e+07	6.63068e+07	4.9977e+07	5.95099e+07	7.48943e+07
861POS		PC(40:6p)+H	PC(40:6p)+H	PC	(40:6p)	(40:6p)	0	0		C48 H85 O7 N1 P1	818.606	12.5781	0.890981	0.0508275	0.314829	0.00983755	3.92612e+08	3.97717e+08	3.90124e+08	5.19768e+08	4.4847e+08	4.23217e+08	4.02327e+08	4.26938e+08	3.99516e+08	4.09426e+08	4.02801e+08	3.62139e+08	3.55479e+08	4.02504e+08	4.02231e+08	4.13687e+08	3.10741e+08	4.1482e+08	3.22738e+08	3.84557e+08	3.36359e+08
862POS		PC(40:6p)+H	PC(40:6p)+H	PC	(40:6p)	(40:6p)	0	0		C48 H85 O7 N1 P1	818.606	11.7607	0.98155	0.848735	0.539258	0.00686355	2.24826e+09	2.27522e+09	2.27518e+09	2.57759e+09	2.92359e+09	1.53592e+09	2.07942e+09	2.11665e+09	2.18851e+09	2.45612e+09	2.33019e+09	2.03204e+09	2.13496e+09	2.26269e+09	1.95804e+09	1.72264e+09	1.83358e+09	2.17837e+09	1.4781e+09	1.79461e+09	1.75079e+09
863POS		PC(40:6p)+H	PC(40:6p)+H	PC	(40:6p)	(40:6p)	0	0		C48 H85 O7 N1 P1	818.606	12.1971	0.854623	0.519326	0.27542	0.129132	2.30236e+08	1.82269e+08	2.30125e+08	3.95902e+08	3.30446e+08	2.03127e+08	1.74643e+08	3.48673e+08	1.69486e+08	8.98507e+07	3.29911e+08	2.32668e+08	3.02692e+08	3.13664e+08	1.1765e+08	2.74182e+08	9.87843e+07	3.38702e+08	2.51261e+08	1.77405e+08	2.78198e+08
864POS		PC(39:0e)+H	PC(39:0e)+H	PC	(39:0e)	(39:0e)	0	0		C47 H97 O7 N1 P1	818.7	17.21	0.950034	0.574767	0.0146638	0.0625341	1.54993e+07	1.55001e+07	1.38794e+07	2.28989e+07	2.59806e+07	2.59336e+07	1.70042e+07	1.94301e+07	1.69579e+07	1.90484e+07	1.99143e+07	2.23369e+07	1.91332e+07	1.93799e+07	2.19868e+07	1.92019e+07	1.40842e+07	1.91504e+07	1.1792e+07	1.70668e+07	1.3748e+07
865POS		TG(16:1/14:1/18:1)+NH4	TG(48:3)+NH4	TG	(16:1/14:1/18:1)	(16:1)	(14:1)	(18:1)		C51 H96 O6 N1	818.723	20.6035	0.367441	0.00395759	0.881175	0.00493327	2.14741e+08	2.1292e+08	2.14759e+08	3.37878e+08	5.46894e+08	4.48823e+08	3.36777e+08	2.97952e+08	2.09786e+08	1.11513e+08	8.17788e+07	1.35208e+08	1.18768e+08	1.61696e+08	1.91362e+08	4.07613e+08	2.02623e+08	1.50274e+08	1.9309e+08	3.38213e+08	2.80073e+08
866POS		TG(16:0e/16:0/18:1)+H	TG(50:1e)+H	TG	(16:0e/16:0/18:1)	(16:0e)	(16:0)	(18:1)		C53 H103 O5	819.78	24.6118	2.11038	0.000435999	0.229732	0.00696917	1.41543e+07	1.39822e+07	1.41504e+07	9.61264e+06	1.89625e+07	1.33963e+07	9.92639e+06	1.13401e+07	9.15268e+06	1.81526e+07	2.59664e+07	2.49569e+07	2.3016e+07	2.7677e+07	3.30031e+07	1.29767e+07	7.94733e+06	9.87184e+06	5.98533e+06	1.24182e+07	9.75089e+06
867POS		PC(39:6)+H	PC(39:6)+H	PC	(39:6)	(39:6)	0	0		C47 H83 O8 N1 P1	820.585	11.0071	0.728229	0.0309599	0.426903	0.0268355	2.96555e+08	3.10686e+08	2.96806e+08	4.30115e+08	3.4261e+08	4.28041e+08	3.82504e+08	3.00011e+08	2.49592e+08	2.10739e+08	3.37195e+08	2.59095e+08	3.2673e+08	2.16548e+08	2.02911e+08	2.54212e+08	1.84299e+08	2.59696e+08	1.41608e+08	2.63065e+08	2.05753e+08
868POS		PC(39:6)+H	PC(39:6)+H	PC	(39:6)	(39:6)	0	0		C47 H83 O8 N1 P1	820.585	13.1516	0.734105	0.124775	0.177862	0.0324038	1.59298e+07	1.68391e+07	1.59264e+07	3.43803e+07	4.65914e+07	3.28706e+07	4.64367e+07	3.43244e+07	3.27812e+07	2.52425e+07	1.98498e+07	2.79834e+07	1.35806e+07	2.95826e+07	5.06851e+07	4.56953e+07	4.41322e+07	3.37252e+07	3.13792e+07	2.1196e+07	1.6628e+07
869POS		PC(39:6)+H	PC(39:6)+H	PC	(39:6)	(39:6)	0	0		C47 H83 O8 N1 P1	820.585	11.601	2.00217	0.127325	0.388382	0.106987	5.35667e+07	4.43408e+07	5.38566e+07	3.08498e+07	2.89174e+07	7.16806e+07	2.90731e+07	6.48068e+07	4.9014e+07	9.02357e+07	7.4979e+07	2.97382e+07	8.03229e+07	6.65107e+07	2.07492e+08	1.85945e+07	3.25118e+07	3.92062e+07	1.74087e+07	1.04442e+08	3.4651e+07
870POS		PC(39:6)+H	PC(39:6)+H	PC	(39:6)	(39:6)	0	0		C47 H83 O8 N1 P1	820.585	12.9864	1.00612	0.962839	0.0486518	0.0530093	2.94721e+07	2.80768e+07	3.12073e+07	4.0966e+07	4.60441e+07	3.74286e+07	3.24113e+07	2.91445e+07	3.75456e+07	3.74093e+07	2.41422e+07	3.17133e+07	4.45856e+07	3.45515e+07	5.25064e+07	3.14038e+07	3.33816e+07	4.11343e+07	2.42339e+07	2.53761e+07	3.69336e+07
871POS		PC(40:6e)+H	PC(40:6e)+H	PC	(40:6e)	(40:6e)	0	0		C48 H87 O7 N1 P1	820.621	12.7244	1.14094	0.0581819	0.822927	0.00604211	1.06035e+09	1.06025e+09	1.04924e+09	1.06019e+09	1.17905e+09	1.12418e+09	9.66517e+08	1.09867e+09	1.02068e+09	1.34896e+09	1.31952e+09	1.28976e+09	1.32225e+09	1.06925e+09	1.00849e+09	8.53752e+08	7.17765e+08	1.00407e+09	7.79972e+08	8.41287e+08	7.57423e+08
872POS		PC(40:6e)+H	PC(40:6e)+H	PC	(40:6e)	(40:6e)	0	0		C48 H87 O7 N1 P1	820.621	12.1172	0.870425	0.126751	0.874628	0.0113824	2.1349e+09	2.1347e+09	2.09298e+09	2.74706e+09	2.70293e+09	2.83742e+09	2.12498e+09	2.70247e+09	1.97996e+09	2.26617e+09	1.96999e+09	2.50154e+09	2.38083e+09	2.34511e+09	1.67527e+09	2.34257e+09	2.16913e+09	2.01511e+09	1.85394e+09	2.38605e+09	2.09456e+09
873POS		TG(16:1/14:0/18:1)+NH4	TG(48:2)+NH4	TG	(16:1/14:0/18:1)	(16:1)	(14:0)	(18:1)		C51 H98 O6 N1	820.739	21.8486	0.679111	0.128892	0.839959	0.0144491	8.78044e+08	8.73149e+08	8.9728e+08	7.39695e+08	1.65046e+09	1.29824e+09	1.04548e+09	7.02154e+08	6.31739e+08	4.55525e+08	6.56988e+08	6.33811e+08	5.4778e+08	6.6089e+08	1.16569e+09	1.09398e+09	7.607e+08	6.83862e+08	6.99857e+08	1.26251e+09	8.00788e+08
874POS		TG(16:0/16:1/16:1)+NH4	TG(48:2)+NH4	TG	(16:0/16:1/16:1)	(16:0)	(16:1)	(16:1)		C51 H98 O6 N1	820.739	20.532	0.591925	0.0142123	0.590317	0.0101112	1.66979e+08	1.64081e+08	1.66998e+08	2.53995e+08	4.30732e+08	2.33648e+08	3.21767e+08	2.71212e+08	2.12015e+08	1.31119e+08	1.31861e+08	1.6735e+08	1.4024e+08	2.03212e+08	2.46323e+08	3.58641e+08	2.01339e+08	1.85482e+08	1.88553e+08	3.29669e+08	2.47489e+08
875POS		PG(18:1/22:6)+H	PG(40:7)+H	PG	(18:1/22:6)	(18:1)	(22:6)	0		C46 H78 O10 N0 P1	821.533	9.55713	1.50715	0.0199039	0.428844	0.0812494	1.16173e+08	1.00615e+08	1.16307e+08	1.00903e+08	9.91297e+07	1.48198e+08	7.7722e+07	8.84797e+07	6.3329e+07	1.8049e+08	1.14961e+08	1.25355e+08	1.86735e+08	1.46657e+08	1.16571e+08	7.48479e+07	5.8698e+07	9.36082e+07	5.18893e+07	8.2825e+07	9.1561e+07
876POS		SM(d43:5)+H	SM(d43:5)+H	SM	(d43:5)	(d43:5)	0	0		C48 H90 O6 N2 P1	821.653	13.8146	0.579326	8.6777e-05	0.44878	0.0187574	1.12967e+08	1.09404e+08	1.13103e+08	1.4674e+08	1.42064e+08	1.3125e+08	1.28657e+08	1.24816e+08	1.11577e+08	6.59828e+07	7.36802e+07	7.06508e+07	8.90198e+07	1.00332e+08	5.51658e+07	1.1051e+08	4.00951e+07	8.68176e+07	7.30766e+07	1.11207e+08	1.10903e+08
877POS		TG(16:0e/16:0/18:0)+H	TG(50:0e)+H	TG	(16:0e/16:0/18:0)	(16:0e)	(16:0)	(18:0)		C53 H105 O5	821.796	25.224	3.52063	0.051324	0.11734	0.0830392	2.59765e+06	2.79565e+06	2.3665e+06	2.15154e+06	1.24809e+06	2.6239e+06	790125	979014	900299	2.48761e+06	4.58337e+06	4.07372e+06	4.02223e+06	3.31208e+06	1.21258e+07	3.18797e+06	1.87415e+06	1.44436e+06	465355	1.43664e+06	829486
878POS		PC(39:5)+H	PC(39:5)+H	PC	(39:5)	(39:5)	0	0		C47 H85 O8 N1 P1	822.601	11.9668	1.06823	0.672826	0.151637	0.0418554	2.13717e+08	1.98657e+08	1.99235e+08	1.71849e+08	1.85183e+08	2.01985e+08	1.61507e+08	1.89392e+08	1.66347e+08	1.5174e+08	1.64663e+08	3.10551e+08	1.51974e+08	1.44504e+08	2.26263e+08	1.40902e+08	1.17763e+08	2.88771e+08	1.23862e+08	1.55736e+08	1.17344e+08
879POS		PC(39:5)+H	PC(39:5)+H	PC	(39:5)	(39:5)	0	0		C47 H85 O8 N1 P1	822.601	13.6538	1.03367	0.78422	0.173763	0.0220201	1.16704e+08	1.1671e+08	1.21216e+08	2.09599e+08	1.38293e+08	1.36552e+08	1.23215e+08	1.30857e+08	1.16401e+08	1.91204e+08	1.39775e+08	1.54066e+08	1.41537e+08	1.37663e+08	1.19456e+08	1.20576e+08	1.13108e+08	1.07957e+08	5.90192e+07	9.06961e+07	1.91267e+08
880POS		PE(40:2)+Na	PE(40:2)+Na	PE	(40:2)	(40:2)	0	0		C45 H86 O8 N1 P1 Na1	822.598	14.9748	1.52554	0.364567	0.394362	0.073537	1.98263e+08	1.97524e+08	2.24208e+08	6.37072e+07	1.66628e+08	3.12288e+08	1.43975e+08	6.14297e+07	1.59553e+07	8.96807e+07	2.32453e+08	9.62058e+07	4.38163e+08	2.12114e+08	9.68749e+07	6.10776e+07	3.16978e+08	6.13549e+07	2.89175e+08	6.28387e+07	1.5724e+08
881POS		PE(22:1/20:4)+H	PE(42:5)+H	PE	(22:1/20:4)	(22:1)	(20:4)	0		C47 H85 O8 N1 P1	822.601	14.064	1.62261	0.0481268	0.24765	0.0275295	8.07182e+07	8.46966e+07	8.46901e+07	2.84047e+07	2.9255e+07	3.12398e+07	5.98276e+07	5.91134e+07	4.57324e+07	4.66537e+07	6.55304e+07	6.96356e+07	5.15523e+07	1.13327e+08	6.47498e+07	2.09949e+08	9.3481e+07	8.21229e+07	1.75561e+08	2.10655e+08	1.96756e+08
882POS		PC(16:1p/22:0)+Na	PC(38:1p)+Na	PC	(16:1p/22:0)	(16:1p)	(22:0)	0		C46 H90 O7 N1 P1 Na1	822.635	14.486	1.29986	0.0755538	0.335953	0.00626461	1.55596e+08	1.55606e+08	1.57295e+08	1.3205e+08	9.87815e+07	1.1164e+08	1.23592e+08	1.3002e+08	8.52568e+07	1.56353e+08	1.64776e+08	1.65381e+08	1.40494e+08	7.90862e+07	1.79555e+08	3.53852e+08	2.82324e+08	2.53044e+08	2.88838e+08	3.53341e+08	4.2834e+08
883POS		PC(40:5e)+H	PC(40:5e)+H	PC	(40:5e)	(40:5e)	0	0		C48 H89 O7 N1 P1	822.637	12.861	0.807081	0.250789	0.547693	0.04946	7.84855e+08	7.21984e+08	7.89987e+08	1.1548e+09	9.81659e+08	1.00906e+09	5.85112e+08	5.67033e+08	7.8819e+08	5.08979e+08	7.55904e+08	5.95554e+08	1.07876e+09	7.05063e+08	4.60438e+08	4.34706e+08	6.71362e+08	6.80091e+08	3.61353e+08	5.77383e+08	8.27978e+08
884POS		PC(40:5e)+H	PC(40:5e)+H	PC	(40:5e)	(40:5e)	0	0		C48 H89 O7 N1 P1	822.637	13.1212	1.11371	0.261655	0.710577	0.038504	1.12212e+09	1.12124e+09	1.04851e+09	1.32e+09	1.16566e+09	1.2168e+09	1.12369e+09	1.27059e+09	7.8312e+08	1.40045e+09	1.1337e+09	1.53132e+09	1.35992e+09	1.21652e+09	1.02021e+09	1.03106e+09	7.43474e+08	8.82368e+08	7.13559e+08	1.05297e+09	8.90607e+08
885POS		PC(40:5e)+H	PC(40:5e)+H	PC	(40:5e)	(40:5e)	0	0		C48 H89 O7 N1 P1	822.637	13.7052	1.00607	0.975679	0.119303	0.0166924	1.2116e+08	1.21212e+08	1.24724e+08	1.87595e+08	2.10357e+08	1.71344e+08	1.33046e+08	1.92199e+08	1.36862e+08	2.50548e+08	2.77188e+08	1.58116e+08	1.20862e+08	9.02232e+07	1.40723e+08	1.5805e+08	6.48627e+07	1.42683e+08	1.04455e+08	1.49462e+08	1.2443e+08
886POS		PC(40:5e)+H	PC(40:5e)+H	PC	(40:5e)	(40:5e)	0	0		C48 H89 O7 N1 P1	822.637	14.1624	2.73467	0.287189	0.50919	0.15354	6.01776e+07	4.59698e+07	6.13909e+07	2.66885e+07	5.91382e+07	5.36585e+07	1.71338e+07	7.75246e+07	3.3524e+07	6.1208e+07	1.89301e+07	2.7187e+07	5.06141e+07	1.41349e+08	4.32694e+08	2.14506e+08	1.06442e+08	1.512e+08	1.66516e+08	2.09167e+08	1.09084e+08
887POS		CerG1(d43:3)+H	CerG1(d43:3)+H	CerG1	(d43:3)	(d43:3)	0	0		C49 H92 O8 N1	822.682	16.1324	1.26705	0.0056516	0.229562	0.0126455	4.92389e+07	4.81759e+07	4.92543e+07	4.93444e+07	5.20888e+07	4.862e+07	4.51477e+07	5.07152e+07	3.29263e+07	5.65297e+07	5.3809e+07	5.71413e+07	5.94988e+07	6.16075e+07	6.47202e+07	1.03212e+08	9.25421e+07	9.0452e+07	6.72371e+07	9.7115e+07	8.2004e+07
888POS	Y	TG(16:0/16:0/16:1)+NH4	TG(48:1)+NH4	TG	(16:0/16:0/16:1)	(16:0)	(16:0)	(16:1)		C51 H100 O6 N1	822.755	22.9136	1.77461	0.000821877	1.88023	0.00161081	1.49831e+09	1.49764e+09	1.50212e+09	9.61756e+08	1.71113e+09	1.26799e+09	1.02904e+09	1.06158e+09	8.9269e+08	1.64126e+09	1.79887e+09	2.14403e+09	1.91136e+09	2.16157e+09	2.63067e+09	1.9462e+09	1.0688e+09	1.15016e+09	9.13516e+08	1.76226e+09	1.30023e+09
889POS		PG(18:1/22:5)+H	PG(40:6)+H	PG	(18:1/22:5)	(18:1)	(22:5)	0		C46 H80 O10 N0 P1	823.548	9.87802	1.3006	0.100344	0.13087	0.00468704	1.86521e+07	1.87056e+07	1.85349e+07	2.42542e+07	2.51418e+07	1.36946e+07	1.66383e+07	1.72961e+07	1.59178e+07	2.28935e+07	2.59505e+07	2.79932e+07	3.04669e+07	1.33979e+07	2.61911e+07	2.03403e+07	1.49597e+07	1.3709e+07	1.19398e+07	2.16063e+07	1.64222e+07
890POS		SM(d18:1/23:0)+Na	SM(d41:1)+Na	SM	(d18:1/23:0)	(d18:1)	(23:0)	0		C46 H93 O6 N2 P1 Na1	823.666	15.1268	0.911738	0.718247	0.142025	0.0315111	6.70452e+07	6.7055e+07	6.3456e+07	4.53361e+07	1.10212e+08	1.12234e+08	8.46888e+07	6.7143e+07	2.92297e+07	6.39867e+07	6.0291e+07	8.41363e+07	4.19979e+07	4.44867e+07	1.14329e+08	1.11487e+08	6.08259e+07	8.15205e+07	4.79154e+07	1.16973e+08	5.58126e+07
891POS		PC(39:4)+H	PC(39:4)+H	PC	(39:4)	(39:4)	0	0		C47 H87 O8 N1 P1	824.616	12.4823	0.895051	0.487886	0.0711062	0.0518952	6.97132e+07	6.41765e+07	6.34836e+07	6.72964e+07	8.86961e+07	8.012e+07	7.94922e+07	8.24558e+07	3.33668e+07	6.40603e+07	4.50903e+07	8.66502e+07	5.52603e+07	7.94544e+07	5.5634e+07	4.2456e+07	5.022e+07	5.20585e+07	7.98429e+07	8.4574e+07	7.46966e+07
892POS		PE(40:1)+Na	PE(40:1)+Na	PE	(40:1)	(40:1)	0	0		C45 H88 O8 N1 P1 Na1	824.614	16.2756	1.04915	0.652024	0.0454932	0.0203728	2.49121e+07	2.49114e+07	2.40429e+07	4.11116e+07	3.83698e+07	2.76019e+07	3.6113e+07	3.40447e+07	2.92955e+07	3.4937e+07	2.24992e+07	3.90247e+07	3.77689e+07	3.91393e+07	4.33188e+07	2.73384e+07	2.5088e+07	2.82517e+07	2.70101e+07	2.81976e+07	2.40608e+07
893POS		PC(39:4)+H	PC(39:4)+H	PC	(39:4)	(39:4)	0	0		C47 H87 O8 N1 P1	824.616	15.336	1.64065	0.119829	0.542483	0.110722	1.37866e+08	1.38069e+08	1.13099e+08	2.25036e+08	2.47278e+08	6.1341e+07	1.2442e+08	5.31558e+07	1.16983e+08	2.13139e+08	3.94357e+08	2.28628e+08	2.20411e+08	2.13053e+08	8.92177e+07	1.14771e+08	2.55324e+08	2.72485e+08	2.1395e+08	2.52579e+08	2.55507e+08
894POS		PC(38:1e)+Na	PC(38:1e)+Na	PC	(38:1e)	(38:1e)	0	0		C46 H92 O7 N1 P1 Na1	824.65	15.1709	0.858989	0.501833	0.133176	0.0654514	3.73244e+07	4.19932e+07	4.18035e+07	5.99965e+07	5.61376e+07	5.35317e+07	5.13036e+07	2.76089e+07	7.03381e+07	3.5815e+07	3.02569e+07	7.00506e+07	3.09108e+07	2.94508e+07	7.74615e+07	5.96644e+07	2.46688e+07	2.5756e+07	3.38614e+07	2.98189e+07	1.97206e+07
895POS		PC(40:3p)+H	PC(40:3p)+H	PC	(40:3p)	(40:3p)	0	0		C48 H91 O7 N1 P1	824.653	13.6888	0.884208	0.16671	0.201051	0.0877464	2.52424e+08	2.53322e+08	2.16302e+08	3.61956e+08	3.90799e+08	3.64026e+08	3.08262e+08	3.28618e+08	2.74405e+08	3.29434e+08	2.44338e+08	3.46514e+08	3.45166e+08	2.44026e+08	2.83756e+08	2.33994e+08	1.09718e+08	2.99817e+08	1.78944e+08	2.50742e+08	8.95795e+07
896POS	Y	PC(40:3p)+H	PC(40:3p)+H	PC	(40:3p)	(40:3p)	0	0		C48 H91 O7 N1 P1	824.653	13.5425	0.622449	0.0028971	1.02339	0.016614	5.91861e+08	5.75055e+08	5.75246e+08	9.66004e+08	9.88026e+08	1.00191e+09	7.92061e+08	9.0066e+08	5.82846e+08	6.12766e+08	4.74791e+08	5.80825e+08	5.93184e+08	4.85233e+08	5.09549e+08	7.42997e+08	6.66699e+08	6.20099e+08	4.97142e+08	7.41019e+08	6.59257e+08
897POS		PC(40:3p)+H	PC(40:3p)+H	PC	(40:3p)	(40:3p)	0	0		C48 H91 O7 N1 P1	824.653	14.2008	0.793859	0.110258	0.317292	0.0234277	2.03232e+08	1.95038e+08	1.95378e+08	3.72234e+08	3.69624e+08	3.6877e+08	2.66197e+08	3.81543e+08	1.80446e+08	2.88456e+08	2.28299e+08	2.89387e+08	2.81524e+08	2.25639e+08	2.25841e+08	2.81638e+08	2.16404e+08	2.40568e+08	1.67784e+08	2.8419e+08	2.11694e+08
898POS		CerG1(d18:1/25:1)+H	CerG1(d43:2)+H	CerG1	(d18:1/25:1)	(d18:1)	(25:1)	0		C49 H94 O8 N1	824.697	15.6147	1.03988	0.776229	0.10686	0.0146729	1.20322e+08	1.20379e+08	1.23435e+08	9.65713e+07	1.88107e+08	1.81998e+08	1.12094e+08	1.50892e+08	9.9173e+07	1.24783e+08	1.48218e+08	1.36518e+08	1.25304e+08	1.49639e+08	1.77427e+08	1.94042e+08	9.23267e+07	2.11945e+08	6.52986e+07	1.88461e+08	1.68008e+08
899POS		CerG1(d18:1/25:1)+H	CerG1(d43:2)+H	CerG1	(d18:1/25:1)	(d18:1)	(25:1)	0		C49 H94 O8 N1	824.697	15.4194	1.70869	0.0203436	0.208286	0.0119795	2.49306e+07	2.49332e+07	2.44182e+07	8.17473e+06	2.73001e+07	2.47491e+07	1.17537e+07	1.85378e+07	1.13129e+07	2.65463e+07	3.01024e+07	3.48635e+07	3.02467e+07	1.59901e+07	3.62438e+07	3.45525e+07	3.03025e+07	3.83651e+07	1.12415e+07	3.51764e+07	3.22848e+07
900POS	Y	TG(16:0/16:0/16:0)+NH4	TG(48:0)+NH4	TG	(16:0/16:0/16:0)	(16:0)	(16:0)	(16:0)		C51 H102 O6 N1	824.77	23.788	3.95176	0.000278829	2.10872	0.0336483	6.9438e+08	7.36601e+08	7.36368e+08	3.25499e+08	4.53148e+08	4.3865e+08	2.62113e+08	3.93504e+08	2.92963e+08	1.14423e+09	1.54831e+09	1.56733e+09	1.21918e+09	1.14232e+09	1.93767e+09	6.12108e+08	3.58774e+08	5.10888e+08	2.76485e+08	5.25358e+08	4.15449e+08
901POS		TG(16:0e/16:0/17:0)+NH4	TG(49:0e)+NH4	TG	(16:0e/16:0/17:0)	(16:0e)	(16:0)	(17:0)		C52 H106 O5 N1	824.807	25.083	4.35639	0.000361262	0.270268	0.0550433	9.54471e+06	1.05146e+07	1.05183e+07	9.82944e+06	4.60338e+06	8.2775e+06	2.64579e+06	3.13231e+06	4.11277e+06	1.44385e+07	3.08918e+07	2.30537e+07	2.77043e+07	1.81603e+07	2.77749e+07	6.56163e+06	1.85357e+06	8.19043e+06	3.8037e+06	9.50461e+06	2.43008e+06
902POS		TG(16:0e/16:0/17:0)+NH4	TG(49:0e)+NH4	TG	(16:0e/16:0/17:0)	(16:0e)	(16:0)	(17:0)		C52 H106 O5 N1	824.807	24.6431	2.71783	0.0502241	0.0493003	0.0176639	473356	459583	458776	371082	358273	763683	423524	524820	569342	2.82634e+06	1.09361e+06	1.24518e+06	1.03033e+06	366277	1.62089e+06	1.04778e+06	349449	689292	229283	1.41812e+06	367305
903POS		SM(d43:3)+H	SM(d43:3)+H	SM	(d43:3)	(d43:3)	0	0		C48 H94 O6 N2 P1	825.684	13.9941	0.649285	0.00428876	0.352428	0.0142123	8.1329e+07	7.97082e+07	8.19345e+07	1.25418e+08	1.226e+08	1.18448e+08	9.77104e+07	1.04102e+08	7.34507e+07	7.38743e+07	7.10916e+07	6.13597e+07	6.48193e+07	7.87496e+07	6.67701e+07	1.08391e+08	8.84977e+07	1.06553e+08	6.44011e+07	1.09477e+08	7.21182e+07
904POS		PC(38:7)+Na	PC(38:7)+Na	PC	(38:7)	(38:7)	0	0		C46 H78 O8 N1 P1 Na1	826.536	10.1084	0.618702	0.291946	0.340224	0.230259	2.6757e+08	1.72875e+08	2.65987e+08	1.16066e+08	6.42914e+08	2.93025e+08	1.18221e+08	3.28979e+08	9.65498e+07	2.13479e+08	1.62939e+08	1.5098e+08	1.17722e+08	1.75108e+08	1.6707e+08	5.82588e+08	2.7361e+08	2.93609e+08	6.56576e+08	2.44393e+08	5.11109e+08
905POS		PI(32:1)+NH4	PI(32:1)+NH4	PI	(32:1)	(32:1)	0	0		C41 H81 O13 N1 P1	826.544	10.1902	0.391225	0.000130126	1.35674	0.0200232	4.51491e+08	4.67485e+08	4.67554e+08	9.14637e+08	8.33525e+08	7.49125e+08	9.82005e+08	8.42821e+08	5.9316e+08	3.88353e+08	2.99072e+08	3.35133e+08	2.8567e+08	2.65495e+08	3.49254e+08	7.64518e+08	7.2209e+08	7.83499e+08	8.43489e+08	5.99984e+08	6.31583e+08
906POS		PC(39:3)+H	PC(39:3)+H	PC	(39:3)	(39:3)	0	0		C47 H89 O8 N1 P1	826.632	13.1202	0.768676	0.32941	0.222933	0.153718	1.50157e+08	1.38474e+08	1.85125e+08	2.29287e+08	2.56773e+08	1.62318e+08	3.40143e+08	1.03376e+08	7.9408e+07	1.39121e+08	1.68634e+08	1.41159e+08	1.62807e+08	1.93739e+08	9.48954e+07	1.06768e+08	2.04056e+08	1.63968e+08	1.72201e+08	1.76539e+08	1.46867e+08
907POS		PC(39:3)+H	PC(39:3)+H	PC	(39:3)	(39:3)	0	0		C47 H89 O8 N1 P1	826.632	14.846	1.07947	0.377919	0.171088	0.039925	9.58283e+07	1.02815e+08	9.6225e+07	1.08646e+08	9.1406e+07	1.00719e+08	8.56461e+07	1.07746e+08	8.55786e+07	8.85402e+07	1.23164e+08	9.75235e+07	9.53633e+07	1.2897e+08	9.2255e+07	8.94379e+07	8.30425e+07	9.49535e+07	8.75151e+07	8.50985e+07	8.27511e+07
908POS		PC(39:3)+H	PC(39:3)+H	PC	(39:3)	(39:3)	0	0		C47 H89 O8 N1 P1	826.632	13.707	1.149	0.329786	0.120905	0.107189	3.55655e+07	4.31182e+07	4.3084e+07	2.07124e+07	2.59894e+07	1.69755e+07	1.67783e+07	1.82248e+07	2.08001e+07	3.17297e+07	2.30233e+07	2.25329e+07	2.57536e+07	2.11403e+07	1.31036e+07	2.57372e+07	2.22264e+07	2.34879e+07	7.60356e+07	2.55664e+07	2.66791e+07
909POS		PC(39:3)+H	PC(39:3)+H	PC	(39:3)	(39:3)	0	0		C47 H89 O8 N1 P1	826.632	15.0767	0.85198	0.542393	0.0922561	0.01959	6.14169e+07	6.14113e+07	5.93536e+07	7.5956e+07	6.66742e+07	1.58241e+08	6.26481e+07	1.68022e+08	6.02478e+07	6.47246e+07	6.51467e+07	1.16139e+08	5.84959e+07	9.41863e+07	1.055e+08	7.31018e+07	1.36884e+08	1.38471e+08	4.32491e+07	6.56627e+07	6.29556e+07
910POS		CerG1(d18:0+pO/24:2)+H	CerG1(d42:2+pO)+H	CerG1	(d18:0+pO/24:2)	(d18:0+pO)	(24:2)	0		C48 H92 O9 N1	826.677	14.688	0.841385	0.648	0.765645	0.0759369	3.05141e+08	3.05371e+08	2.66794e+08	2.80032e+08	4.9032e+08	7.46496e+08	8.06527e+08	4.50098e+08	3.04652e+08	3.08803e+08	2.9539e+08	2.77439e+08	2.78339e+08	2.66953e+08	1.16297e+09	9.40756e+08	2.82836e+08	4.41847e+08	3.0266e+08	4.36031e+08	4.8675e+08
911POS		PC(40:2p)+H	PC(40:2p)+H	PC	(40:2p)	(40:2p)	0	0		C48 H93 O7 N1 P1	826.668	14.2801	1.35048	0.231044	0.258268	0.00803835	1.08817e+08	1.07327e+08	1.07305e+08	1.11121e+08	1.1888e+08	5.90608e+07	2.05237e+08	1.13085e+08	7.57588e+07	1.1509e+08	1.20247e+08	2.57368e+08	1.00435e+08	1.60147e+08	1.69288e+08	1.21881e+08	9.63981e+07	2.62641e+08	8.91706e+07	1.48372e+08	1.42949e+08
912POS		PC(40:2p)+H	PC(40:2p)+H	PC	(40:2p)	(40:2p)	0	0		C48 H93 O7 N1 P1	826.668	14.9854	1.27714	0.0254733	0.443429	0.00684043	1.70869e+08	1.6933e+08	1.71619e+08	1.69879e+08	2.00431e+08	2.0775e+08	1.37678e+08	1.68629e+08	1.34676e+08	1.97222e+08	1.96607e+08	2.20834e+08	2.05976e+08	2.01862e+08	2.78964e+08	2.14653e+08	1.63162e+08	2.00257e+08	1.14714e+08	2.08738e+08	1.55175e+08
913POS		PC(40:2p)+H	PC(40:2p)+H	PC	(40:2p)	(40:2p)	0	0		C48 H93 O7 N1 P1	826.668	15.3529	1.14967	0.540234	0.0751817	0.0836678	1.93901e+07	1.71701e+07	1.65793e+07	1.57408e+07	1.48267e+07	2.61719e+07	1.91859e+07	2.92172e+07	1.69359e+07	2.81526e+07	1.42825e+07	1.5324e+07	3.63057e+07	1.4035e+07	3.22506e+07	1.7598e+07	1.72022e+07	2.23971e+07	1.52052e+07	1.82869e+07	6.21999e+06
914POS		CerG1(d18:1/25:0)+H	CerG1(d43:1)+H	CerG1	(d18:1/25:0)	(d18:1)	(25:0)	0		C49 H96 O8 N1	826.713	17.0143	0.733792	0.14576	0.224468	0.0505879	6.01888e+07	6.57198e+07	6.03741e+07	7.8844e+07	1.54035e+08	1.47383e+08	6.37193e+07	1.29152e+08	9.75182e+07	5.83124e+07	6.32684e+07	1.00766e+08	9.60596e+07	5.50669e+07	1.18646e+08	7.16207e+07	1.58203e+08	6.20888e+07	3.54667e+07	5.86802e+07	9.02381e+07
915POS		CerG1(d18:0/25:1)+H	CerG1(d43:1)+H	CerG1	(d18:0/25:1)	(d18:0)	(25:1)	0		C49 H96 O8 N1	826.713	16.059	1.03723	0.771325	0.110596	0.0228355	9.96643e+07	9.58311e+07	9.58162e+07	1.03864e+08	1.07454e+08	8.28454e+07	6.98798e+07	8.5671e+07	5.68377e+07	8.80002e+07	8.12605e+07	8.71136e+07	9.66874e+07	6.06078e+07	1.11741e+08	2.07676e+08	1.37125e+08	1.70327e+08	1.14512e+08	1.96701e+08	1.75164e+08
916POS		CerG1(d18:1/25:0)+H	CerG1(d43:1)+H	CerG1	(d18:1/25:0)	(d18:1)	(25:0)	0		C49 H96 O8 N1	826.713	16.7508	1.58733	0.00547354	0.375705	0.0254039	6.85842e+07	7.17739e+07	7.16054e+07	5.70679e+07	4.28966e+07	8.95713e+07	6.2509e+07	7.90019e+07	5.36945e+07	1.12342e+08	1.12531e+08	9.90872e+07	1.07455e+08	6.36643e+07	1.15631e+08	1.3619e+08	4.22354e+07	1.2793e+08	7.05663e+07	1.32323e+08	8.6342e+07
917POS		SM(d43:2)+H	SM(d43:2)+H	SM	(d43:2)	(d43:2)	0	0		C48 H96 O6 N2 P1	827.7	15.06	0.612295	0.0352338	0.682297	0.050055	3.71072e+08	3.42909e+08	3.38803e+08	4.96939e+08	5.08202e+08	3.79955e+08	3.22484e+08	7.29464e+08	3.69557e+08	3.58214e+08	1.63317e+08	2.90881e+08	1.68683e+08	4.03948e+08	3.33426e+08	3.84208e+08	3.34931e+08	3.23048e+08	4.53804e+08	2.89669e+08	3.40421e+08
918POS		SM(d43:2)+H	SM(d43:2)+H	SM	(d43:2)	(d43:2)	0	0		C48 H96 O6 N2 P1	827.7	14.7984	2.00082	0.284839	0.331203	0.0573417	4.79142e+07	4.35499e+07	4.33578e+07	5.85169e+07	6.56793e+07	2.33635e+07	1.64325e+07	1.70129e+07	9.81892e+06	4.52277e+07	9.44841e+06	4.4128e+07	4.94895e+07	4.61356e+07	1.87376e+08	6.0567e+07	2.08255e+07	5.98076e+07	1.49913e+07	1.14696e+08	4.70203e+07
919POS		PC(38:6)+Na	PC(38:6)+Na	PC	(38:6)	(38:6)	0	0		C46 H80 O8 N1 P1 Na1	828.551	10.7278	1.9594	0.00206246	0.419303	0.0263139	9.65432e+07	1.01097e+08	1.01065e+08	8.22812e+07	3.13555e+07	5.32507e+07	6.87825e+07	2.73469e+07	3.48034e+07	1.0408e+08	1.0452e+08	9.49697e+07	8.3083e+07	8.74813e+07	1.09416e+08	2.5772e+07	9.03062e+07	2.36381e+07	2.22587e+07	2.0096e+07	5.04907e+07
920POS		PC(38:6)+Na	PC(38:6)+Na	PC	(38:6)	(38:6)	0	0		C46 H80 O8 N1 P1 Na1	828.551	11.0708	1.20815	0.364377	0.525924	0.0733773	2.98938e+08	2.99112e+08	2.62566e+08	3.84349e+08	3.03623e+08	2.24564e+08	3.30631e+08	3.56152e+08	2.31255e+08	3.69905e+08	3.24086e+08	3.1736e+08	3.41423e+08	2.12397e+08	6.46431e+08	3.33117e+08	3.06171e+08	3.63423e+08	3.19654e+08	2.6928e+08	2.9988e+08
921POS		PC(40:9)+H	PC(40:9)+H	PC	(40:9)	(40:9)	0	0		C48 H79 O8 N1 P1	828.554	9.60273	0.874129	0.258276	0.123797	0.0217726	7.39683e+07	7.12367e+07	7.40159e+07	1.4587e+08	1.45606e+08	1.18558e+08	8.96046e+07	1.14428e+08	8.09679e+07	1.05713e+08	9.42778e+07	1.06614e+08	1.12966e+08	8.8643e+07	9.93358e+07	7.63899e+07	4.50216e+07	7.54844e+07	4.02708e+07	5.4531e+07	5.24437e+07
922POS		PE(42:2)+H	PE(42:2)+H	PE	(42:2)	(42:2)	0	0		C47 H91 O8 N1 P1	828.648	16.1401	0.867568	0.226345	0.525686	0.0223144	9.63255e+08	9.26579e+08	9.6342e+08	1.93194e+09	1.45365e+09	1.309e+09	1.28967e+09	1.64604e+09	1.07173e+09	1.01254e+09	1.14179e+09	1.3311e+09	1.16227e+09	1.33024e+09	1.57165e+09	1.48855e+09	1.21747e+09	1.53327e+09	1.08746e+09	1.44914e+09	1.19458e+09
923POS		PC(39:2)+H	PC(39:2)+H	PC	(39:2)	(39:2)	0	0		C47 H91 O8 N1 P1	828.648	13.8999	1.03014	0.771545	0.313234	0.033792	9.13504e+08	9.1274e+08	9.67626e+08	1.10218e+09	1.06005e+09	1.27592e+09	8.6153e+08	9.16058e+08	6.90258e+08	9.27249e+08	1.13505e+09	1.1224e+09	9.12074e+08	8.56531e+08	1.1307e+09	9.9091e+08	8.25398e+08	1.26157e+09	6.75001e+08	1.23193e+09	8.01453e+08
924POS		PC(40:2e)+H	PC(40:2e)+H	PC	(40:2e)	(40:2e)	0	0		C48 H95 O7 N1 P1	828.684	16.4091	1.18362	0.46326	0.302026	0.0698026	1.89278e+08	1.89984e+08	1.67601e+08	3.03423e+08	2.83734e+08	3.10555e+08	2.01739e+08	8.66542e+07	1.10646e+08	2.46358e+08	1.73275e+08	2.86e+08	3.21624e+08	1.54895e+08	3.52707e+08	1.73397e+08	1.92317e+08	1.64506e+08	1.16481e+08	2.58684e+08	1.9848e+08
925POS		PC(40:2e)+H	PC(40:2e)+H	PC	(40:2e)	(40:2e)	0	0		C48 H95 O7 N1 P1	828.684	15.3888	0.928829	0.606186	0.0887418	0.0213404	3.45802e+08	3.33166e+08	3.45781e+08	5.95438e+08	7.33481e+08	5.5995e+08	4.91335e+08	3.78769e+08	3.00956e+08	4.56759e+08	4.37355e+08	4.55191e+08	4.43229e+08	4.76606e+08	5.73009e+08	4.16814e+08	4.26671e+08	3.67628e+08	2.40244e+08	4.50005e+08	3.59935e+08
926POS		CerG1(d18:1/24:0+O)+H	CerG1(d42:1+O)+H	CerG1	(d18:1/24:0+O)	(d18:1)	(24:0+O)	0		C48 H94 O9 N1	828.692	16.0202	1.0085	0.992482	1.36346	0.0135471	2.23292e+08	2.18078e+08	2.18191e+08	6.45792e+08	7.45329e+08	6.60189e+08	4.61348e+08	5.49517e+08	4.00757e+08	9.32654e+07	7.91381e+07	8.77542e+07	1.02213e+08	8.17101e+07	3.0483e+09	2.5356e+08	1.61668e+08	2.33636e+08	1.11225e+08	2.22941e+08	1.82637e+08
927POS		CerG1(d18:1/24:0+O)+H	CerG1(d42:1+O)+H	CerG1	(d18:1/24:0+O)	(d18:1)	(24:0+O)	0		C48 H94 O9 N1	828.692	16.2302	1.15118	0.582785	0.253104	0.0176034	1.25274e+08	1.21534e+08	1.21526e+08	1.3374e+08	3.96713e+07	1.6363e+08	1.22196e+08	1.42511e+08	9.82663e+07	6.41271e+07	9.5946e+07	1.57029e+08	1.80253e+08	8.54728e+07	2.23016e+08	8.875e+07	8.29072e+07	9.0512e+07	1.22181e+08	1.47682e+08	1.06414e+08
928POS		CerG1(d18:0/25:0)+H	CerG1(d43:0)+H	CerG1	(d18:0/25:0)	(d18:0)	(25:0)	0		C49 H98 O8 N1	828.729	17.1872	0.808076	0.130681	0.0885261	0.0193714	1.98613e+07	1.98414e+07	2.05248e+07	2.79185e+07	3.45869e+07	3.11878e+07	1.89612e+07	2.72647e+07	1.7535e+07	2.00099e+07	2.14922e+07	2.13393e+07	2.06544e+07	1.89203e+07	2.48189e+07	2.53934e+07	3.51429e+07	2.68265e+07	5.66627e+06	2.30285e+07	1.70305e+07
929POS		CerG1(d18:0/25:0)+H	CerG1(d43:0)+H	CerG1	(d18:0/25:0)	(d18:0)	(25:0)	0		C49 H98 O8 N1	828.729	17.4589	1.18602	0.239814	0.134501	0.0345723	3.47347e+07	3.27242e+07	3.47944e+07	2.97709e+07	3.06144e+07	4.89612e+07	3.29542e+07	3.03687e+07	2.20662e+07	3.96517e+07	4.32457e+07	4.61689e+07	4.35599e+07	2.59744e+07	3.2359e+07	4.70476e+07	5.43274e+07	6.68295e+07	7.06465e+07	6.70581e+07	5.16752e+07
930POS		SM(d42:2+pO)+H	SM(d42:2+pO)+H	SM	(d42:2+pO)	(d42:2+pO)	0	0		C47 H94 O7 N2 P1	829.679	10.955	0.977373	0.865853	0.0507128	0.00487216	3.99475e+07	3.96123e+07	3.99495e+07	4.26206e+07	6.63511e+07	3.61052e+07	5.40612e+07	4.84101e+07	3.31914e+07	5.04051e+07	4.23505e+07	3.8965e+07	3.76664e+07	6.02994e+07	4.47009e+07	6.9043e+07	5.55781e+07	6.72339e+07	4.09181e+07	7.60999e+07	4.95301e+07
931POS		SM(d43:1)+H	SM(d43:1)+H	SM	(d43:1)	(d43:1)	0	0		C48 H98 O6 N2 P1	829.716	16.2992	1.15799	0.341789	0.475581	0.046769	3.28056e+08	3.02258e+08	3.28225e+08	3.49435e+08	3.58154e+08	3.33482e+08	2.87462e+08	3.64738e+08	2.33498e+08	3.31453e+08	3.55298e+08	3.10646e+08	3.28302e+08	3.10192e+08	5.95285e+08	3.19406e+08	3.5509e+08	3.20981e+08	2.45853e+08	3.28527e+08	3.58332e+08
932POS		SM(d43:1)+H	SM(d43:1)+H	SM	(d43:1)	(d43:1)	0	0		C48 H98 O6 N2 P1	829.716	15.6282	0.893861	0.260649	0.120724	0.012117	1.1043e+08	1.10441e+08	1.1277e+08	1.20397e+08	1.2925e+08	1.28868e+08	9.08275e+07	1.0114e+08	8.12918e+07	9.94973e+07	9.02683e+07	8.80264e+07	9.05927e+07	9.62813e+07	1.1793e+08	2.19521e+08	2.08032e+08	1.85885e+08	1.46093e+08	2.48579e+08	1.75726e+08
933POS		PC(40:8)+H	PC(40:8)+H	PC	(40:8)	(40:8)	0	0		C48 H81 O8 N1 P1	830.569	10.3365	0.79422	0.162369	0.468786	0.0286132	4.01053e+08	3.99687e+08	4.2051e+08	6.93375e+08	6.53459e+08	1.18014e+09	7.22041e+08	5.91492e+08	5.83783e+08	5.64786e+08	5.69923e+08	5.89549e+08	6.29889e+08	4.89529e+08	6.70185e+08	6.52752e+08	3.47524e+08	8.48738e+08	2.15959e+08	6.10591e+08	3.7764e+08
934POS		PC(40:8)+H	PC(40:8)+H	PC	(40:8)	(40:8)	0	0		C48 H81 O8 N1 P1	830.569	9.83897	0.729264	0.331447	0.0627309	0.0393743	9.76483e+06	9.76992e+06	9.11607e+06	2.87236e+07	8.51496e+06	1.10342e+07	1.27487e+07	1.06137e+07	9.47464e+06	1.19737e+07	8.07462e+06	1.70199e+07	5.51687e+06	6.87858e+06	9.68673e+06	3.71286e+06	6.26447e+06	8.43007e+06	5.25815e+06	9.12845e+06	5.70169e+06
935POS		PC(39:1)+H	PC(39:1)+H	PC	(39:1)	(39:1)	0	0		C47 H93 O8 N1 P1	830.663	14.973	0.824071	0.233909	0.238178	0.00598427	1.53957e+08	1.53969e+08	1.52373e+08	2.33564e+08	2.36581e+08	2.15758e+08	1.74321e+08	2.89103e+08	1.50901e+08	1.93646e+08	1.79784e+08	1.94232e+08	7.61608e+07	1.85292e+08	2.42366e+08	1.90484e+08	1.54518e+08	1.94525e+08	1.29775e+08	1.91026e+08	1.6214e+08
936POS		PE(42:1)+H	PE(42:1)+H	PE	(42:1)	(42:1)	0	0		C47 H93 O8 N1 P1	830.663	17.7567	1.1019	0.344181	0.397351	0.0584784	4.45438e+08	4.03115e+08	4.03234e+08	6.93397e+08	7.5236e+08	5.6637e+08	7.14419e+08	6.5728e+08	4.25606e+08	8.19161e+08	5.98429e+08	8.32997e+08	6.56233e+08	5.9797e+08	6.92824e+08	4.41576e+08	4.81556e+08	6.9163e+08	3.8697e+08	3.91801e+08	4.26564e+08
937POS		PC(40:1e)+H	PC(40:1e)+H	PC	(40:1e)	(40:1e)	0	0		C48 H97 O7 N1 P1	830.7	16.6977	1.37863	0.143993	0.447106	0.0824338	1.33487e+08	1.54662e+08	1.35674e+08	9.91552e+07	2.04213e+08	2.41942e+08	2.51052e+08	1.19928e+08	9.52957e+07	1.81372e+08	2.85395e+08	2.84995e+08	2.42529e+08	2.78378e+08	1.21938e+08	2.9959e+08	9.93073e+07	2.28831e+08	1.56742e+08	1.1542e+08	1.98283e+08
938POS		PC(40:1e)+H	PC(40:1e)+H	PC	(40:1e)	(40:1e)	0	0		C48 H97 O7 N1 P1	830.7	16.5102	1.08675	0.614466	0.371966	0.0118437	3.94196e+08	4.024e+08	4.02389e+08	8.38441e+08	6.45008e+08	5.92423e+08	3.36625e+08	5.74552e+08	3.82347e+08	5.96362e+08	6.04424e+08	6.32009e+08	6.08543e+08	3.934e+08	8.26955e+08	4.88249e+08	1.50762e+08	4.27851e+08	1.17976e+08	5.69661e+08	3.4198e+08
939POS		CerG1(d18:0+pO/24:0)+H	CerG1(d42:0+pO)+H	CerG1	(d18:0+pO/24:0)	(d18:0+pO)	(24:0)	0		C48 H96 O9 N1	830.708	15.7043	1.08275	0.434727	0.153298	0.0099035	9.5894e+07	9.40358e+07	9.47211e+07	1.23382e+08	1.39685e+08	1.30953e+08	9.80125e+07	1.13115e+08	8.40832e+07	1.3634e+08	1.24716e+08	1.18039e+08	8.94812e+07	1.32133e+08	1.45554e+08	2.0265e+08	1.57844e+08	2.70994e+08	1.42601e+08	2.04312e+08	1.62632e+08
940POS		PC(40:7)+H	PC(40:7)+H	PC	(40:7)	(40:7)	0	0		C48 H83 O8 N1 P1	832.585	10.6982	0.601498	0.0231377	0.841795	0.0519564	4.76184e+08	4.98727e+08	5.28095e+08	8.35572e+08	7.90713e+08	5.50478e+08	6.10838e+08	8.82751e+08	3.54749e+08	4.0053e+08	4.73552e+08	3.83569e+08	3.25523e+08	2.49301e+08	5.88613e+08	3.05158e+08	3.80918e+08	4.77192e+08	4.68386e+08	3.85695e+08	4.3039e+08
941POS	Y	PC(40:7)+H	PC(40:7)+H	PC	(40:7)	(40:7)	0	0		C48 H83 O8 N1 P1	832.585	11.1605	0.754009	0.0236266	2.32039	0.0261979	7.09121e+09	7.42335e+09	7.42267e+09	1.10326e+10	8.09102e+09	1.02348e+10	6.78346e+09	9.52428e+09	8.066e+09	7.96483e+09	5.65381e+09	7.92393e+09	6.09668e+09	5.25168e+09	7.62363e+09	5.79615e+09	7.14778e+09	6.49675e+09	6.05001e+09	7.57424e+09	6.8871e+09
942POS		PC(39:0)+H	PC(39:0)+H	PC	(39:0)	(39:0)	0	0		C47 H95 O8 N1 P1	832.679	16.321	0.951919	0.808313	0.0181847	0.013783	2.15353e+07	2.10255e+07	2.15358e+07	4.06536e+07	3.86787e+07	3.94368e+07	2.5305e+07	3.42091e+07	1.92215e+07	3.61568e+07	3.91893e+07	5.4765e+06	3.34154e+07	3.65667e+07	3.72038e+07	2.48787e+07	1.93259e+07	2.86667e+07	1.07572e+07	2.61556e+07	2.02051e+07
943POS		PC(40:0e)+H	PC(40:0e)+H	PC	(40:0e)	(40:0e)	0	0		C48 H99 O7 N1 P1	832.715	18.0929	1.16158	0.0596588	0.257607	0.0180234	6.58645e+07	6.38112e+07	6.5826e+07	9.9077e+07	1.0629e+08	1.04261e+08	8.07504e+07	1.00539e+08	6.87006e+07	1.07208e+08	1.08957e+08	1.0765e+08	1.08734e+08	9.93624e+07	1.18127e+08	7.30293e+07	6.00819e+07	8.01521e+07	3.94925e+07	6.99474e+07	5.01623e+07
944POS		TG(16:1/16:1/17:1)+NH4	TG(49:3)+NH4	TG	(16:1/16:1/17:1)	(16:1)	(16:1)	(17:1)		C52 H98 O6 N1	832.739	21.4423	0.556682	0.0504183	0.242503	0.0208462	3.31672e+07	3.19785e+07	3.31559e+07	2.23061e+07	4.8904e+07	5.99593e+07	4.94027e+07	3.62144e+07	3.90437e+07	9.37702e+06	2.12252e+07	2.80265e+07	8.13684e+06	2.33288e+07	5.23218e+07	3.8909e+07	2.61863e+07	2.46565e+07	2.58534e+07	4.1353e+07	3.58874e+07
945POS		SM(d42:3)+Na	SM(d42:3)+Na	SM	(d42:3)	(d42:3)	0	0		C47 H91 O6 N2 P1 Na1	833.651	13.5113	0.685969	0.00914453	0.319559	0.0137441	1.13035e+08	1.13487e+08	1.1595e+08	9.86376e+07	1.36307e+08	1.49784e+08	1.74349e+08	1.25586e+08	1.62016e+08	6.68413e+07	1.17861e+08	1.0368e+08	1.07716e+08	9.6885e+07	8.78132e+07	1.19032e+08	6.95368e+07	8.28636e+07	9.14393e+07	1.30244e+08	4.20071e+07
946POS		PS(18:1/22:6)+H	PS(40:7)+H	PS	(18:1/22:6)	(18:1)	(22:6)	0		C46 H77 O10 N1 P1	834.528	10.2334	1.37963	0.597981	0.448533	0.00988392	4.12086e+07	4.05731e+07	4.04622e+07	6.24766e+07	6.98977e+07	8.33521e+07	8.56739e+07	8.44897e+07	6.51626e+07	6.11812e+07	5.18994e+07	5.48673e+07	3.73192e+07	6.09824e+07	3.56038e+08	7.39571e+07	6.4471e+07	3.04754e+07	7.49999e+07	6.23125e+07	6.47136e+07
947POS		PG(18:3/22:6)+NH4	PG(40:9)+NH4	PG	(18:3/22:6)	(18:3)	(22:6)	0		C46 H77 O10 N1 P1	834.528	7.922	1.11327	0.437156	0.0317438	0.0577388	3.26826e+06	3.42301e+06	3.66375e+06	5.77693e+06	4.66967e+06	2.3564e+06	4.12186e+06	4.24422e+06	2.81222e+06	4.61478e+06	4.53633e+06	5.29726e+06	4.01613e+06	4.02934e+06	4.20383e+06	3.68374e+06	2.36768e+06	3.59936e+06	2.30681e+06	3.55104e+06	2.75208e+06
948POS		CerG2(d18:1/14:0)+H	CerG2(d32:1)+H	CerG2	(d18:1/14:0)	(d18:1)	(14:0)	0		C44 H84 O13 N1	834.594	10.1219	0.895884	0.674843	0.133851	0.098616	4.34072e+07	5.18576e+07	5.16881e+07	4.13449e+07	9.86286e+07	9.19272e+07	3.85233e+07	4.50395e+07	5.32255e+07	7.8202e+07	6.44505e+07	3.54502e+07	2.81788e+07	8.61808e+07	3.78403e+07	3.63279e+07	6.1934e+07	2.81483e+07	1.03175e+08	6.65623e+07	5.28912e+07
949POS	Y	PC(18:0/22:6)+H	PC(40:6)+H	PC	(18:0/22:6)	(18:0)	(22:6)	0		C48 H85 O8 N1 P1	834.601	11.5221	0.818381	0.000811489	1.41262	0.00455722	4.0133e+09	4.04519e+09	4.04511e+09	4.6376e+09	4.79342e+09	4.52624e+09	4.29e+09	4.47768e+09	4.32407e+09	3.41892e+09	3.96549e+09	4.16506e+09	3.71978e+09	3.58746e+09	3.2797e+09	3.31356e+09	2.58114e+09	3.93867e+09	2.93267e+09	3.38264e+09	3.23387e+09
950POS		PC(40:6)+H	PC(40:6)+H	PC	(40:6)	(40:6)	0	0		C48 H85 O8 N1 P1	834.601	12.1403	2.07562	0.356022	3.08551	0.00601281	1.76749e+09	1.78596e+09	1.76749e+09	2.12795e+09	2.07724e+09	1.95657e+09	1.77985e+09	1.88719e+09	1.63083e+09	1.98815e+09	2.02037e+09	2.02264e+09	1.95278e+09	1.73922e+09	1.40627e+10	1.81936e+09	1.57107e+09	2.08365e+09	1.40058e+09	1.81638e+09	1.6671e+09
951POS		PC(40:6)+H	PC(40:6)+H	PC	(40:6)	(40:6)	0	0		C48 H85 O8 N1 P1	834.601	11.6673	1.10469	0.588473	0.360742	0.168972	2.95115e+08	3.83786e+08	2.85151e+08	5.90062e+08	3.1008e+08	6.40186e+08	5.32025e+08	5.91723e+08	2.9673e+08	5.31884e+08	5.69975e+08	7.50896e+08	5.37516e+08	2.4464e+08	6.35861e+08	6.07278e+08	5.74172e+08	5.87226e+08	6.30883e+08	5.43977e+08	4.72571e+08
952POS		PC(40:6)+H	PC(40:6)+H	PC	(40:6)	(40:6)	0	0		C48 H85 O8 N1 P1	834.601	11.2776	0.651433	0.161959	0.739272	0.140903	5.00986e+08	6.48072e+08	6.4592e+08	1.499e+09	1.35616e+09	1.33244e+09	4.44682e+08	1.22014e+09	4.90449e+08	5.63356e+08	1.27696e+09	1.63795e+08	5.92184e+08	8.90212e+08	6.45455e+08	1.04111e+09	4.67677e+08	5.37032e+08	3.82414e+08	9.01909e+08	4.04205e+08
953POS		TG(16:0/16:1/17:1)+NH4	TG(49:2)+NH4	TG	(16:0/16:1/17:1)	(16:0)	(16:1)	(17:1)		C52 H100 O6 N1	834.755	21.8665	1.15251	0.684833	0.0624893	0.0376344	1.1006e+07	1.02776e+07	1.09457e+07	1.49499e+07	8.66214e+06	1.79172e+07	1.14449e+07	9.90101e+06	1.29079e+07	4.62303e+06	9.82674e+06	1.36356e+07	4.58133e+06	2.54557e+07	2.92181e+07	3.46332e+07	1.95279e+07	4.20071e+06	1.0645e+07	1.32067e+07	1.66658e+07
954POS		TG(18:1/14:0/17:1)+NH4	TG(49:2)+NH4	TG	(18:1/14:0/17:1)	(18:1)	(14:0)	(17:1)		C52 H100 O6 N1	834.755	22.4115	0.925719	0.776372	0.147001	0.0210886	1.18116e+08	1.22494e+08	1.18136e+08	1.07603e+08	2.96431e+08	1.42342e+08	1.50502e+08	1.0802e+08	8.57253e+07	8.24714e+07	1.20287e+08	1.48274e+08	1.02896e+08	1.39877e+08	2.30661e+08	1.25575e+08	8.91806e+07	8.43311e+07	8.87372e+07	1.07923e+08	8.61499e+07
955POS		TG(18:0e/16:1/16:1)+NH4	TG(50:2e)+NH4	TG	(18:0e/16:1/16:1)	(18:0e)	(16:1)	(16:1)		C53 H104 O5 N1	834.791	24.079	0.98892	0.958189	0.108383	0.0131342	1.30061e+08	1.33045e+08	1.30066e+08	1.20769e+08	2.87941e+08	1.63469e+08	1.3438e+08	1.36504e+08	9.8126e+07	1.21759e+08	1.16937e+08	1.65796e+08	1.45712e+08	2.28145e+08	1.5241e+08	1.49166e+08	4.8698e+07	6.36921e+07	7.315e+07	8.98196e+07	1.12068e+08
956POS		PI(34:2)+H	PI(34:2)+H	PI	(16:0/18:2)	(16:0)	(18:2)	0		C43 H80 O13 N0 P1	835.533	10.297	0.485121	7.78078e-05	1.0941	0.0199925	3.3651e+08	3.25075e+08	3.36683e+08	6.78409e+08	5.6255e+08	6.59996e+08	6.99091e+08	6.70659e+08	4.61472e+08	2.74735e+08	2.26344e+08	3.34304e+08	2.20996e+08	3.25182e+08	4.28996e+08	5.66594e+08	6.8924e+08	6.04496e+08	6.20558e+08	5.12536e+08	4.68115e+08
957POS		SM(d44:5)+H	SM(d44:5)+H	SM	(d44:5)	(d44:5)	0	0		C49 H92 O6 N2 P1	835.669	14.6027	0.77132	0.0862099	0.768137	0.0302179	1.08667e+09	1.03045e+09	1.08598e+09	1.44897e+09	1.41121e+09	1.03158e+09	8.70151e+08	1.28095e+09	8.18513e+08	1.1216e+09	7.1899e+08	1.01041e+09	7.28016e+08	1.01105e+09	7.02253e+08	1.23422e+09	8.94083e+08	1.22671e+09	1.12279e+09	1.45643e+09	1.03495e+09
958POS		SM(d44:5)+H	SM(d44:5)+H	SM	(d44:5)	(d44:5)	0	0		C49 H92 O6 N2 P1	835.669	14.3953	0.732231	0.0248537	0.803038	0.022854	9.73542e+08	1.01207e+09	9.72544e+08	6.90429e+08	1.07455e+09	1.30009e+09	1.14245e+09	1.07656e+09	1.09173e+09	4.79192e+08	7.78838e+08	7.44257e+08	9.38016e+08	7.85482e+08	9.42781e+08	8.91331e+08	5.43473e+08	9.51863e+08	8.03928e+08	9.4378e+08	8.82765e+08
959POS		PS(18:0/22:6)+H	PS(40:6)+H	PS	(18:0/22:6)	(18:0)	(22:6)	0		C46 H79 O10 N1 P1	836.544	11.201	3.69996	0.383353	2.38919	0.00908883	2.53194e+08	2.49202e+08	2.49298e+08	4.60205e+08	4.20731e+08	3.63478e+08	4.97835e+08	4.69314e+08	4.33933e+08	4.10991e+08	4.23749e+08	4.15566e+08	3.46321e+08	3.29611e+08	7.86198e+09	4.06079e+08	4.01831e+08	4.58864e+08	4.48672e+08	2.53272e+08	2.52655e+08
960POS		PS(18:1/22:5)+H	PS(40:6)+H	PS	(18:1/22:5)	(18:1)	(22:5)	0		C46 H79 O10 N1 P1	836.544	10.6226	0.446937	0.000385405	0.491454	0.0408098	5.68635e+07	5.70452e+07	6.10742e+07	1.07431e+08	1.21174e+08	1.22753e+08	1.55019e+08	1.44669e+08	9.30412e+07	2.11189e+07	4.88565e+07	5.35106e+07	5.10376e+07	6.97015e+07	8.83346e+07	1.02268e+08	4.56426e+07	1.15001e+08	1.14635e+08	9.46163e+07	9.58484e+07
961POS		PC(40:5)+H	PC(40:5)+H	PC	(40:5)	(40:5)	0	0		C48 H87 O8 N1 P1	836.616	12.073	0.882278	0.223699	0.636527	0.0175216	1.52561e+09	1.5146e+09	1.47543e+09	1.7478e+09	1.71187e+09	2.41301e+09	1.94554e+09	1.67425e+09	1.79717e+09	1.37793e+09	1.80393e+09	1.61824e+09	1.42663e+09	1.51507e+09	2.2188e+09	1.54747e+09	1.64955e+09	1.80394e+09	1.12356e+09	1.71954e+09	1.78855e+09
962POS		PC(38:2)+Na	PC(38:2)+Na	PC	(38:2)	(38:2)	0	0		C46 H88 O8 N1 P1 Na1	836.614	13.4075	0.828417	0.237033	0.41206	0.0799545	3.60486e+08	3.61668e+08	3.1329e+08	3.69835e+08	4.19735e+08	4.33348e+08	3.83082e+08	6.64686e+08	4.77298e+08	3.46307e+08	4.49418e+08	4.73798e+08	3.88676e+08	4.38912e+08	1.79366e+08	3.97334e+08	4.0934e+08	3.8783e+08	4.77452e+08	4.42345e+08	5.63412e+08
963POS		PC(40:5)+H	PC(40:5)+H	PC	(40:5)	(40:5)	0	0		C48 H87 O8 N1 P1	836.616	12.2796	0.857834	0.36819	0.357497	0.0220157	9.68471e+08	9.31834e+08	9.68113e+08	1.27538e+09	4.4345e+08	9.85849e+08	1.07763e+09	8.5053e+08	1.02404e+09	9.3181e+08	5.78429e+08	9.73489e+08	1.06e+09	6.49708e+08	6.59221e+08	3.64485e+08	7.3743e+08	7.49923e+08	5.86634e+08	1.00662e+09	6.11746e+08
964POS		PC(40:5)+H	PC(40:5)+H	PC	(40:5)	(40:5)	0	0		C48 H87 O8 N1 P1	836.616	12.8224	1.99203	0.126594	0.39391	0.0853661	6.32638e+07	6.26474e+07	5.40996e+07	4.61534e+07	3.27765e+07	6.02743e+07	5.75053e+07	3.20922e+07	2.49495e+07	1.02332e+08	7.06322e+07	7.84584e+07	4.04132e+07	2.95133e+07	1.84131e+08	5.55112e+07	6.31935e+07	2.70183e+07	2.04703e+07	2.11907e+07	1.65439e+07
965POS		CerG1(d18:2/26:1)+H	CerG1(d44:3)+H	CerG1	(d18:2/26:1)	(d18:2)	(26:1)	0		C50 H94 O8 N1	836.697	15.1525	0.867491	0.40255	0.0810734	0.098042	5.61425e+07	4.71478e+07	5.62095e+07	8.55708e+07	9.17231e+07	6.42166e+07	4.06405e+07	6.72358e+07	4.08166e+07	3.86412e+07	5.14857e+07	6.26872e+07	6.12137e+07	6.50288e+07	5.94416e+07	1.00109e+08	4.94483e+07	9.36107e+07	5.4076e+07	7.4805e+07	8.10118e+07
966POS		TG(15:0/16:0/18:1)+NH4	TG(49:1)+NH4	TG	(15:0/16:0/18:1)	(15:0)	(16:0)	(18:1)		C52 H102 O6 N1	836.77	22.5989	1.12076	0.446107	0.118663	0.0324924	3.57864e+07	3.78956e+07	3.78618e+07	3.80587e+07	6.84423e+07	5.62703e+07	4.38014e+07	4.65542e+07	3.45989e+07	3.44849e+07	5.17813e+07	5.33627e+07	5.06789e+07	5.81431e+07	7.40205e+07	5.1901e+07	3.03499e+07	4.1893e+07	2.94454e+07	5.09697e+07	3.43721e+07
967POS		TG(16:0/16:0/17:1)+NH4	TG(49:1)+NH4	TG	(16:0/16:0/17:1)	(16:0)	(16:0)	(17:1)		C52 H102 O6 N1	836.77	23.5538	2.31079	0.000686427	0.793569	0.00306351	1.67915e+08	1.67023e+08	1.6791e+08	1.12341e+08	8.58218e+07	1.61843e+08	1.21962e+08	1.34065e+08	1.04934e+08	2.03858e+08	2.83354e+08	2.28039e+08	3.51627e+08	2.55763e+08	3.43366e+08	1.6542e+08	1.03105e+08	1.16914e+08	8.07963e+07	1.62581e+08	1.2729e+08
968POS		TG(15:0/16:0/18:1)+NH4	TG(49:1)+NH4	TG	(15:0/16:0/18:1)	(15:0)	(16:0)	(18:1)		C52 H102 O6 N1	836.77	23.0008	1.17106	0.570109	0.0772322	0.0304654	1.76918e+07	1.76578e+07	1.67587e+07	4.10235e+06	2.06782e+07	1.60932e+07	1.40083e+07	1.5435e+07	1.28643e+07	2.11481e+07	9.46363e+06	1.96467e+07	8.18737e+06	2.86199e+07	1.0345e+07	2.11706e+07	1.47172e+07	1.16367e+07	1.3445e+07	2.2194e+07	1.70165e+07
969POS		TG(16:0e/16:0/18:1)+NH4	TG(50:1e)+NH4	TG	(16:0e/16:0/18:1)	(16:0e)	(16:0)	(18:1)		C53 H106 O5 N1	836.807	24.3784	1.28281	0.100176	0.220884	0.0122997	5.61581e+07	5.49655e+07	5.61486e+07	5.51118e+07	8.31436e+07	6.06447e+07	4.81068e+07	5.03785e+07	4.51327e+07	4.81806e+07	7.41142e+07	6.7824e+07	6.97214e+07	8.01434e+07	9.94023e+07	6.95348e+07	3.16387e+07	3.32255e+07	2.78481e+07	6.01575e+07	4.12501e+07
970POS		TG(16:0e/16:0/18:1)+NH4	TG(50:1e)+NH4	TG	(16:0e/16:0/18:1)	(16:0e)	(16:0)	(18:1)		C53 H106 O5 N1	836.807	24.6118	2.19768	0.000106494	0.969842	0.0186915	2.27158e+08	2.27161e+08	2.19884e+08	1.68449e+08	2.81245e+08	2.15191e+08	1.77509e+08	1.68204e+08	1.45787e+08	3.19194e+08	4.2292e+08	4.48165e+08	3.817e+08	4.38879e+08	5.30509e+08	2.22658e+08	1.38212e+08	1.81247e+08	9.7735e+07	1.98506e+08	1.65358e+08
971POS		PI(34:1)+H	PI(34:1)+H	PI	(34:1)	(34:1)	0	0		C43 H82 O13 N0 P1	837.549	11.2542	1.76736	0.46365	1.77695	0.0109789	6.17667e+08	6.06035e+08	6.06102e+08	6.5601e+08	5.58318e+08	9.04171e+08	1.12146e+09	7.28464e+08	5.40431e+08	7.55032e+08	4.57096e+08	7.41302e+08	4.11196e+08	6.72658e+08	4.93148e+09	4.69429e+08	9.52846e+08	7.19745e+08	7.44645e+08	3.82867e+08	8.63987e+08
972POS		SM(d18:1/26:3)+H	SM(d44:4)+H	SM	(d18:1/26:3)	(d18:1)	(26:3)	0		C49 H94 O6 N2 P1	837.684	15.8812	0.910232	0.629788	0.146874	0.0275359	4.92062e+08	4.69248e+08	4.69386e+08	6.47259e+08	6.81582e+08	7.63632e+08	4.47857e+08	6.46493e+08	2.63864e+08	7.24068e+08	3.54817e+08	3.62086e+08	3.80009e+08	6.43263e+08	6.76682e+08	5.5074e+08	5.88863e+08	6.34773e+08	4.51751e+08	6.9217e+08	4.3981e+08
973POS		SM(d18:1/24:0)+Na	SM(d42:1)+Na	SM	(d18:1/24:0)	(d18:1)	(24:0)	0		C47 H95 O6 N2 P1 Na1	837.682	14.9867	0.72645	0.16746	0.430485	0.0279836	4.47249e+08	4.26434e+08	4.26072e+08	5.27696e+08	5.10661e+08	5.28168e+08	4.00553e+08	2.31409e+08	2.02417e+08	3.7104e+08	1.73313e+08	1.71621e+08	3.63886e+08	3.63872e+08	3.00406e+08	7.78938e+08	7.49202e+08	5.89954e+08	7.35767e+08	8.83531e+08	6.56669e+08
974POS		SM(d44:4)+H	SM(d44:4)+H	SM	(d44:4)	(d44:4)	0	0		C49 H94 O6 N2 P1	837.684	13.626	0.512235	0.00055993	0.376502	0.0340124	4.74339e+07	5.02776e+07	4.74214e+07	8.52725e+07	9.90999e+07	8.02348e+07	6.87428e+07	9.00242e+07	6.12741e+07	4.18998e+07	3.38813e+07	4.54048e+07	4.6696e+07	3.99323e+07	4.04399e+07	5.37894e+07	5.76109e+07	5.17254e+07	3.51802e+07	5.39375e+07	5.9977e+07
975POS		PG(18:1/22:6)+NH4	PG(40:7)+NH4	PG	(18:1/22:6)	(18:1)	(22:6)	0		C46 H81 O10 N1 P1	838.559	9.55713	1.63736	0.0398388	0.706497	0.0920244	2.64442e+08	3.11763e+08	3.11441e+08	4.17384e+08	4.19367e+08	2.17747e+08	1.64977e+08	1.91544e+08	1.54551e+08	2.82727e+08	5.67861e+08	5.11101e+08	2.85249e+08	4.25375e+08	4.91093e+08	3.49278e+08	2.72513e+08	3.92736e+08	2.15912e+08	1.90837e+08	2.65923e+08
976POS		PC(40:4)+H	PC(40:4)+H	PC	(40:4)	(40:4)	0	0		C48 H89 O8 N1 P1	838.632	12.8684	0.735482	0.161169	0.709261	0.0412856	9.17858e+08	8.53779e+08	9.17918e+08	1.01639e+09	2.02257e+09	1.39164e+09	9.27323e+08	1.05582e+09	7.69829e+08	1.24683e+09	8.2768e+08	7.09913e+08	7.35754e+08	8.46515e+08	9.16701e+08	9.03477e+08	1.22125e+09	9.55695e+08	8.08361e+08	8.84427e+08	8.4483e+08
977POS		PC(40:4)+H	PC(40:4)+H	PC	(40:4)	(40:4)	0	0		C48 H89 O8 N1 P1	838.632	14.5343	1.29422	0.325415	0.302439	0.0256556	1.36014e+08	1.30098e+08	1.30191e+08	1.71962e+08	1.1786e+08	1.17711e+08	2.59143e+08	2.3383e+08	1.10881e+08	1.51368e+08	3.43407e+08	3.42726e+08	1.48302e+08	1.56625e+08	1.66534e+08	1.07294e+08	1.09269e+08	1.06356e+08	1.03952e+08	2.92151e+08	1.22624e+08
978POS		PC(40:4)+H	PC(40:4)+H	PC	(40:4)	(40:4)	0	0		C48 H89 O8 N1 P1	838.632	13.0729	1.28032	0.499617	1.00675	0.0127019	5.59836e+08	5.47533e+08	5.59678e+08	6.70137e+08	6.77083e+08	6.68027e+08	5.96299e+08	6.08162e+08	5.2396e+08	6.06986e+08	5.61001e+08	5.85193e+08	5.36049e+08	5.09149e+08	1.9947e+09	5.99224e+08	5.11245e+08	6.36129e+08	4.30031e+08	5.44019e+08	5.28003e+08
979POS		CerG1(d18:1/26:1)+H	CerG1(d44:2)+H	CerG1	(d18:1/26:1)	(d18:1)	(26:1)	0		C50 H96 O8 N1	838.713	16.141	0.820454	0.103887	0.552771	0.0207288	7.54344e+08	7.82145e+08	7.82037e+08	8.55331e+08	1.31278e+09	9.33532e+08	7.92934e+08	1.10506e+09	7.8953e+08	6.67052e+08	7.90539e+08	7.11248e+08	7.93075e+08	8.81762e+08	9.06069e+08	1.11715e+09	8.52862e+08	1.22714e+09	8.19815e+08	1.61014e+09	8.95152e+08
980POS		TG(16:0/16:0/17:0)+NH4	TG(49:0)+NH4	TG	(16:0/16:0/17:0)	(16:0)	(16:0)	(17:0)		C52 H104 O6 N1	838.786	23.6411	2.17108	1.5122e-05	0.369586	0.0123592	3.2877e+07	3.35909e+07	3.35911e+07	3.26725e+07	3.47568e+07	3.42253e+07	2.88049e+07	1.66855e+07	2.50965e+07	5.29973e+07	5.93611e+07	7.41193e+07	5.61058e+07	6.31505e+07	6.82158e+07	5.00637e+07	2.09637e+07	4.7609e+07	9.95472e+06	3.63617e+07	3.60914e+07
981POS		TG(16:0/16:0/17:0)+NH4	TG(49:0)+NH4	TG	(16:0/16:0/17:0)	(16:0)	(16:0)	(17:0)		C52 H104 O6 N1	838.786	24.0823	5.92735	0.00258339	0.573815	0.00753177	5.31968e+07	5.32143e+07	5.25146e+07	1.00243e+07	1.4148e+07	9.56598e+06	2.4254e+07	2.41558e+07	2.10086e+07	1.31608e+08	1.19042e+08	1.13561e+08	1.20529e+08	2.65433e+07	1.00162e+08	4.29167e+07	2.16384e+07	5.12086e+07	1.8112e+07	3.13604e+07	2.43527e+07
982POS		TG(16:0e/16:0/18:0)+NH4	TG(50:0e)+NH4	TG	(16:0e/16:0/18:0)	(16:0e)	(16:0)	(18:0)		C53 H108 O5 N1	838.822	25	2.4366	0.00365391	0.52298	0.0037918	7.36467e+07	7.41314e+07	7.36465e+07	4.64938e+07	6.69132e+07	6.49227e+07	4.83361e+07	4.97651e+07	3.9852e+07	8.11472e+07	1.44861e+08	1.15797e+08	9.22876e+07	1.62099e+08	1.74462e+08	7.22674e+07	3.9865e+07	4.2411e+07	3.13751e+07	6.30265e+07	4.95754e+07
983POS		TG(16:0e/16:0/18:0)+NH4	TG(50:0e)+NH4	TG	(16:0e/16:0/18:0)	(16:0e)	(16:0)	(18:0)		C53 H108 O5 N1	838.822	25.413	4.38914	0.00190318	0.610849	0.0357907	5.84492e+07	5.84503e+07	5.48997e+07	2.48077e+07	4.61065e+07	1.88901e+07	2.49324e+07	3.75058e+07	2.18665e+07	1.17737e+08	6.80075e+07	1.68051e+08	1.08257e+08	1.17074e+08	1.85062e+08	4.84209e+07	2.03454e+07	4.4538e+07	1.55062e+07	4.32349e+07	3.21694e+07
984POS		SM(d44:3)+H	SM(d44:3)+H	SM	(d44:3)	(d44:3)	0	0		C49 H96 O6 N2 P1	839.7	14.6709	0.743294	0.0668596	0.495788	0.0505571	3.21047e+08	3.51007e+08	3.50798e+08	5.05819e+08	4.7611e+08	5.20652e+08	3.1458e+08	3.21284e+08	2.81458e+08	3.18711e+08	2.63276e+08	2.94455e+08	2.99993e+08	3.21078e+08	3.01185e+08	4.62283e+08	3.18433e+08	4.63535e+08	1.99385e+08	5.18604e+08	3.01113e+08
985POS		PI(33:1)+NH4	PI(33:1)+NH4	PI	(33:1)	(33:1)	0	0		C42 H83 O13 N1 P1	840.56	10.7195	0.4727	0.00339465	0.345787	0.0171047	3.40266e+07	3.30071e+07	3.30721e+07	8.07578e+07	7.45725e+07	7.34223e+07	8.98308e+07	8.10545e+07	3.55386e+07	4.31123e+07	3.78063e+07	2.75697e+07	2.87461e+07	3.64261e+07	3.20476e+07	4.91609e+07	5.25592e+07	6.78603e+07	6.91593e+07	4.72901e+07	4.30346e+07
986POS		PG(18:1/22:5)+NH4	PG(40:6)+NH4	PG	(18:1/22:5)	(18:1)	(22:5)	0		C46 H83 O10 N1 P1	840.575	9.87802	1.1429	0.0978491	0.181657	0.0129166	5.46212e+07	5.46043e+07	5.58437e+07	5.62554e+07	7.15441e+07	5.89084e+07	5.57634e+07	6.9264e+07	5.05846e+07	6.62462e+07	6.63444e+07	6.73907e+07	7.49381e+07	5.78207e+07	8.13572e+07	4.67766e+07	4.42573e+07	7.70481e+07	3.5286e+07	5.37419e+07	4.7678e+07
987POS		PS(40:4)+H	PS(40:4)+H	PS	(40:4)	(40:4)	0	0		C46 H83 O10 N1 P1	840.575	12.266	1.33252	0.501707	0.279497	0.0444301	4.34542e+07	4.02703e+07	4.02764e+07	3.27776e+07	8.50669e+07	7.74924e+07	5.05669e+07	3.18638e+07	2.4066e+07	4.12061e+07	3.94063e+07	5.13245e+07	4.33839e+07	5.43568e+07	1.7252e+08	6.56936e+07	5.36174e+07	9.72327e+07	7.84776e+07	3.29764e+07	4.43652e+07
988POS		PC(40:3)+H	PC(40:3)+H	PC	(40:3)	(40:3)	0	0		C48 H91 O8 N1 P1	840.648	13.5891	0.993067	0.979448	0.661545	0.0484979	8.7215e+08	8.70649e+08	9.46695e+08	1.35861e+09	1.02199e+09	1.00756e+09	1.0888e+09	6.03237e+08	7.19182e+08	1.61297e+09	7.65188e+08	5.25684e+08	7.19983e+08	1.69816e+09	4.37182e+08	6.52626e+08	3.30761e+08	6.63998e+08	5.03709e+08	9.73419e+08	1.22198e+09
989POS		PC(40:3)+H	PC(40:3)+H	PC	(40:3)	(40:3)	0	0		C48 H91 O8 N1 P1	840.648	13.939	0.760665	0.441769	0.131688	0.0288571	1.63102e+08	1.63169e+08	1.71427e+08	3.0836e+08	2.17186e+08	2.01398e+08	4.70054e+07	1.68039e+08	4.70005e+07	6.28573e+07	1.91915e+08	2.04683e+08	7.3325e+07	8.52957e+07	1.34213e+08	2.11529e+08	6.25609e+07	2.46489e+08	1.21707e+08	2.52788e+08	4.86246e+07
990POS		CerG1(d18:1/26:0)+H	CerG1(d44:1)+H	CerG1	(d18:1/26:0)	(d18:1)	(26:0)	0		C50 H98 O8 N1	840.729	17.8886	0.919733	0.649775	0.096249	0.0475705	1.92317e+08	2.09263e+08	2.08898e+08	3.54068e+08	3.89092e+08	2.62764e+08	1.70198e+08	1.85728e+08	2.01647e+08	2.75173e+08	2.00215e+08	2.74725e+08	1.87213e+08	1.80741e+08	3.19933e+08	3.3135e+08	1.59575e+08	2.35417e+08	1.93085e+08	3.1463e+08	2.48861e+08
991POS		CerG1(d18:0/26:1)+H	CerG1(d44:1)+H	CerG1	(d18:0/26:1)	(d18:0)	(26:1)	0		C50 H98 O8 N1	840.729	16.697	1.02634	0.786367	0.142017	0.0037886	2.32992e+08	2.31459e+08	2.32976e+08	1.84071e+08	2.14101e+08	2.08295e+08	1.54295e+08	1.83125e+08	1.40117e+08	1.5804e+08	1.73595e+08	1.72212e+08	1.72409e+08	1.94201e+08	2.42094e+08	6.21069e+08	4.50608e+08	3.99102e+08	3.41686e+08	5.04533e+08	4.34783e+08
992POS		SM(d44:2)+H	SM(d44:2)+H	SM	(d44:2)	(d44:2)	0	0		C49 H98 O6 N2 P1	841.716	15.7789	0.752396	0.0654885	0.77193	0.00762809	5.77702e+08	5.77657e+08	5.85345e+08	1.08711e+09	1.10696e+09	1.4027e+09	8.14337e+08	9.54296e+08	7.1128e+08	6.45699e+08	5.83178e+08	6.99778e+08	7.4415e+08	9.18591e+08	9.80678e+08	1.14463e+09	9.82516e+08	1.31591e+09	5.73955e+08	1.00762e+09	7.35119e+08
993POS		SM(d44:2)+H	SM(d44:2)+H	SM	(d44:2)	(d44:2)	0	0		C49 H98 O6 N2 P1	841.716	15.9951	0.630677	0.0655273	0.44707	0.0182048	1.46155e+08	1.50849e+08	1.50876e+08	2.50985e+08	3.09659e+08	3.10458e+08	1.55727e+08	2.6694e+08	1.61286e+08	6.69735e+07	5.57529e+07	2.17632e+08	2.07186e+08	1.30094e+08	2.40032e+08	2.62794e+08	5.25719e+07	5.75808e+07	1.46821e+08	3.58025e+08	2.12434e+08
994POS		SM(d44:2)+H	SM(d44:2)+H	SM	(d44:2)	(d44:2)	0	0		C49 H98 O6 N2 P1	841.716	15.0116	0.533624	0.029225	0.326497	0.0782621	6.0254e+07	7.00767e+07	6.79813e+07	7.56058e+07	1.31664e+08	1.29898e+08	5.581e+07	8.21357e+07	5.93525e+07	5.72615e+07	5.50632e+07	2.5974e+07	6.72493e+07	5.03645e+07	2.92915e+07	1.66703e+08	9.0736e+07	9.29247e+07	8.09776e+07	1.64831e+08	1.217e+08
995POS		PE(43:2)+H	PE(43:2)+H	PE	(43:2)	(43:2)	0	0		C48 H93 O8 N1 P1	842.663	16.7456	0.981166	0.837054	0.0234259	0.0590743	3.87051e+07	4.28819e+07	4.30249e+07	4.3598e+07	4.18008e+07	4.04586e+07	4.05942e+07	4.00088e+07	5.42198e+07	4.10543e+07	3.70276e+07	5.73452e+07	4.2985e+07	3.5627e+07	4.17316e+07	5.57158e+07	5.23039e+07	4.73949e+07	3.99595e+07	5.32678e+07	4.79381e+07
996POS		PC(40:2)+H	PC(40:2)+H	PC	(40:2)	(40:2)	0	0		C48 H93 O8 N1 P1	842.663	14.4629	0.875182	0.410709	0.621898	0.109808	3.86354e+09	3.1722e+09	3.86273e+09	5.0752e+09	5.06485e+09	6.15285e+09	4.92136e+09	2.66634e+09	4.21651e+09	4.43172e+09	5.47139e+09	4.47558e+09	2.57752e+09	2.70035e+09	4.93353e+09	5.0427e+09	4.26643e+09	5.78788e+09	3.26447e+09	5.52437e+09	5.10073e+09
997POS		TG(16:1/14:0/20:4)+NH4	TG(50:5)+NH4	TG	(16:1/14:0/20:4)	(16:1)	(14:0)	(20:4)		C53 H96 O6 N1	842.723	20.0719	0.690244	0.0879181	0.150741	0.130683	2.42135e+07	2.42292e+07	1.91235e+07	2.31288e+07	5.31007e+07	3.13168e+07	4.43976e+07	2.16216e+07	3.66617e+07	2.1168e+07	1.94102e+07	1.88925e+07	3.02459e+07	2.48371e+07	3.05544e+07	5.19232e+07	1.60595e+07	1.88838e+07	1.92218e+07	2.40007e+07	3.22958e+07
998POS		TG(16:1/14:0/20:4)+NH4	TG(50:5)+NH4	TG	(16:1/14:0/20:4)	(16:1)	(14:0)	(20:4)		C53 H96 O6 N1	842.723	19.6925	0.244692	0.0101034	0.118987	0.0286677	3.61996e+06	3.80772e+06	3.62985e+06	5.93031e+06	1.04789e+07	5.80619e+06	7.90335e+06	4.04879e+06	2.29562e+06	1.01416e+06	750018	1.12691e+06	1.60001e+06	2.82125e+06	1.60988e+06	6.41738e+06	3.32005e+06	2.82866e+06	1.02425e+06	5.71915e+06	3.00794e+06
999POS		CerG1(d18:0/26:0)+H	CerG1(d44:0)+H	CerG1	(d18:0/26:0)	(d18:0)	(26:0)	0		C50 H100 O8 N1	842.744	17.8353	0.867224	0.396021	0.080623	0.127853	3.86286e+07	3.06608e+07	3.86247e+07	3.86821e+07	6.39718e+07	6.01841e+07	4.26453e+07	3.63353e+07	2.69577e+07	4.61696e+07	3.20513e+07	3.03599e+07	4.7478e+07	4.21307e+07	3.48997e+07	4.11942e+07	4.50274e+07	5.39479e+07	2.17861e+07	3.73675e+07	4.10309e+07
1000POS		CerG1(d18:0/26:0)+H	CerG1(d44:0)+H	CerG1	(d18:0/26:0)	(d18:0)	(26:0)	0		C50 H100 O8 N1	842.744	18.3618	0.898897	0.564481	0.116063	0.0678878	6.65707e+07	6.66551e+07	5.9076e+07	6.26474e+07	1.04873e+08	1.10782e+08	7.2698e+07	5.63892e+07	4.76761e+07	8.4512e+07	4.94845e+07	5.44153e+07	8.05583e+07	8.63373e+07	5.37493e+07	1.40598e+08	1.54017e+08	1.11802e+08	6.87323e+07	1.31572e+08	1.52518e+08
1001POS		SM(d44:1)+H	SM(d44:1)+H	SM	(d44:1)	(d44:1)	0	0		C49 H100 O6 N2 P1	843.731	16.2285	0.900817	0.325875	0.333631	0.0130557	4.1301e+08	4.22455e+08	4.2253e+08	5.14695e+08	5.07164e+08	5.06189e+08	3.7881e+08	4.44481e+08	3.00518e+08	3.80032e+08	4.10533e+08	4.26121e+08	4.10235e+08	4.62699e+08	2.99219e+08	9.5775e+08	7.76096e+08	8.92948e+08	5.67773e+08	1.02972e+09	7.72982e+08
1002POS		SM(d44:1)+H	SM(d44:1)+H	SM	(d44:1)	(d44:1)	0	0		C49 H100 O6 N2 P1	843.731	17.2048	1.10345	0.316468	0.184891	0.0139642	1.26954e+08	1.30025e+08	1.26906e+08	8.89814e+07	1.73138e+08	1.77612e+08	1.54444e+08	1.56718e+08	1.44561e+08	1.62998e+08	1.5253e+08	1.57778e+08	1.57657e+08	1.64591e+08	1.92538e+08	1.6969e+08	1.52761e+08	2.04904e+08	1.30511e+08	1.96934e+08	1.55883e+08
1003POS		SM(d44:1)+H	SM(d44:1)+H	SM	(d44:1)	(d44:1)	0	0		C49 H100 O6 N2 P1	843.731	16.0151	0.632484	0.136067	0.202269	0.0632109	2.42313e+07	2.20333e+07	2.15506e+07	5.06192e+07	7.39943e+07	5.47332e+07	3.89947e+07	5.6029e+07	2.84681e+07	3.21557e+07	1.0756e+07	3.27996e+07	1.56404e+07	7.5041e+07	2.51479e+07	2.25088e+07	3.94064e+07	5.11396e+07	1.29006e+07	3.3714e+07	4.34882e+07
1004POS		PS(40:2)+H	PS(40:2)+H	PS	(40:2)	(40:2)	0	0		C46 H87 O10 N1 P1	844.606	13.4632	0.702231	0.150595	0.598462	0.194458	2.20403e+08	3.16753e+08	3.15497e+08	5.6666e+08	4.74743e+08	5.43044e+08	2.19515e+08	6.24423e+08	4.18774e+08	5.25373e+08	4.20723e+08	2.2152e+08	1.85911e+08	5.00963e+08	1.44875e+08	4.73197e+08	3.5266e+08	6.98806e+08	6.42539e+08	4.63668e+08	2.31602e+08
1005POS		PC(40:1)+H	PC(40:1)+H	PC	(40:1)	(40:1)	0	0		C48 H95 O8 N1 P1	844.679	15.4807	0.775974	0.107602	0.664905	0.0496507	6.06699e+08	6.06484e+08	6.60296e+08	1.5356e+09	9.3719e+08	9.07653e+08	1.1012e+09	7.72212e+08	9.91162e+08	5.69261e+08	9.60965e+08	6.14024e+08	9.00272e+08	9.77165e+08	8.24288e+08	1.48728e+09	1.03223e+09	1.58399e+09	7.80806e+08	1.43116e+09	8.15698e+08
1006POS		PC(41:0p)+H	PC(41:0p)+H	PC	(41:0p)	(41:0p)	0	0		C49 H99 O7 N1 P1	844.715	17.0953	1.0189	0.936068	0.0306551	0.00958693	4.24905e+06	4.32021e+06	4.32058e+06	1.66449e+07	1.0268e+07	1.37167e+07	1.34032e+07	4.51904e+06	4.26636e+06	1.10524e+07	1.42594e+07	9.00039e+06	1.37498e+07	7.73389e+06	8.20977e+06	3.54619e+06	6.74379e+06	6.40691e+06	5.54127e+06	6.29109e+06	7.17024e+06
1007POS		PC(41:0p)+H	PC(41:0p)+H	PC	(41:0p)	(41:0p)	0	0		C49 H99 O7 N1 P1	844.715	16.773	1.04721	0.84038	0.05478	0.0542953	3.49756e+06	3.17505e+06	3.48949e+06	5.27263e+06	5.94111e+06	6.21449e+06	3.58108e+06	6.15679e+06	4.40037e+06	4.31391e+06	3.58378e+06	4.51358e+06	4.64074e+06	5.07989e+06	1.09247e+07	5.40169e+06	2.733e+06	5.9487e+06	3.23451e+06	1.95043e+06	4.57354e+06
1008POS		TG(16:1/16:1/18:2)+NH4	TG(50:4)+NH4	TG	(16:1/16:1/18:2)	(16:1)	(16:1)	(18:2)		C53 H98 O6 N1	844.739	20.7991	0.380677	0.000873532	0.366796	0.0328588	4.73424e+07	4.86449e+07	4.55568e+07	3.97249e+07	5.66623e+07	4.8336e+07	7.86386e+07	7.61949e+07	6.78432e+07	1.79511e+07	1.76423e+07	2.49949e+07	1.86368e+07	1.96497e+07	4.09857e+07	8.24755e+07	1.87586e+07	3.49234e+07	1.69655e+07	2.85459e+07	5.42824e+07
1009POS		TG(16:1/16:1/18:2)+NH4	TG(50:4)+NH4	TG	(16:1/16:1/18:2)	(16:1)	(16:1)	(18:2)		C53 H98 O6 N1	844.739	20.5281	0.733433	0.290989	0.0617969	0.142931	5.59354e+06	7.26065e+06	7.2432e+06	7.27316e+06	7.37697e+06	1.73292e+07	5.31126e+06	5.25341e+06	9.045e+06	8.57618e+06	6.32264e+06	6.141e+06	4.27272e+06	8.40016e+06	4.12435e+06	7.0519e+06	6.66368e+06	8.2845e+06	6.49801e+06	5.75928e+06	1.26417e+07
1010POS		TG(16:0/14:0/20:4)+NH4	TG(50:4)+NH4	TG	(16:0/14:0/20:4)	(16:0)	(14:0)	(20:4)		C53 H98 O6 N1	844.739	21.613	1.53996	0.0890776	0.137766	0.0126368	1.31858e+07	1.31913e+07	1.34793e+07	6.13703e+06	2.00787e+07	8.2323e+06	1.2857e+07	1.35823e+07	4.64753e+06	1.31228e+07	1.45225e+07	1.66156e+07	1.56563e+07	1.41077e+07	2.68959e+07	1.694e+07	5.05754e+06	1.13187e+07	3.96765e+06	8.84667e+06	9.97897e+06
1011POS		PI(36:4e)+H	PI(36:4e)+H	PI	(36:4e)	(36:4e)	0	0		C45 H82 O12 N0 P1	845.554	10.849	0.855918	0.12517	0.187165	0.026541	8.04745e+07	7.68233e+07	8.04585e+07	2.0188e+08	1.51482e+08	1.47788e+08	1.66522e+08	1.96793e+08	1.26064e+08	1.49719e+08	1.43411e+08	1.41524e+08	1.08598e+08	1.49136e+08	1.55422e+08	1.24937e+08	1.39902e+08	1.67938e+08	1.22706e+08	1.23731e+08	7.95682e+07
1012POS		PI(36:4e)+H	PI(36:4e)+H	PI	(36:4e)	(36:4e)	0	0		C45 H82 O12 N0 P1	845.554	11.061	0.864891	0.645695	0.0402199	0.113644	2.33318e+06	2.42024e+06	2.87127e+06	5.33347e+06	4.8264e+06	3.1998e+06	1.93019e+06	3.20386e+06	3.7953e+06	2.39057e+06	1.64865e+06	1.69016e+06	1.79106e+06	4.50164e+06	7.25548e+06	3.08243e+06	1.48912e+06	1.75179e+06	2.23539e+06	3.04188e+06	960201
1013POS		SM(d44:0)+H	SM(d44:0)+H	SM	(d44:0)	(d44:0)	0	0		C49 H102 O6 N2 P1	845.747	17.9003	1.21788	0.0779534	0.202519	0.0129095	4.87476e+07	4.9884e+07	4.88265e+07	5.26598e+07	5.57647e+07	4.89138e+07	4.24355e+07	3.98097e+07	3.75022e+07	5.50214e+07	5.23055e+07	5.73859e+07	5.35967e+07	4.45202e+07	7.46265e+07	8.2434e+07	6.71842e+07	9.34624e+07	4.92253e+07	7.63952e+07	6.98101e+07
1014POS		PC(41:7)+H	PC(41:7)+H	PC	(41:7)	(41:7)	0	0		C49 H85 O8 N1 P1	846.601	11.688	0.416576	3.11756e-06	0.481207	0.185369	6.32587e+07	6.3429e+07	4.49728e+07	1.0478e+08	1.17799e+08	1.01829e+08	9.69883e+07	8.34257e+07	1.0015e+08	4.51758e+07	3.31687e+07	2.60204e+07	5.16277e+07	4.20986e+07	5.39257e+07	4.3092e+07	4.09452e+07	2.96707e+07	1.70642e+07	3.56262e+07	2.09943e+07
1015POS		PS(40:1)+H	PS(40:1)+H	PS	(40:1)	(40:1)	0	0		C46 H89 O10 N1 P1	846.622	14.5123	1.09917	0.278184	0.3112	0.0557922	2.10386e+08	1.94722e+08	1.89053e+08	3.91147e+08	3.75502e+08	4.275e+08	4.20833e+08	3.99073e+08	2.95223e+08	5.23665e+08	4.02144e+08	4.48539e+08	3.22521e+08	4.27137e+08	4.14278e+08	1.40016e+08	2.99542e+08	2.13232e+08	3.65354e+08	2.86554e+08	2.77094e+08
1016POS		PC(42:6p)+H	PC(42:6p)+H	PC	(42:6p)	(42:6p)	0	0		C50 H89 O7 N1 P1	846.637	12.7573	0.906459	0.576859	0.103348	0.0194431	1.02221e+08	9.8827e+07	1.02242e+08	1.03897e+08	1.16378e+08	1.11646e+08	3.59359e+07	1.53919e+08	8.9269e+07	9.95575e+07	9.046e+07	9.37016e+07	9.4055e+07	9.42358e+07	8.18776e+07	8.12207e+07	6.68522e+07	8.61076e+07	6.12477e+07	9.0719e+07	6.80781e+07
1017POS		PC(42:6p)+H	PC(42:6p)+H	PC	(42:6p)	(42:6p)	0	0		C50 H89 O7 N1 P1	846.637	13.6295	0.80505	0.055177	0.376742	0.031028	2.76716e+08	2.92154e+08	2.92126e+08	3.71679e+08	4.13692e+08	3.93804e+08	3.27029e+08	3.43557e+08	2.29217e+08	2.53859e+08	2.3324e+08	2.85771e+08	2.97164e+08	3.09328e+08	2.94318e+08	3.44472e+08	1.12716e+08	3.13517e+08	2.2508e+08	3.50694e+08	2.95566e+08
1018POS		PC(42:6p)+H	PC(42:6p)+H	PC	(42:6p)	(42:6p)	0	0		C50 H89 O7 N1 P1	846.637	13.8583	1.24529	0.426218	0.150431	0.033559	5.53784e+07	5.5349e+07	5.86452e+07	3.01228e+07	9.5837e+07	9.53026e+07	3.83392e+07	1.56125e+07	8.28936e+07	7.5345e+07	1.07122e+08	4.38875e+07	5.05107e+07	9.02534e+07	7.88276e+07	6.28145e+07	4.00616e+07	9.58762e+07	1.82732e+07	9.52215e+07	8.61377e+07
1019POS		PC(40:0)+H	PC(40:0)+H	PC	(40:0)	(40:0)	0	0		C48 H97 O8 N1 P1	846.695	17.1462	0.974318	0.827164	0.18211	0.0171769	2.60378e+08	2.51584e+08	2.56135e+08	3.23372e+08	4.50675e+08	3.41585e+08	2.76939e+08	3.88439e+08	2.27176e+08	3.05606e+08	2.65524e+08	3.88328e+08	3.73413e+08	3.40725e+08	2.83013e+08	2.53364e+08	2.52596e+08	3.87894e+08	1.91254e+08	3.22157e+08	1.86446e+08
1020POS		TG(16:1/16:1/18:1)+NH4	TG(50:3)+NH4	TG	(16:1/16:1/18:1)	(16:1)	(16:1)	(18:1)		C53 H100 O6 N1	846.755	20.426	0.399848	0.000804134	0.677636	0.0207795	9.30273e+07	8.97228e+07	9.30354e+07	1.61765e+08	2.48399e+08	2.82768e+08	2.43301e+08	2.04785e+08	1.6027e+08	7.0683e+07	6.35793e+07	1.00765e+08	7.88852e+07	1.0604e+08	1.00365e+08	2.65799e+08	1.24479e+08	1.19993e+08	1.3663e+08	2.08083e+08	1.7338e+08
1021POS	Y	TG(16:1/16:1/18:1)+NH4	TG(50:3)+NH4	TG	(16:1/16:1/18:1)	(16:1)	(16:1)	(18:1)		C53 H100 O6 N1	846.755	21.8564	0.484222	0.00322993	1.31717	0.00856063	6.0615e+08	6.02557e+08	6.12801e+08	7.28675e+08	1.36701e+09	1.30393e+09	9.99191e+08	8.61173e+08	8.26848e+08	3.79645e+08	3.87635e+08	5.23193e+08	4.46001e+08	6.62763e+08	5.48139e+08	1.10381e+09	5.93908e+08	5.01797e+08	5.65754e+08	1.06096e+09	8.36149e+08
1022POS		CerG2(d17:1/16:0)+H	CerG2(d33:1)+H	CerG2	(d17:1/16:0)	(d17:1)	(16:0)	0		C45 H86 O13 N1	848.609	10.685	0.85901	0.408935	0.0520692	0.0159954	2.38468e+07	2.38482e+07	2.45143e+07	4.69043e+07	4.54603e+07	3.65584e+07	3.36075e+07	4.23621e+07	2.18764e+07	3.2852e+07	4.24437e+07	4.08714e+07	4.22396e+07	1.41441e+07	2.2246e+07	4.85365e+07	3.67034e+07	4.1258e+07	3.15873e+07	4.61756e+07	4.09577e+07
1023POS		PC(41:6)+H	PC(41:6)+H	PC	(41:6)	(41:6)	0	0		C49 H87 O8 N1 P1	848.616	14.109	1.72021	0.0273708	0.207007	0.0375908	1.93015e+07	2.06243e+07	1.93762e+07	3.98519e+06	1.22949e+07	2.91899e+07	2.41233e+07	3.16506e+07	2.65668e+07	3.02909e+07	2.4098e+07	5.1752e+07	4.27116e+07	3.69708e+07	3.40384e+07	8.75821e+06	3.00502e+07	2.61718e+07	1.54631e+07	1.88518e+07	1.06312e+07
1024POS		PC(41:6)+H	PC(41:6)+H	PC	(41:6)	(41:6)	0	0		C49 H87 O8 N1 P1	848.616	11.9979	0.514729	0.00416413	0.313373	0.106274	4.89368e+07	5.02435e+07	5.92446e+07	7.06625e+07	9.95718e+07	6.76522e+07	6.02632e+07	7.03983e+07	5.38357e+07	2.80851e+07	5.02798e+07	3.35725e+07	5.99406e+07	3.09998e+07	1.45353e+07	5.41506e+07	3.85992e+07	4.94792e+07	4.73504e+07	1.5229e+07	3.82586e+07
1025POS		PC(42:6e)+H	PC(42:6e)+H	PC	(42:6e)	(42:6e)	0	0		C50 H91 O7 N1 P1	848.653	13.735	0.9069	0.505113	0.357585	0.0119959	4.82069e+08	4.72088e+08	4.82e+08	5.66433e+08	5.78991e+08	5.61874e+08	4.85088e+08	8.25816e+08	4.26466e+08	4.35396e+08	4.49751e+08	4.91855e+08	4.70403e+08	4.92189e+08	7.84375e+08	4.5726e+08	4.69662e+08	4.66898e+08	3.46645e+08	4.74446e+08	4.70548e+08
1026POS		PC(42:6e)+H	PC(42:6e)+H	PC	(42:6e)	(42:6e)	0	0		C50 H91 O7 N1 P1	848.653	12.8504	0.503041	0.0571909	0.3043	0.0952636	6.83267e+07	8.13474e+07	8.06041e+07	9.75585e+07	1.18127e+08	7.68943e+07	3.2114e+07	3.21471e+07	9.14835e+07	7.88588e+07	3.11819e+07	2.77173e+07	2.88206e+07	3.08105e+07	2.81363e+07	7.91081e+07	6.79183e+07	6.82044e+07	3.82865e+07	2.93246e+07	6.46641e+07
1027POS		TG(16:0/16:1/18:1)+NH4	TG(50:2)+NH4	TG	(16:0/16:1/18:1)	(16:0)	(16:1)	(18:1)		C53 H102 O6 N1	848.77	22.9057	1.17414	0.288224	0.984235	0.0201905	2.47855e+09	2.56634e+09	2.47873e+09	1.97785e+09	3.50848e+09	2.67309e+09	2.37436e+09	2.0513e+09	1.66938e+09	2.07109e+09	2.32386e+09	2.87122e+09	2.49515e+09	3.21844e+09	3.75692e+09	3.21538e+09	1.74172e+09	2.07897e+09	1.6114e+09	2.96688e+09	2.28049e+09
1028POS		TG(18:0/16:1/16:1)+NH4	TG(50:2)+NH4	TG	(18:0/16:1/16:1)	(18:0)	(16:1)	(16:1)		C53 H102 O6 N1	848.77	21.6016	0.720934	0.050192	0.556367	0.0164349	3.67263e+08	3.78229e+08	3.68114e+08	3.65828e+08	6.53565e+08	5.20092e+08	5.38075e+08	4.26404e+08	3.69822e+08	2.28325e+08	2.98481e+08	3.44879e+08	2.86769e+08	4.5756e+08	4.55795e+08	5.19774e+08	3.0063e+08	3.62704e+08	2.80882e+08	4.67527e+08	4.10128e+08
1029POS		PI(34:3)+NH4	PI(34:3)+NH4	PI	(34:3)	(34:3)	0	0		C43 H81 O13 N1 P1	850.544	9.59922	0.497376	0.000903448	0.230727	0.0276859	1.92902e+07	2.0276e+07	2.02123e+07	3.27537e+07	3.24826e+07	3.77796e+07	3.45137e+07	3.83611e+07	2.02245e+07	1.34443e+07	2.01676e+07	1.44269e+07	1.87418e+07	1.69453e+07	1.3817e+07	2.73439e+07	2.6358e+07	3.26754e+07	3.09289e+07	2.64756e+07	2.127e+07
1030POS		PE(42:2)+Na	PE(42:2)+Na	PE	(42:2)	(42:2)	0	0		C47 H90 O8 N1 P1 Na1	850.63	16.1401	0.640043	0.00153275	0.222009	0.0226814	3.02602e+07	2.90877e+07	3.02621e+07	4.96561e+07	3.61935e+07	4.53512e+07	4.22053e+07	4.6981e+07	3.81528e+07	2.92446e+07	1.88386e+07	2.89154e+07	3.70589e+07	3.10072e+07	2.04119e+07	3.57692e+07	1.71016e+07	2.03173e+07	1.47402e+07	3.80819e+07	1.60965e+07
1031POS		PC(42:4p)+H	PC(42:4p)+H	PC	(42:4p)	(42:4p)	0	0		C50 H93 O7 N1 P1	850.668	14.0972	0.990098	0.88678	0.162896	0.014978	3.33991e+08	3.25408e+08	3.34007e+08	4.09503e+08	4.98663e+08	4.76427e+08	3.90584e+08	4.49002e+08	3.32241e+08	4.18371e+08	3.62751e+08	4.17769e+08	4.28425e+08	4.70084e+08	4.33707e+08	4.09763e+08	3.82291e+08	4.00986e+08	2.77483e+08	4.95949e+08	3.76285e+08
1032POS		PC(42:4p)+H	PC(42:4p)+H	PC	(42:4p)	(42:4p)	0	0		C50 H93 O7 N1 P1	850.668	14.5061	1.54866	0.104416	0.238898	0.0776604	4.75313e+07	5.41291e+07	5.49087e+07	3.46813e+07	3.51275e+07	7.64035e+07	2.63375e+07	2.88132e+07	2.2639e+07	6.82345e+07	7.47995e+07	7.38428e+07	3.27038e+07	3.21335e+07	6.51875e+07	2.56333e+07	4.90104e+07	6.40102e+07	4.64205e+07	2.85087e+07	2.2889e+07
1033POS		PC(42:4p)+H	PC(42:4p)+H	PC	(42:4p)	(42:4p)	0	0		C50 H93 O7 N1 P1	850.668	13.734	1.08987	0.714591	0.126666	0.0090796	1.07036e+08	1.05533e+08	1.05245e+08	1.35127e+08	1.37151e+08	1.40974e+08	4.90675e+07	6.12535e+07	5.18115e+07	1.31936e+08	1.25013e+08	1.23444e+08	7.32724e+07	5.60903e+07	1.17337e+08	4.76419e+07	8.63997e+07	1.15568e+08	6.13567e+07	1.22813e+08	4.20469e+07
1034POS		PC(42:4p)+H	PC(42:4p)+H	PC	(42:4p)	(42:4p)	0	0		C50 H93 O7 N1 P1	850.668	13.527	0.554656	0.100561	0.232374	0.0829827	5.37279e+07	6.18365e+07	5.3724e+07	1.11802e+08	5.1806e+07	4.80259e+07	1.08038e+08	4.2142e+07	3.12873e+07	4.77571e+07	4.16269e+07	4.74201e+07	3.16829e+07	1.87861e+07	3.07626e+07	1.00394e+08	4.07021e+07	5.35794e+07	3.80323e+07	9.9049e+07	2.46379e+07
1035POS	Y	TG(16:0/16:0/18:1)+NH4	TG(50:1)+NH4	TG	(16:0/16:0/18:1)	(16:0)	(16:0)	(18:1)		C53 H104 O6 N1	850.786	23.7186	2.66301	8.29648e-05	3.44465	0.0101057	2.65669e+09	2.70345e+09	2.65667e+09	1.37613e+09	2.33006e+09	1.98221e+09	1.55197e+09	1.65722e+09	1.30584e+09	3.48638e+09	4.14233e+09	4.92476e+09	4.66248e+09	4.16525e+09	5.79058e+09	3.11258e+09	1.65047e+09	2.33759e+09	1.44524e+09	2.74581e+09	2.11437e+09
1036POS		TG(16:0/16:0/18:1)+NH4	TG(50:1)+NH4	TG	(16:0/16:0/18:1)	(16:0)	(16:0)	(18:1)		C53 H104 O6 N1	850.786	23.2838	1.40449	0.045246	0.862141	0.0201128	5.62918e+08	5.85045e+08	5.79931e+08	3.96447e+08	5.91433e+08	6.59888e+08	5.53956e+08	5.83972e+08	4.74895e+08	5.51383e+08	5.55976e+08	9.20657e+08	7.90261e+08	7.05621e+08	1.05555e+09	8.87965e+08	3.85576e+08	6.02685e+08	4.83071e+08	7.84236e+08	6.29639e+08
1037POS		TG(16:0e/16:0/19:1)+NH4	TG(51:1e)+NH4	TG	(16:0e/16:0/19:1)	(16:0e)	(16:0)	(19:1)		C54 H108 O5 N1	850.822	24.9258	2.03882	0.00958609	0.183612	0.0887444	1.13074e+07	1.11387e+07	9.58823e+06	3.77234e+06	1.74672e+07	1.2605e+07	4.88675e+06	1.3099e+07	6.9508e+06	1.29546e+07	2.13912e+07	1.27756e+07	2.39024e+07	2.48088e+07	2.40116e+07	4.71196e+06	2.66487e+06	1.02033e+07	6.56658e+06	5.23593e+06	9.73877e+06
1038POS		PC(42:11)+H	PC(42:11)+H	PC	(42:11)	(42:11)	0	0		C50 H79 O8 N1 P1	852.554	9.26502	1.70122	0.222065	0.153039	0.0441395	2.75233e+07	2.7528e+07	2.9685e+07	1.47286e+07	1.58232e+07	1.41531e+07	1.13258e+07	1.33909e+07	1.00914e+07	1.04485e+07	4.35319e+07	4.2681e+07	1.85544e+07	9.3801e+06	1.06736e+07	8.09829e+06	5.59434e+06	7.7538e+06	4.82451e+06	6.28359e+06	5.40533e+06
1039POS		PI(16:0/18:2)+NH4	PI(34:2)+NH4	PI	(16:0/18:2)	(16:0)	(18:2)	0		C43 H83 O13 N1 P1	852.56	10.297	0.435015	6.85397e-05	1.67227	0.00651315	7.15049e+08	7.06922e+08	7.0717e+08	1.50826e+09	1.18902e+09	1.21631e+09	1.39316e+09	1.47597e+09	1.01976e+09	5.42975e+08	4.7332e+08	4.93788e+08	6.01534e+08	6.86379e+08	5.96197e+08	1.17172e+09	1.38055e+09	1.53951e+09	1.35573e+09	1.08707e+09	9.80439e+08
1040POS		PE(42:1)+Na	PE(42:1)+Na	PE	(42:1)	(42:1)	0	0		C47 H92 O8 N1 P1 Na1	852.645	17.7567	1.07197	0.55316	0.119393	0.0133583	2.79524e+07	2.79524e+07	2.86042e+07	6.32926e+07	6.17546e+07	6.05247e+07	6.01258e+07	6.56758e+07	3.46763e+07	4.34641e+07	6.84722e+07	7.23467e+07	7.07794e+07	6.55234e+07	5.03682e+07	4.31833e+07	2.92832e+07	4.24032e+07	2.3084e+07	3.37549e+07	3.80838e+07
1041POS		PC(41:4)+H	PC(41:4)+H	PC	(41:4)	(41:4)	0	0		C49 H91 O8 N1 P1	852.648	13.343	0.41847	0.00029184	0.41205	0.0212935	5.59368e+07	5.79641e+07	5.58229e+07	8.79928e+07	1.02972e+08	1.09357e+08	7.52621e+07	6.51522e+07	7.39758e+07	2.6728e+07	4.06007e+07	4.42777e+07	5.34356e+07	2.79926e+07	2.23564e+07	5.67549e+07	5.48096e+07	5.8335e+07	4.46443e+07	3.33067e+07	3.87256e+07
[truncated: 1,475 more rows]

## Sheet: shFA2H#2 vs shCtrl
Supplementary table 3. The results of Lipidomics
[truncated: 2,517 more rows]
