# Supplementary material for: Dysregulated ceramides metabolism by fatty acid 2-hydroxylase exposes a metabolic vulnerability to target cancer metastasis
Source: Signal Transduct Target Ther. 2022 Oct 24;7:370. doi: 10.1038/s41392-022-01199-1 (PMC9588768; doi:10.1038/s41392-022-01199-1)
Supplement: Supplementary file 5 — Supplementary table 4 [file 41392_2022_1199_MOESM5_ESM.xlsx]

## Sheet: Figures
Supplementary table 4. The raw data of figures as indicated
Fig. 1b
	K30P			K30LM3
migration	220	200	240	320	344	336
	K30P			K30LM3
invasion	68	74	80	206	175	170
Fig. 1c
	K450P			K450LM2
migration	20	14	19	240	256	260
	K450P			K450LM2
invasion	112	150	144	400	432	400
Fig. 1d
	K30P	K30LM3
Lung weight (g)	0.57	1.567
	0.453	1.105
	0.241	1.366
	0.392	1.573
	0.592	0.804
	0.276	0.414
Fig. 2j
	shCtrl			shFA2H#1			shFA2H#2
migration	578	600	594	414	390	376	364	376	410
	shCtrl			shFA2H#1			shFA2H#2
invasion	455	444	468	240	280	300	280	274	270
Fig. 2k
	shCtrl	shFA2H#1	shFA2H#2
photo counts per area x106	5.335	0.09027	1.094
	3.627	0.1159	0.2935
	7.308	0.04931	0.5001
	1.193	0.0958	0.2454
	4.337	0.2608	0.5935
	6.205	0.256	0.6036
Fig. 2m
	Vector			FA2H
migration	320	322	340	474	458	480
	Vector			FA2H
invasion	234	214	258	300	330	312
Fig. 3e
	0 μM			50 μM			100 μM			300 μM
migration	196	202	212	130	146	148	86	80	92	90	94	96
	0 μM			50 μM			100 μM			300 μM
invasion	170	166	160	65	55	58	72	80	76	55	56	50
Fig. 3f
	0 μM			50 μM			100 μM			300 μM
migration	300	306	330	90	96	92	88	96	92	68	76	70
	0 μM			50 μM			100 μM			300 μM
invasion	86	80	78	39	37	33	56	58	50	36	38	33
Fig. 4c
	Vehicle	Cer(d18:0/24:0)	Cer(d18:0/24:1)	Fenretinide
photo counts per area x106	9.192	2.158	9.446	1.785
	12.55	2.137	2.968	6.392
	24.86	0.1353	0.9344	5.904
	46.98	5.449	11.45	14.4
	23.1	4.665	0.3361	3.47
	8.26	16.35	7.612	6.023
	21.64	1.625	4.977	6.186
	8.901	2.74	9.972	12.83
	14.53	11.2	0.7344	0.9195
Fig. 4e
Day	Vehicle
2	20.5	18.7	21.2	19.5	19.9	19.5	22.5	20.8	19.3
4	21.6	20.8	19.4	21	21.6	22.3	20.1	20.2	20.3
6	20.3	20.4	22.1	21.2	20.4	22	20.6	23.1	20
9	20	19.5	20.8	22.4	20.3	22.4	20.2	21.4	20.8
11	22.3	21.7	21.1	22.5	20.5	23.4	20.6	22	21.2
13	22.4	21.8	21.5	22.6	20.8	23.2	21.2	22	21.6
16	22	21.4	21.1	22.7	20.8	23.4	21.3	22.2	21.5
18	22.5	21.8	21.8	23.5	20.5	23.3	21.3	21.9	21.5
20	21.5	22	21.9	22.2	20.6	22.9	21.1	21.5	20.6
23	22.5	22.3	21.8	23.5	21	24.6	22.3	22.9	22.5
25	22.9	22.8	21.8	23.8	20.8	24.2	22.2	22.6	22.5
27	22.1	22.2	21.5	23.4	19.9	24.4	23	22.9	22.7
30	22.4	22.3	21.7	23.9	20.7	24.4	23.4	23.3	22.8
32	22.1	22.8	21.5	24.3	19.8	24.3	23	23.1	22.5
34	22.4	23	21.7	24.5	19.6	25	24	23.8	23.3
37	22	22.6	21.9	24	19.6	25.2	23.6	23.4	23.1
39	22	23	21.7	24.3	19.1	24.1	23.1	22.7	22.2
42	22.3	23.5	22.4	24.6	20.2	25.2	24.6	24.2	23.2
Day	Cer(d18:0/24:0)
2	19.3	19.8	20.5	20.3	20.7	21.7	21.5	20.2	20.7
4	21.1	21.4	21.4	21.2	22.5	22.9	22.5	20.2	20.9
6	19.8	21.8	21.3	21.3	22.7	23.2	22	24	21.3
9	20.7	20.2	21.4	22.1	21	21.5	23	20.8	23.7
11	19	18.2	22.5	22.8	21.8	23.2	24.1	19.2	22
13	21.8	21.3	22.8	22.9	21.6	23.3	24.5	21.9	24.7
16	21.3	20.7	23.2	23.1	22	23	24.2	22	24.9
18	21.7	21.4	23.4	23.2	22.3	23.5	24.6	22.2	24.6
20	20.9	20.6	22.6	23.1	22.2	22.8	24.1	21.1	23
23	22.2	22.1	23.5	23.9	22.8	23.8	24.8	22.2	24.5
25	22.7	21.9	23.8	23.8	23	24	25	22.4	24.4
27	23.2	21.6	24.2	24.2	23.2	23.5	25.4	21.9	24.8
30	23.2	21.9	24	24.5	23.4	24	25	22.6	24.9
32	23.4	22.2	23.8	24.3	23.8	24	24.6	22.2	24.5
34	23.2	22.1	24.8	24.4	24.1	24.5	25	22.9	24.3
37	22.3	21.9	24.1	24	23.9	24.2	24.7	22.5	24.7
39	22.7	21.9	24	24.3	24.1	24.6	25	22.7	24.3
42	23.6	23.2	24.1	25	24.6	24.6	25.4	23.5	25.4
Day	Cer(d18:0/24:1)
2	20.8	20.4	20.8	19	20.9	20	21.3	19.1	20.7
4	21.8	21.2	21.7	22	19.3	21.7	19.9	21.8	19.5
6	21.6	21.9	22	21.6	19.7	22.1	22.6	21.5	20.2
9	21.8	21.5	19.6	21.2	21.8	22.3	19.9	19.1	22.6
11	23.3	22.8	20.7	21.9	22.7	22.7	20.6	19.9	23
13	23.6	23	20.8	22.2	22.7	23	21.2	20.4	23.8
16	23.3	20.6	20.4	21.9	22.7	22	21.3	20.2	23.7
18	23.8	22.9	21.2	21.9	22.9	21.9	21.3	20.5	23.7
20	24	23	21.4	21.8	22.8	21.8	21.4	21.7	24
23	24.7	23.3	21.8	21.9	23	22	21.6	20.5	24.5
25	25	23.6	21.7	22.1	23.1	22.3	22	20.7	24.5
27	25.4	24.5	22.2	22.7	22.8	22.9	22.2	20.5	24.7
30	25.5	24.7	22.9	23.1	23.2	23	22.7	21.2	24.9
32	25.1	24.1	22.2	22.8	22.8	22.9	22.1	20.8	24.6
34	25.6	23.5	22.2	23	22.5	23	22.4	21.3	25
37	25.3	22.9	22.4	22.9	23.3	22.5	22	20.8	25.1
39	25.4	24	23	23	23.3	22.2	22.2	21.4	25.1
42	26.3	24.9	23.7	23.8	23.5	23.9	22.7	21.8	25.7
Day	Fenretinide
2	22.1	19.4	20.2	20.5	22.5	20.9	21.7	22.2
4	19.8	22.5	20.3	23.4	20.9	19.4	22.6	23.6
6	19.8	22.2	21.7	23.5	21.3	22.7	21.5	20.5
9	21.4	22	21.8	23.7	19.8	23	19.4	22.3
11	21.6	22.5	21.1	25	20.1	23.7	20.1	22.8
13	21.8	22.6	20.9	25	20.8	23.9	19.4	22.7
16	21.7	23	21.1	24.8	20.4	23.6	19.3	22.4
18	22.6	23.4	21.6	25.3	20.4	23.8	19.3	22
20	22.8	23.3	22.3	24.9	20.1	23.6	18.5	21
23	23.6	23.3	21.8	26.4	20.5	23.6	19.8	22.5
25	24.4	23.4	22.5	26.4	21.4	24.4	20.1	22.8
27	23.9	23.8	22.5	26.3	21.5	23.9	20	22.6
30	24.8	23.9	22.3	26.6	21.7	24.2	19.7	22.9
32	24.2	23.1	22.1	26.7	22	24.1	19.5	22.3
34	23.7	24.5	22.8	26.3	22.6	24.1	20	22.5
37	23.5	24.1	22.6	27	21.6	23.9	18.9	22.5
39	23.4	23.6	22.7	26	21.8	23.6	20	22.3
42	24.6	24.2	23.7	27.3	22.3	25.1	20.3	23.1
Fig. 5i
	migration				invasion
	shCtrl + Vector	shFOXC2+Vector	shFOXC2+FA2H		shCtrl + Vector	shFOXC2+Vector	shFOXC2+FA2H
	448	380	558		480	352	550
	512	364	560		464	320	560
	500	370	572		440	340	520
Fig. 5j
	shCtrl + Vector	shFOXC2+Vector	shFOXC2+FA2H
photo counts per area x107	2.792	0.125	1.368
	1.695	0.1281	0.8402
	2.615	0.3269	1.884
	2.23	0.09114	0.5813
	1.308	0.2461	0.4747
	1.592	0.5532	0.751
	1.591	0.2806	0.8395
	2.098	0.01882	0.8824
Fig. 6f
	migration					invasion
	shCtrl	shCtrl + TNFα	shFOXC2 + TNFα	shFA2H + TNFα		shCtrl	shCtrl + TNFα	shFOXC2 + TNFα	shFA2H + TNFα
	40	120	62	56		11	90	11	8
	36	116	58	50		8	106	15	7
	32	124	66	48		7	100	12	10
Fig. 6g
	Vehicle			TNFα			TNFα + Cer(d18:0/24:0) 50 μM			TNFα + Cer(d18:0/24:0) 100 μM			TNFα + Cer(d18:0/24:0) 300 μM
migration	182	166	188	360	346	372	260	264	248	220	212	226	208	202	196
invasion	152	168	160	304	312	300	256	252	246	216	208	206	186	192	184
	TNFα + Cer(d18:0/24:1) 50 μM			TNFα + Cer(d18:0/24:1) 100 μM			TNFα + Cer(d18:0/24:1) 300 μM
migration	220	214	228	200	206	196	176	166	178
invasion	278	266	272	252	254	246	142	154	140

## Sheet: Supplementary Figures
Supplementary table 4. The raw data of figures as indicated
Fig. S3l
	shCtrl			shFA2H#1			shFA2H#2
migration	504	550	560	400	412	388	440	396	455
	shCtrl			shFA2H#1			shFA2H#2
invasion	644	680		440	480	496	492	512	540
Fig. S3n
	shCtrl	shFA2H#1	shFA2H#2
photo counts per area x106	50.52	0.08699	7.089
	98.85	0.3893	23.94
	41.08	1.119	23.09
	38.52	1.069	7.071
	89.2	0.3651	22.6
	177.9	2.737	20.92
Fig. S4c
	migration					invasion
	sgCtrl +pLVX	sgFA2H +pLVX	sgFA2H +FA2Hwt	sgFA2H +FA2Hmut		sgCtrl +pLVX	sgFA2H +pLVX	sgFA2H +FA2Hwt	sgFA2H +FA2Hmut
	400	250	352	300		336	152	280	212
	420	244	340	296		324	160	276	200
	424	228	348	308		344	156	264	196
Fig. S5f
	Fenretinide
	0 μM			1 μM			2.5 μM			5 μM
migration	500	470	480	98	94	90	50	53	50	40	42	34
invasion	516	460	476	120	112	110	60	66	62	12	16	15
Fig. S6a
	Vehicle	Cer(d18:0/24:0)	Cer(d18:0/24:1)	Fenretinide
Lung weight (g)	0.377	0.211	0.255	0.26
	0.326	0.173	0.213	0.232
	0.27	0.158	0.236	0.221
	0.299	0.159	0.211	0.203
	0.271	0.146	0.181	0.195
	0.306	0.148	0.16	0.211
	0.377	0.164	0.169	0.201
	0.339	0.128	0.16	0.154
	0.27	0.117	0.159	0.186
Fig. S7l
	K30LM3
	migration			invasion
	shCtrl	shFOXC2#1	shFOXC2#2	shCtrl	shFOXC2#1	shFOXC2#2
	430	56	98	400	58	130
	412	48	88	376	50	118
	386	52	93	382	54	126
Fig. S7m
	K450LM2
	migration			invasion
	shCtrl	shFOXC2#1	shFOXC2#2	shCtrl	shFOXC2#1	shFOXC2#2
	500	332	400	766	472	480
	520	336	403	720	502	520
	480	348	396	744	440	544
Fig. S8g
	migration				invasion
	Vector +shCtrl	FOXC2 +shCtrl	FOXC2 +shFA2H		Vector +shCtrl	FOXC2 +shCtrl	FOXC2 +shFA2H
	102	260	196		82	188	156
	88	288	188		92	192	142
	96	268	200		86	204	138
Fig. S9i
	K30P
	migration			invasion
	TNFα-	TNFα+		TNFα-	TNFα+
	160	222		136	220
	170	212		142	226
	176	226		132	210
Fig. S9j
	K450P
	migration			invasion
	TNFα-	TNFα+		TNFα-	TNFα+
	75	312		120	320
	72	300		126	336
	80	304		110	318
Fig. S10b
	migration					invasion
	shCtrl	shCtrl +TNFα	shFOXC2 +TNFα	shFA2H +TNFα		shCtrl	shCtrl +TNFα	shFOXC2 +TNFα	shFA2H +TNFα
	56	122	82	76		82	144	76	66
	52	114	74	77		72	156	68	70
	66	120	83	82		78	162	72	62
Fig. S10c
	Vehicle			TNFα			TNFα + Cer(d18:0/24:0) 50 μM			TNFα + Cer(d18:0/24:0) 100 μM			TNFα + Cer(d18:0/24:0) 300 μM
migration	86	82	88	308	292	296	284	268	274	224	220	228	160	154	168
invasion	122	112	116	340	328	348	270	266	272	258	246	252	228	224	218
	TNFα + Cer(d18:0/24:1) 50 μM			TNFα + Cer(d18:0/24:1) 100 μM			TNFα + Cer(d18:0/24:1) 300 μM
migration	155	160	174	117	122	128	85	82	90
invasion	110	120	118	96	92	100	75	73	70
